# Supplementary material for: Single-cell proteo-genomic reference maps of the hematopoietic system enable the purification and massive profiling of precisely defined cell states
Source: Nat Immunol. 2021 Nov 22;22(12):1577–89. doi: 10.1038/s41590-021-01059-0 (PMC8642243; doi:10.1038/s41590-021-01059-0)
Supplement: Supplementary file 3 — Supplementary Tables 1–7. [file 41590_2021_1059_MOESM3_ESM.xlsx]

## Sheet: Table S1
Table S1. List of primers used for the targeted single-cell mRNA assay; see also Supplementary Note S1
Gene	ID	Primer ID	Primer Sequence	Category
ACTG1	NM_001199954.1	ACTG1|NM_001199954.1|979566||6997F	ATCTTTGAGTTCAACCTTTAGTACG	Large pre-B cells, Pro-B cells
ADGRG1	NM_005682.6	ADGRG1|NM_005682.6|760932||151F	TTGTGGCAAGAACTGTGGACCATGC	Cell Cycle
AHSP	NM_016633.3	AHSP|NM_016633.3|176971||36F	CTGACACTTGACTCCTTGCCTACA	Erythroid Cells
AIF1	NM_001623.4	AIF1|NM_001623.4|127479||69F	ATGTCCCTGAAACGAATGCTGGAG	Monocytes
ANGPT1	ANGPT1_custom_seq	user_seq_1|ANGPT1_custom_seq||1308F	TATGCCAGAACCCAAAAAGGTGTTT	HSPC
ANK1	NM_020476.2	ANK1|NM_020476.2|333002||1969F	TGCTTCCTTTAGAGGGGCGGGC	HSPC
ANKRD28	NM_015199.3	ANKRD28|NM_015199.3|304661||7F	GCGAATGCCACCCCACTAAGAAAA	Hematopoietic stem and progenitors (HSPCs)
ANLN	NM_018685.4	ANLN|NM_018685.4|717847||67F	GTGATGTGGACATAGGAGGCAATG	Cell Cycle S Phase
ANP32E	NM_030920.4	ANP32E|NM_030920.4|677447||236F	ATAGTACTGCTGCTACTGCTTCTAC	Cell Cycle S Phase
ANPEP	NM_001150.2	ANPEP|NM_001150.2|368878||243F	CTGGAGAAGACGAAAGCCAACATC	ABseq AB corresponding gene
ANXA2	NM_001002857.1	ANXA2|NM_001002857.1|968669||3391F	GTGGATCAGCATCATGACCGAGC	Conventional dendritic cells (cDCs)
AOAH	NM_001637.3	AOAH|NM_001637.3|328662||956F	TCATCCTCTCGGCCAGCTAAATAA	HSPC
APOC1	NM_001321065.1	APOC1|NM_001321065.1|190600||2299F	ATAAACCCCTTCCTTAACTCAGCG	HSPC
APOE	NM_000041.3	APOE|NM_000041.3|384689||699F	CGATGCCGATGACCTGCAGAAGC	Mesemchymal stem or stromal cells (MSPCs) potentially pure CAR cells
AREG	NM_001657.3	AREG|NM_001657.3|313788||3199F	CATGAAAACTCACAGCATGATTGAC	AML (Velten et al 2021)
ATAD2	NM_014109.3	ATAD2|NM_014109.3|336713||3176F	CAAGGTTTTTATATTTGCAAGCTGTTG	Cell Cycle G2M Phase
ATP8B4	NM_024837.3	ATP8B4|NM_024837.3|172434||1523F	CCTCTGTAAAATGAGGACATACTACC	AML (Velten et al 2021)
ATPIF1	NM_016311.4	ATPIF1|NM_016311.4|286772||224F	TTCGGAAAGAGAGAGCAGGCTGA	Erythroid Cells
AURKA	NM_001323304.1	AURKA|NM_001323304.1|776914||4195F	CATATAACCTGACAGGAACATGCTACTG	Cell Cycle S Phase
AURKB	NM_004217.3	AURKB|NM_004217.3|374817||297F	AGAAGAGCTGCACATTTGACGAGC	Cell Cycle S Phase
AZU1	NM_001700.4	AZU1|NM_001700.4|187269||731F	ATGAGCGAGAATGGCTACGACCC	Neutrophil progenitors / GMPs
B2M	NM_004048.2	B2M|NM_004048.2|967730||1642F	GTACTACACTGAATTCACCCCCA	CD8 T cells
BACE2	NM_012105.4	BACE2|NM_012105.4|196224||1284F	GTGTAGCAGTTACTCAGCACATA	HSPC
BCL11A	XM_017004334.1	BCL11A|XM_017004334.1|100056||1076F	GTACTGCAAGCTAATAACGTTGG	AML (Velten et al 2021)
BIRC5	NM_001168.2	BIRC5|NM_001168.2|379174||2520F	GACTTGTGTGTGATGAGAGAATGGAG	Cell Cycle S Phase
BLM	NM_000057.3	BLM|NM_000057.3|368944||4018F	GACAAACTGGAAAAATATGGTGCG	Cell Cycle G2M Phase
BLVRB	NM_000713.2	BLVRB|NM_000713.2|190145||2375F	ACTCTGAGGCCTTGCACCCCCA	Erythroid Cells
BRIP1	NM_032043.2	BRIP1|NM_032043.2|183498||4249F	TGCTTCCATTTTGAGACATTTAGATTT	Cell Cycle G2M Phase
BTG2	NM_006763.2	BTG2|NM_006763.2|894692||1061F	CCTCGAGTTTCCCAAACCGAAT	AML (Velten et al 2021)
BTLA	NM_181780.3	BTLA|NM_181780.3|308401||4579F	CCTCTACTCATCACTACCTGTTT	ABseq AB corresponding gene
BTN3A1	NM_007048.5	BTN3A1|NM_007048.5|127045||2638F	CGTGATTTGGAAAGAGACTAGAGGC	ABseq AB corresponding gene
BUB1	NM_004336.4	BUB1|NM_004336.4|299099||5783F	GCCATTAACCTCTATAAAAATACCCC	Cell Cycle S Phase
C12orf75	NM_001145199.1	C12orf75|NM_001145199.1|959019||398F	CAAACTGTCATGGAGGCTGTTGTTG	Plasmacytoid dendritic cells (pDCs)
C6orf48	NM_001040437.2	C6orf48|NM_001040437.2|127539||1665F	GTTGTAAGACGTTCATCGCCGT	AML (Velten et al 2021)
CA1	NM_001128829.3	CA1|NM_001128829.3|139826||127F	GGCTCTCTGACTCATCCTCCTCTTTA	Erythroid Cells
CALD1	NM_033138.3	CALD1|NM_033138.3|790810||3836F	AATTGTGTTAGTCTCAATTCCTACC	Mesemchymal stem or stromal cells (MSPCs) potentially pure CAR cells
CALM1	NM_006888.4	CALM1|NM_006888.4|793281||362F	GTCTCGTCAGAGGAATAGCTTACC	Cell Cycle
CAMK1D	NM_153498.3	CAMK1D|NM_153498.3|731081||643F	GTAATCTCCCTTCTTTCAGCTCCC	Cell Cycle
CASP3	NM_004346.3	CASP3|NM_004346.3|120291||2441F	CTGAAAGAAAAAGACCTATGAGCAC	Cell Cycle
CASP8AP2	NM_012115.3	CASP8AP2|NM_012115.3|131997||2979F	ACACAGAAGCTTCAAATTCCTCATGTTT	Cell Cycle G2M Phase
CAVIN1	NM_012232.5	CAVIN1|NM_012232.5|182077||3020F	CCTTCCCTAGAGCTAGTATCCTAA	Cell Cycle
CBX5	NM_001127321.1	CBX5|NM_001127321.1|356405||3896F	GGTTCTCTGTGTTTTGTGGACT	Cell Cycle S Phase
CCDC50	NM_178335.2	CCDC50|NM_178335.2|311509||215F	CCACCACCTATCATGACAGATGGT	Plasmacytoid dendritic cells (pDCs)
CCNB2	NM_004701.3	CCNB2|NM_004701.3|172768||1852F	CCACTACACTTCTTAAGGCGAGC	Cell Cycle S Phase
CCNE2	NM_057749.2	CCNE2|NM_057749.2|140100||35F	GGGCTTTCTTGACATGTAGGTTGC	Cell Cycle G2M Phase
CCR4	NM_005508.4	CCR4|NM_005508.4|305200||2187F	TTGTTCACTGCTGCCTTAATCCC	ABseq AB corresponding gene
CCR5	NM_001100168.1	CCR5|NM_001100168.1|305867||6251F	GCCTTAAAACCCACAAAAGTACAATTTAC	ABseq AB corresponding gene
CCR6	NM_004367.5	CCR6|NM_004367.5|131844||1617F	GGGGTCTGAAATTTGTGATGGAATC	ABseq AB corresponding gene
CCR7	NM_001838.3	CCR7|NM_001838.3|764497||144F	TCAAATGCTCAGACCAGCTCTTCC	ABseq AB corresponding gene
CD14	NM_000591.3	CD14|NM_000591.3|124604||6F	AAGTTCCCGGCCATCCAGAATCTA	monocytes
CD163	NM_004244.5	CD163|NM_004244.5|743302||6358F	AGAATGTTATTGATTTGAGTTTGCTTTA	ABseq AB corresponding gene
CD164	NM_006016.4	CD164|NM_006016.4|926564||669F	AATAGGCAGAATTCCATTCCTCCC	AML (Velten et al 2021)
CD19	NM_001770.5	CD19|NM_001770.5|176634||869F	TGAGAACGAGGATGAAGAGCTGACCC	ABseq AB corresponding gene
CD1A	NM_001763.2	CD1A|NM_001763.2|93864||6610F	GCTCAATTTAATTTTGCAGGATTTGTTG	ABseq AB corresponding gene
CD1C	NM_001765.2	CD1C|NM_001765.2|292090||1717F	AATCTCATAAGAAGCACTTGCCCCC	ABseq AB corresponding gene
CD2	NM_001767.3	CD2|NM_001767.3|92384||479F	TTTCTGCCCTCCTGATGTGCATATC	ABseq AB corresponding gene
CD226	NM_001303618.1	CD226|NM_001303618.1|187021||5598F	CAAATATTGACTGCAGTGATTAACC	ABseq AB corresponding gene
CD24	NM_001291737.1	CD24|NM_001291737.1|325161||3360F	CCTTTTTAAAAATAGACACTCCCCG	ABseq AB corresponding gene
CD27	NM_001242.4	CD27|NM_001242.4|353922||298F	CGCATCCTTGTGATCTTCTCTGGA	Cell Cycle
CD274	NM_014143.3	CD274|NM_014143.3|337824||2F	TGCTAGCTACCCTGTGCCAGAAAA	ABseq AB corresponding gene
CD28	NM_006139.3	CD28|NM_006139.3|302034||92F	AACTGTTGGATTTACCCTGGCACG	ABseq AB corresponding gene
CD33	NM_001772.3	CD33|NM_001772.3|191404||5627F	CCCCTACTGTGGAGATGGAT	Plasmacytoid dendritic cells (pDCs)
CD34	NM_001025109.1	CD34|NM_001025109.1|96318||864F	GCCAGAAAAACGTGTTGCCTTGA	Hematopoietic stem and progenitors (HSPCs)
CD37	NM_001774.2	CD37|NM_001774.2|191089||495F	CCTAGATAAGGTGATCTTGCCCCA	Mature B Cells
CD38	NM_001775.3	CD38|NM_001775.3|312479||6175F	TTCTTTGAATAACAGAGCAATTAATTTACT	ABseq AB corresponding gene
CD3D	NM_000732.4	CD3D|NM_000732.4|158033||688F	AGACATCTTCTAGTTCCTCCCCCA	CD4 T cells
CD3E	NM_000733.3	CD3E|NM_000733.3|158030||1709F	TGAATCAGAGACGCATCTGACCC	CD4 T cells
CD3G	NM_000073.2	CD3G|NM_000073.2|352799||1776F	AGATGGTTCGGTACTTCTGACTTG	CD4 T cells
CD4	NM_000616.4	CD4|NM_000616.4|353993||2284F	CTGACCCTGTGCAGAACCTCCTGGA	CD4 T cells
CD40	NM_001250.5	CD40|NM_001250.5|388267||816F	GTGCAGGAGACTTTACATGGATGCC	ABseq AB corresponding gene
CD40LG	NM_000074.2	CD40LG|NM_000074.2|202453||1687F	GTGTTACAGTGGGCTGAAAAAGG	ABseq AB corresponding gene
CD44	NM_000610.3	CD44|NM_000610.3|949891||4021F	GGCCAACATTTAATTATTTTGCAAAGC	ABseq AB corresponding gene
CD47	NM_198793.2	CD47|NM_198793.2|695510||1061F	GATCCGGTGGTATGGATGAGAAAA	ABseq AB corresponding gene
CD52	NM_001803.2	CD52|NM_001803.2|286695||1218F	ACTGGACTCTCAGGACAAAACGA	NK Cells
CD63	NM_001257389.1	CD63|NM_001257389.1|161797||3372F	CTGTCTCTTATCATGTTGGTGGAG	Mesemchymal stem or stromal cells (MSPCs) potentially pure CAR cells
CD69	NM_001781.2	CD69|NM_001781.2|743408||1154F	GAAATAACTAGGCGTGGACTTACT	ABseq AB corresponding gene
CD7	NM_006137.6	CD7|NM_006137.6|184727||3003F	GCGGTGATCTCCTTCCTCCTCG	NK Cells
CD72	NM_001782.2	CD72|NM_001782.2|142725||1890F	GGTGGTTCAGGGAATTCATATTGG	pro-B cells
CD74	NM_001025159.2	CD74|NM_001025159.2|125174||2185F	AGTCACTGGAACTGGAGGACCCGT	Mature B Cells, small pre-B cells
CD79A	NM_001783.3	CD79A|NM_001783.3|384361||1846F	GCTGCTGTTCAGGAAACGATGG	Mature B Cells
CD79B	NM_000626.2	CD79B|NM_000626.2|378194||746F	CATCCTCTTCATCATCGTGCCTATC	Pro-B cells, small pre-B cells
CD80	NM_005191.3	CD80|NM_005191.3|111727||3493F	GACTTAACTGGTTCATATTGGACTG	ABseq AB corresponding gene
CD81	NM_004356.3	CD81|NM_004356.3|347969||3413F	GGACCTCTGCAGTGCCCCCTAAG	ABseq AB corresponding gene
CD82	NM_002231.3	CD82|NM_002231.3|154340||1636F	TTCACTGCGAAGACCCTCTTG	AML (Velten et al 2021)
CD83	NM_004233.3	CD83|NM_004233.3|126776||1524F	GATCTTGAGCAAGTTCCTTCTGGTGT	ABseq AB corresponding gene
CD86	NM_175862.4	CD86|NM_175862.4|308772||8074F	CTAGCAAATTTGAGTTGGATGATTGTT	ABseq AB corresponding gene
CD8A	NM_001145873.1	CD8A|NM_001145873.1|100944||1544F	GCTTAACCCTGGAAAATGAATCCC	CD8 T cells
CD8B	NM_004931.4	CD8B|NM_004931.4|100953||3028F	ACATTCAACCCTGGAGAGTTCAATG	ABseq AB corresponding gene
CD9	NM_001769.3	CD9|NM_001769.3|954805||1577F	GCGTGGAACAGTTTATCTCAGAC	ABseq AB corresponding gene
CD99	NM_002414.4	CD99|NM_002414.4|392733||8459F	GGATGATGTTTACTAACGATGAATTTTAC	ABseq AB corresponding gene
CDC20	NM_001255.2	CDC20|NM_001255.2|89011||322F	AGCTCATCTCAGGCCATGGCTTTG	Cell Cycle S Phase
CDC25C	NM_001287582.1	CDC25C|NM_001287582.1|320046||1964F	GATGCTGGAGGAAGATTCTAACCAG	Cell Cycle S Phase
CDC45	NM_003504.4	CDC45|NM_003504.4|390771||1031F	CATGTCTTTGATGGAGAGCCCCGA	Cell Cycle G2M Phase
CDC6	NM_001254.3	CDC6|NM_001254.3|764483||5225F	TTACATTCACTACTTCTACCACTTGT	Cell Cycle G2M Phase
CDCA2	NM_152562.3	CDCA2|NM_152562.3|334299||4422F	GGCTACAGAAGGATTTAGAAAACGA	Cell Cycle S Phase
CDCA3	NM_031299.5	CDCA3|NM_031299.5|159304||3642F	GAGGCACCTTTATCTTCTGAATTGG	Cell Cycle S Phase
CDCA7	NM_145810.2	CDCA7|NM_145810.2|103771||6141F	TGCAGTTTCTTGTAAATTTATAAACCAG	Cell Cycle G2M Phase
CDCA8	NM_001256875.1	CDCA8|NM_001256875.1|673238||1619F	CTCTTCTACCTCCCTAGTTAGTGGA	Cell Cycle S Phase
CDH1	NM_004360.4	CDH1|NM_004360.4|761444||3282F	CCAGGACTTAGAATAGTGCCTAAAGTG	HSPC
CDK1	NM_001786.4	CDK1|NM_001786.4|148886||738F	TCTGTAAATGTGTGTAGGTCTCAC	Cell Cycle S Phase
CDK6	NM_001145306.1	CDK6|NM_001145306.1|931728||1843F	CTAAGGCTACTGTCTTCAGAATGC	AML (Velten et al 2021)
CEACAM1	NM_001712.4	CEACAM1|NM_001712.4|384450||3480F	TTTAACTCAGTTTCTAGGCACCTC	ABseq AB corresponding gene
CEBPA	NM_004364.4	CEBPA|NM_004364.4|189362||492F	CTTGCCAAAATGAGACTCTCCGTC	AML (Velten et al 2021)
CEBPE	NM_001805.3	CEBPE|NM_001805.3|362100||1152F	AGCCGAGGCAGCTACAATCCCCT	Neutrophils
CENPA	NM_001809.3	CENPA|NM_001809.3|897200||23F	AAGACCACTTTGAGCAGTTGCCTGGA	Cell Cycle S Phase
CENPE	NM_001813.2	CENPE|NM_001813.2|915933||680F	AGAACCCTTAAAAGAGAGGCTCAC	Cell Cycle S Phase
CENPF	NM_016343.3	CENPF|NM_016343.3|96784||1326F	AAAGGGTTTGCTGACATCCCGA	Cell Cycle S Phase
CENPU	NM_024629.3	CENPU|NM_024629.3|120308||786F	GAAGACTGTTCTCTGCAGCTTCAGCTAA	Cell Cycle
CFD	NM_001928.3	CFD|NM_001928.3|981709||880F	AGCTGTCGGAGAAGGCCACACTG	Mesemchymal stem or stromal cells (MSPCs) potentially pure CAR cells, Neutrophil progenitors / GMPs
CHAF1B	NM_005441.2	CHAF1B|NM_005441.2|196043||296F	GTGTGATTTCCACCCCTTCTACAG	Cell Cycle G2M Phase
CHCHD10	NM_001301339.1	CHCHD10|NM_001301339.1|390833||1731F	CTTGCACTGTACCCCCAGGCCC	pro-B cells
CKAP2	NM_018204.4	CKAP2|NM_018204.4|961866||2768F	GTTTTGTAAGGTTCCAAACTAATATGG	Cell Cycle S Phase
CKAP2L	NM_152515.4	CKAP2L|NM_152515.4|101747||5986F	TGGACAAATAAAGAAAATACGGCATA	Cell Cycle S Phase
CKAP5	NM_001008938.3	CKAP5|NM_001008938.3|950154||1010F	ACCGACCTCCTTTGACCTCTTTG	Cell Cycle S Phase
CKS1B	NM_001826.2	CKS1B|NM_001826.2|291691||350F	CTGAATGGAGGAATCTTGGCGTTC	Cell Cycle S Phase
CKS2	NM_001827.2	CKS2|NM_001827.2|339375||1110F	GTACTTCGACGAACACTACGAGT	Cell Cycle S Phase
CLC	NM_001828.5	CLC|NM_001828.5|190106||695F	CGACCACTTGCCTGTTTCTTGA	HSPC
CLEC11A	NM_002975.2	CLEC11A|NM_002975.2|191323||2822F	CGCGACTTCGAAGCTCAGGCG	AML (Velten et al 2021)
CLSPN	NM_022111.3	CLSPN|NM_022111.3|88367||5571F	GCTTCTCAGAATTTTAGACAAATGTTT	Cell Cycle G2M Phase
COTL1	NM_021149.3	COTL1|NM_021149.3|762002||1186F	TCCATTCCCTACTAAGGCCCAGAC	Monocytes
CPA3	NM_001870.3	CPA3|NM_001870.3|113086||727F	CCATTCCTACTCCCAGATGCTATTG	AML (Velten et al 2021)
CR2	NM_001877.4	CR2|NM_001877.4|96279||1720F	GCTTGGAATTCAGCGGAATATTG	ABseq AB corresponding gene
CRHBP	NM_001882.3	CRHBP|NM_001882.3|318491||1331F	GACTTTTGAGTATCGTCAGCTGGA	AML (Velten et al 2021)
CSF3R	NM_000760.3	CSF3R|NM_000760.3|888176||983F	AGGACGACTGTGTCTTTGGGCCAC	Neutrophils
CST3	NM_000099.3	CST3|NM_000099.3|193452||624F	CTTCCATGACCAGCCACATCTGAAAA	Conventional dendritic cells (cDCs), Neutrophils
CST7	NM_003650.3	CST7|NM_003650.3|193485||1696F	CAGATACTTGTTCCCAGGACCTTAAC	CD8 T cells, NK Cells
CSTA	NM_005213.3	CSTA|NM_005213.3|308784||947F	GATACCTGGAGGCTTATCTGAGGC	Neutrophil progenitors / GMPs
CTCF	NM_006565.3	CTCF|NM_006565.3|372650||5859F	ATTACTTGCAAATTAAGTTACCACAGAC	Cell Cycle S Phase
CTLA4	NM_005214.4	CTLA4|NM_005214.4|105406||4265F	GGCTTCAAAAATACTCACATGGCTA	ABseq AB corresponding gene
CTSS	NM_004079.4	CTSS|NM_004079.4|892082||1571F	GATTGCTAGCTTTCCCTCTTACC	Plasmacytoid dendritic cells (pDCs)
CTSW	NM_001335.3	CTSW|NM_001335.3|350621||1089F	GCCAGTGAAAAGGACTACCCGTTC	NK Cells
CXCL12	NM_199168.3	CXCL12|NM_199168.3|732537||4026F	CATCATCTTGCCACTACCCCC	Mesemchymal stem or stromal cells (MSPCs) potentially pure CAR cells
CXCL2	NM_002089.3	CXCL2|NM_002089.3|914928||5809F	TGTTAATATTTCTTCGTGATGACATATCA	AML (Velten et al 2021)
CXCR3	NM_001504.1	CXCR3|NM_001504.1|394112||191F	ATCCTCATGGACCTGGGCGCTTTG	ABseq AB corresponding gene
CXCR4	NM_001008540.1	CXCR4|NM_001008540.1|102536||2172F	ATTTAAAACCTCTGCCCAGCACG	ABseq AB corresponding gene
CXCR5	NM_001716.4	CXCR5|NM_001716.4|158119||2230F	CTTGTCCCCTCCTCACTCCCTTCC	ABseq AB corresponding gene
DDIT4	NM_019058.2	DDIT4|NM_019058.2|733521||16F	GTTGGAAAACTGAGGCAGCCACCTAA	HSPC
DEPTOR	NM_022783.3	DEPTOR|NM_022783.3|140674||3705F	TCTTAGTTTGCAGAAAGGTGTTG	HSPC
DERL3	NM_001002862.2	DERL3|NM_001002862.2|197376||2785F	CTGTGTCTCCTCCCTGTACCGT	Plasma cells
DLGAP5	NM_014750.4	DLGAP5|NM_014750.4|752265||796F	TAGAAGATGCTCAGTGTCCTGGAT	Cell Cycle S Phase
DLK1	NM_003836.6	DLK1|NM_003836.6|996392||4871F	CCCGAGTTCACAGGTCTCAC	AML (Velten et al 2021)
DNAJC7	NM_003315.3	DNAJC7|NM_003315.3|376691||5153F	TACCAGACAGAGAAAACAAAAGAAC	pro-B cells
DNTT	NM_004088.3	DNTT|NM_004088.3|734793||464F	ATTTAGTTCTGTGCCCCTACGAGC	Pro-B cells
DPP4	NM_001935.3	DPP4|NM_001935.3|687779||2237F	TCTAACTGGACTGGTTCAAATGTTG	ABseq AB corresponding gene
DSCC1	NM_024094.2	DSCC1|NM_024094.2|724957||5687F	GGATTTGATGTTCTAATCATTAATACACTT	Cell Cycle G2M Phase
DTL	NM_016448.3	DTL|NM_016448.3|96567||3877F	GGAAAGAGGCTTTACATACTTTCTAT	Cell Cycle G2M Phase
DUSP1	NM_004417.3	DUSP1|NM_004417.3|710050||1002F	TACCTTCAGAGCCCCATTACGAC	AML (Velten et al 2021)
DUSP2	NM_004418.3	DUSP2|NM_004418.3|101081||2433F	GCTAGACGCTATACCGTGGACT	CD8 T cells
E2F8	NM_001256371.1	E2F8|NM_001256371.1|153874||187F	GAACTCTCTTTGTCCCACAGCGAA	Cell Cycle G2M Phase
EBF1	NM_024007.4	EBF1|NM_024007.4|315313||6224F	TGTGTTTTGTTGCTTCTATTTCTATTG	Pro-B cells
EBPL	NM_032565.4	EBPL|NM_032565.4|750010||1020F	CCGATGGCTTGATTGCTTCTTTA	AML (Velten et al 2021)
ECT2	NM_001258316.1	ECT2|NM_001258316.1|697813||171F	GTAGCTGTTTCAGAGAGAGTACG	Cell Cycle S Phase
EEF1A1	NM_001402.5	EEF1A1|NM_001402.5|129191||6938F	TGCTAATTTGGTGTTTTTAATAGAGATGAG	AML (Velten et al 2021)
EGFL7	NM_016215.4	EGFL7|NM_016215.4|342010||699F	CGACAGGAGTGGACAGTGCAATG	Hematopoietic stem and progenitors (HSPCs)
EGR1	NM_001964.2	EGR1|NM_001964.2|921237||267F	CTCAGAGCATGTGTCAGAGTGTTG	AML (Velten et al 2021)
ENO1	NM_001428.3	ENO1|NM_001428.3|285622||4101F	GTACAACCAGCTCCTCAGAAT	AML (Velten et al 2021)
ENTPD1	NM_001776.5	ENTPD1|NM_001776.5|345646||2763F	TGTTGTGCCACCATCACCACTATTTAGTTC	ABseq AB corresponding gene
ERG	NM_182918.3	ERG|NM_182918.3|389922||1797F	TTTCTCTCTGTTTGTCCCTGTCTCTTG	AML (Velten et al 2021)
ETV6	NM_001987.4	ETV6|NM_001987.4|955382||1165F	GTAATTCCTCACCCTCACCCTTCC	AML (Velten et al 2021)
EXO1	NM_006027.4	EXO1|NM_006027.4|97720||1803F	GTGGAGAATTCTCACTGCAGAGTT	Cell Cycle G2M Phase
F13A1	NM_000129.3	F13A1|NM_000129.3|922931||2958F	CATCTCTCAGGAATCATCTCCTTTG	HSPC
FAM117A	NM_030802.3	FAM117A|NM_030802.3|183007||28F	CCACATCCCTCACTTGGTGGAAAA	AML (Velten et al 2021)
FAM30A	NR_026800.2	FAM30A|NR_026800.2|365511||579F	AATATCTGTCCCACCGAATGCTCCC	AML (Velten et al 2021)
FAM89A	NM_198552.2	FAM89A|NM_198552.2|294873||2399F	GCTAGCTACTTCCTTACAGATGG	HSPC
FAS	NM_000043.5	FAS|NM_000043.5|150094||2235F	GCATTTTACTGGCTCAAAACTACC	ABseq AB corresponding gene
FASLG	NM_000639.2	FASLG|NM_000639.2|94773||1165F	CTGTAGCTCCTCAACTCACCTAA	ABseq AB corresponding gene
FCER1A	NM_002001.3	FCER1A|NM_002001.3|292149||873F	CAGACTTCTGAACCCACATCCTAAG	HSPC
FCER1G	NM_004106.1	FCER1G|NM_004106.1|292327||1708F	GGTCTTGCTCTTACTCCTTTTGGT	Monocytes
FCGR1A	NM_000566.3	FCGR1A|NM_000566.3|92794||3396F	GTTTGCAGCTTTACTTCTCCTTCTAC	ABseq AB corresponding gene
FCGR2A	NM_021642.3	FCGR2A|NM_021642.3|292338||851F	AACATCTACCTGACTCTTCCTCCC	ABseq AB corresponding gene
FCGR3A	NM_000569.6	FCGR3A|NM_000569.6|678705||3375F	CCCAGAGATAAGGGTGTCTTCC	Monocytes
FCMR	NM_005449.4	FCMR|NM_005449.4|680608||79F	GTGGTGCCAAGGAGTCTCATCTAT	HSPC
FCN1	NM_002003.3	FCN1|NM_002003.3|341834||830F	ATGGATGGCTCTGTGGACTTCTAT	Neutrophils
FEN1	NM_004111.5	FEN1|NM_004111.5|350133||727F	CTTCACCCCAGAATATTTGCCGTC	Cell Cycle G2M Phase
FERMT3	NM_178443.2	FERMT3|NM_178443.2|739493||201F	AACCGACTGATCCGCATCGACTT	Megakaryocites
FIS1	NM_016068.2	FIS1|NM_016068.2|135301||717F	AAGAGCACGCAGTTTGAGTACG	Cell Cycle
FKBP11	NM_016594.2	FKBP11|NM_016594.2|161032||4290F	GAGACCCTGGTGGAGCCCCCA	Plasma cells
FLT3	NM_004119.2	FLT3|NM_004119.2|359903||2560F	CATTCCGGTTGATGCTAACTTCTAC	AML (Velten et al 2021)
FLT3LG	NM_001204502.1	FLT3LG|NM_001204502.1|385130||1416F	GAACACGGAGATACACTTTGTCAC	CD4 T cells, CD8 T cells
FOS	NM_005252.3	FOS|NM_005252.3|753323||227F	CGGAGATGTAGCAAAACGCATGGAG	AML (Velten et al 2021)
FTH1	NM_002032.2	FTH1|NM_002032.2|155238||3462F	ATGTCTTACTACTTTGACCGCGA	Monocytes
FTL	NM_000146.3	FTL|NM_000146.3|191063||827F	TCTCTCTGGGCTTCTATTTCGACC	Monocytes, Neutrophils
G2E3	NM_017769.4	G2E3|NM_017769.4|362459||193F	GTCACCACTCAGAGATAAGTACCGT	Cell Cycle S Phase
GAPDH	NM_001289745.1	GAPDH|NM_001289745.1|353944||103F	ATCACTGCCACCCAGAAGACTGTGGAT	Neutrophil progenitors / GMPs
GAS2L3	NM_001303130.1	GAS2L3|NM_001303130.1|357859||972F	TCACACCCAGCGAAAAGTTTTGTT	Cell Cycle S Phase
GAS5	NR_002578.2	GAS5|NR_002578.2|292835||1301F	GCTCTGGATAGCACCTTATGGAC	AML (Velten et al 2021)
GDF10	NM_004962.3	GDF10|NM_004962.3|343890||6357F	AGGCTTGAAAACAAAACATATCCACA	AML (Velten et al 2021)
GINS2	NM_016095.2	GINS2|NM_016095.2|974447||122F	GCACATGCCAAGCTGGATAACTTG	Cell Cycle G2M Phase
GMNN	NM_001251989.1	GMNN|NM_001251989.1|923451||3571F	GACCACTTAACATCTACAACTTCC	Cell Cycle G2M Phase
GMPR	NM_006877.3	GMPR|NM_006877.3|126834||339F	ATCATCTCTGATGGAGGCTGTACG	HSPC
GNA15	NM_002068.3	GNA15|NM_002068.3|381702||557F	CTTGCTTGACTCAGTTTCCCTCCTTTG	AML (Velten et al 2021)
GNLY	NM_006433.4	GNLY|NM_006433.4|100839||229F	GACATACAAAAAGGGCAGGACCTG	NK Cells
GP1BB	NM_000407.4	GP1BB|NM_000407.4|196977||1532F	CCCTATCTGGCCGAGGACGAGC	HSPC
GSTP1	NM_000852.3	GSTP1|NM_000852.3|156069||2168F	CTGCAAATACATCTCCCTCATCTAC	Conventional dendritic cells (cDCs), Neutrophil progenitors / GMPs
GTSE1	NM_016426.6	GTSE1|NM_016426.6|392413||906F	CCTTTGCCTTGAAAGAACAGCCCTAA	Cell Cycle S Phase
GUCY1B3	NM_000857.3	GUCY1B3|NM_000857.3|119804||1635F	TTGAGCTGTTACATTAGTTCAGGCT	HSPC
GYPA	NM_002099.7	GYPA|NM_002099.7|315617||1289F	GCCTTCTTAACCAGAGCTACAGAAT	ABseq AB corresponding gene
GZMA	NM_006144.3	GZMA|NM_006144.3|317856||1641F	GGGGCTTTGATTGCAAAAGACTG	CD8 T cells, NK Cells
H1F0	NM_005318.3	H1F0|NM_005318.3|780273||585F	GGCCACTTAAAACCTCCCGATCT	AML (Velten et al 2021)
H2AFY	NM_138610.2	H2AFY|NM_138610.2|921072||2873F	CTTTTTGACAGCGAGAGTATAGGC	Hematopoietic stem and progenitors (HSPCs)
H2AFZ	NM_002106.3	H2AFZ|NM_002106.3|314566||122F	CCCTCGTCACTTGCAACTTGCTATT	Large pre-B cells, Neutrophil progenitors / GMPs
H3F3A	NM_002107.4	H3F3A|NM_002107.4|294640||5976F	AAAAATTTCTCTTCTTCCTGTTATTGG	Megakaryocites
H3F3B	NM_005324.4	H3F3B|NM_005324.4|378914||5614F	CGACCGAGCTGCTCATCCG	small pre-B cells
HAVCR2	NM_032782.4	HAVCR2|NM_032782.4|709748||248F	TGGACCAGGTCTACCTTGATCTTG	ABseq AB corresponding gene
HBB	NM_000518.4	HBB|NM_000518.4|153067||1278F	GAGAAGTCTGCCGTTACTGCCCTGTG	Erythroid Cells
HBD	NM_000519.3	HBD|NM_000519.3|348118||1735F	CAGAGTCGACTGTTGCTTACACTT	Erythroid Cells
HCST	NM_014266.3	HCST|NM_014266.3|383669||782F	GATCATCACTCCCTGCCTTTTAC	CD8 T cells
HDC	NM_002112.3	HDC|NM_002112.3|366852||1713F	TGTCCTCCTTCCTGTTCAGTTACT	HSPC
HELLS	NM_018063.4	HELLS|NM_018063.4|734647||1487F	TGATCAAATGAATGCTTCAGGACC	Cell Cycle G2M Phase
HEMGN	NM_018437.4	HEMGN|NM_018437.4|144323||6509F	ATGCGTGATTTTCTCAAAATATTGTAAAA	HSPC
HERPUD1	NM_014685.3	HERPUD1|NM_014685.3|372163||2028F	GATGTACTAGATGGCGAGCAGAC	Plasma cells
HHEX	NM_002729.4	HHEX|NM_002729.4|345374||2045F	ATTTGGTGCACTGCTCAATTAAC	AML (Velten et al 2021)
HINT1	NM_005340.6	HINT1|NM_005340.6|319565||295F	CCTTGCTTTCCATGACATTTCCCC	AML (Velten et al 2021)
HJURP	NM_018410.4	HJURP|NM_018410.4|904931||8576F	CGTTACGATGAAATTAAAGAAGAATTTGAC	Cell Cycle S Phase
HLA-A	NM_002116.7	HLA-A|NM_002116.7|127291||508F	GTAAAGTGTGAGACAGCTGCCTTGTGT	CD8 T cells
HLA-B	NM_005514.7	HLA-B|NM_005514.7|711822||2409F	ACTGAGCTTGTGGAGACCAGAC	CD8 T cells
HLA-DPA1	NM_001242524.1	HLA-DPA1|NM_001242524.1|712017||6448F	GGTGACAAAATATCTGAACAGAAGAG	Mature B Cells
HLA-DPB1	NM_002121.5	HLA-DPB1|NM_002121.5|322787||837F	TCCAGCCTAGGGTGAATGTTTCCC	Conventional dendritic cells (cDCs), Mature B Cells
HLA-DQB1	NM_002123.4	HLA-DQB1|NM_002123.4|322762||110F	GCCAGAAGGAGGATTGTACCTTGA	Mature B Cells
HLA-DRA	NM_019111.4	HLA-DRA|NM_019111.4|924069||2689F	CAACTGAGGACGTTTACGACTG	Mature B Cells, small pre-B cells
HLA-DRB1	NM_002124.3	HLA-DRB1|NM_002124.3|127590||3833F	ATGCAGATGACCACATTCAAGGAAGAA	Conventional dendritic cells (cDCs), Mature B Cells
HLA-DRB5	NM_002125.3	HLA-DRB5|NM_002125.3|711973||3296F	GGAACCTTCTGCCCCAGCTTTG	Conventional dendritic cells (cDCs)
HMGB1	NM_001313892.1	HMGB1|NM_001313892.1|359978||4517F	CTTGTCTATAAAGCATTTAACCCCC	Large pre-B cells
HMGN2	NM_005517.3	HMGN2|NM_005517.3|87884||333F	AGTCTCTTGGAACAGGGTACGTTC	Large pre-B cells
HMMR	NM_012484.2	HMMR|NM_012484.2|320869||1415F	TCTTGCAAATACCTCCTCCCTAA	Cell Cycle S Phase
HOPX	NM_001145459.1	HOPX|NM_001145459.1|701205||221F	ATCCGTCACAGACTAAGGAGATGG	NK Cells
HSP90AB1	NM_001271969.1	HSP90AB1|NM_001271969.1|712824||6594F	TCCCTTGAGGATCCCCAGACCC	Hematopoietic stem and progenitors (HSPCs)
HSP90B1	NM_003299.2	HSP90B1|NM_003299.2|958980||3507F	GGGCAAGGACATCTCTACAAATTACT	Plasma cells
ICAM1	NM_000201.2	ICAM1|NM_000201.2|382344||39F	GCCTTTCCCCAGAAGGAGTGATTT	ABseq AB corresponding gene
ICOS	NM_012092.3	ICOS|NM_012092.3|302057||28F	GTGTCAGGGCACAATTCCCTCTCATA	Cell Cycle
ICOSLG	NM_015259.5	ICOSLG|NM_015259.5|390271||440F	AAAGAACAGTTGTCATCACCGGGC	ABseq AB corresponding gene
IFITM3	NM_021034.2	IFITM3|NM_021034.2|347727||3059F	ACTGTTGAGAAACCGAAACTACTG	Mesemchymal stem or stromal cells (MSPCs) potentially pure CAR cells
IGFBP5	NM_000599.3	IGFBP5|NM_000599.3|689991||1165F	ACATGGATAGCACAGTTGTCAGAC	Mesemchymal stem or stromal cells (MSPCs) potentially pure CAR cells
IGFBP7	NM_001553.2	IGFBP7|NM_001553.2|701230||324F	AATCCCGACACCTGTCCTCATCT	Mesemchymal stem or stromal cells (MSPCs) potentially pure CAR cells
IGHD	ENST00000390556.6	IGHD|ENST00000390556.6|54612||11F	ACAGCGATGACTACACGACCTTTG	Mature B Cells
IGHM	ENST00000637539.1	IGHM|ENST00000637539.1|54614||3941F	TCGCCCACAGCATCCTGACCG	small pre-B cells
IGKC	ENST00000390237.2	IGKC|ENST00000390237.2|212817||2547F	GAATAACTTCTATCCCAGAGAGGC	Mature B Cells
IGLL1	NM_020070.3	IGLL1|NM_020070.3|197345||3126F	GTGTCTCATGAATGACTTTTATCCG	Large pre-B cells, Pro-B cells
IL1B	NM_000576.2	IL1B|NM_000576.2|101752||3852F	GGGAACAGAAAGGTTTTTGAGTACG	HSPC
IL21R	NM_021798.3	IL21R|NM_021798.3|759836||454F	AGGCTCCTCAGAATCCCACCTTTG	ABseq AB corresponding gene
IL2RA	NM_000417.2	IL2RA|NM_000417.2|342415||2447F	TACACAACACACACACTCTACCC	ABseq AB corresponding gene
IL32	NM_001012631.1	IL32|NM_001012631.1|175410||7462F	CTTGAAAAAGAAAGAGATGGATTACG	CD8 T cells
IL3RA	NM_002183.3	IL3RA|NM_002183.3|392687||579F	AGAACAGGTCAGAGACAGAACCTC	ABseq AB corresponding gene
IL4R	NM_000418.3	IL4R|NM_000418.3|371288||5688F	TGCTCATTCATTTAACAGAGCTTCC	ABseq AB corresponding gene
IL6R	NM_000565.3	IL6R|NM_000565.3|291598||350F	GGTCTATGGGTTTGTTTCCTGGAG	ABseq AB corresponding gene
IL7R	NM_002185.3	IL7R|NM_002185.3|121276||3608F	GTTTCCATGGGAATTTGCTTCAGAAAA	CD4 T cells
IRF7	NM_004031.2	IRF7|NM_004031.2|152541||4222F	ATTCCCCAGCCCTGCCGAGC	Plasmacytoid dendritic cells (pDCs)
IRF8	NM_002163.2	IRF8|NM_002163.2|179031||4576F	GGTGTGTTTTTATCTTCAGACAATG	Plasmacytoid dendritic cells (pDCs)
ITGA1	NM_181501.1	ITGA1|NM_181501.1|121567||1295F	TGGACTACAGTTTTACAGCTCTGC	ABseq AB corresponding gene
ITGA2	NM_002203.3	ITGA2|NM_002203.3|121572||846F	GCATGACTCATTTCAGCAGCAAAATAA	ABseq AB corresponding gene
ITGA2B	NM_000419.4	ITGA2B|NM_000419.4|182437||1294F	ATGGTTCAACGTGTCCTCCCTCCC	ABseq AB corresponding gene
ITGA4	NM_000885.5	ITGA4|NM_000885.5|301336||5203F	TCATGAATTTTAAAACCCTACCACTT	ABseq AB corresponding gene
ITGA5	NM_002205.4	ITGA5|NM_002205.4|161763||1740F	TCCATTCACAGTTCTTTGGGCCA	ABseq AB corresponding gene
ITGA6	NM_000210.3	ITGA6|NM_000210.3|301074||421F	GAACACAGTTTGTAGTGCCACTGTTG	ABseq AB corresponding gene
ITGAE	NM_002208.4	ITGAE|NM_002208.4|762504||1727F	TACAGTTCGGTTCAGCATGTGGA	ABseq AB corresponding gene
ITGAL	NM_002209.2	ITGAL|NM_002209.2|760169||203F	GCACACGTCATGTTTCTTCATCCG	ABseq AB corresponding gene
ITGAM	NM_000632.3	ITGAM|NM_000632.3|176890||5805F	CTGGATTCATTTATTATTTCAATGTGACT	ABseq AB corresponding gene
ITGAX	NM_000887.4	ITGAX|NM_000887.4|972550||1120F	CAGTTCTGAATATGCTGCTCATCCC	ABseq AB corresponding gene
ITGB1	NM_002211.3	ITGB1|NM_002211.3|147864||628F	GCTATTTGCCTGTTAGACATGACTG	ABseq AB corresponding gene
ITGB2	NM_000211.4	ITGB2|NM_000211.4|990370||693F	GGATGGACCGCTACCTCATCTAT	ABseq AB corresponding gene
ITGB3	NM_000212.2	ITGB3|NM_000212.2|376904||536F	GAGAGCATAGGAAACCACACAGAC	ABseq AB corresponding gene
ITM2C	NM_030926.5	ITM2C|NM_030926.5|106435||254F	AGGGTACACTTTCTTCACTGTCCC	Plasma cells, Plasmacytoid dendritic cells (pDCs)
JCHAIN	NM_144646.3	JCHAIN|NM_144646.3|914789||650F	TTGGGTGATGTAAAACCAACTCCC	Plasma cells, Plasmacytoid dendritic cells (pDCs)
JPT1	NM_016185.3	JPT1|NM_016185.3|184002||1063F	GAACAGGTTTCTCTCTGTCCTTGAC	Cell Cycle
JUN	NM_002228.3	JUN|NM_002228.3|889318||1336F	GAGATTTGGAGCACTCTGAGTTTAC	AML (Velten et al 2021)
JUP	NM_002230.2	JUP|NM_002230.2|764556||2306F	CCCCCAAAATCCAAAACTTCTCTTG	AML (Velten et al 2021)
KIF11	NM_004523.3	KIF11|NM_004523.3|150276||5493F	CTGTTCAGAAAACAACAAAGAAGAGAC	Cell Cycle S Phase
KIF20B	NM_016195.3	KIF20B|NM_016195.3|150162||2345F	CTGTTTGGATTATAGCTAGGATTTGGAG	Cell Cycle S Phase
KIF23	NM_138555.3	KIF23|NM_138555.3|367943||817F	ACGGACCTCAGCTACATCATACA	Cell Cycle S Phase
KIF2C	NM_006845.3	KIF2C|NM_006845.3|287975||2954F	AGAGCAGGCTAGCAGACAAATAA	Cell Cycle S Phase
KIT	NM_000222.2	KIT|NM_000222.2|116844||124F	GCCTTTATGGTTTCCCCCTTCTAC	Hematopoietic stem and progenitors (HSPCs)
KLF10	NM_005655.3	KLF10|NM_005655.3|937571||769F	CTTTAGTTTGCCTGCAGTTTCTTGT	AML (Velten et al 2021)
KLRB1	NM_002258.2	KLRB1|NM_002258.2|354168||28F	GGCCCAGAAAGTTCTTCACCTTCA	NK Cells
KLRD1	NM_001114396.1	KLRD1|NM_001114396.1|354291||3024F	ACATTCTTGCTAATTCTCAGCAGAA	NK Cells
KLRF1	NM_016523.2	KLRF1|NM_016523.2|955246||1393F	ACTACGTATGGATTGGGCTTAAC	NK Cells
KLRK1	NM_007360.3	KLRK1|NM_007360.3|354313||6226F	GGTGCTGTTTTAATTTCTAAAGGTAGG	ABseq AB corresponding gene
KMT2C	NM_170606.2	KMT2C|NM_170606.2|934365||2639F	TGATTAGAACTTTGTTTCAGCCAC	Cell Cycle
LAG3	NM_002286.5	LAG3|NM_002286.5|159288||95F	GACTGGAGACAATGGCGACTTTAC	ABseq AB corresponding gene
LAPTM4B	ENST00000521545.6	LAPTM4B|ENST00000521545.6|34358||1656F	GTCGACGCTCCTGAAAACTTG	HSPC
LAT2	NM_014146.3	LAT2|NM_014146.3|329893||292F	GCCTGGGAAAAGACAGTTACTCAC	HSPC
LBR	NM_002296.3	LBR|NM_002296.3|97118||1288F	GATGTGCATAAGGTAGCTTTAGCA	Cell Cycle S Phase
LEPR	NM_002303.5	LEPR|NM_002303.5|288696||142F	TAACTTCTCTGAGGCTGAGGGTACTG	Mesemchymal stem or stromal cells (MSPCs) potentially pure CAR cells
LMNA	NM_170707.3	LMNA|NM_170707.3|93616||183F	TTTCTCCTCCCTTCCTTTTCCCTGCTTC	HSPC
LMO2	NM_001142316.1	LMO2|NM_001142316.1|349101||2353F	TGACAGAAGGACCAGCCCTTGA	AML (Velten et al 2021)
LMO4	NM_006769.3	LMO4|NM_006769.3|1009086||351F	CTTTAGTCTTGATTGCCCTTCCCG	HSPC
LST1	NM_205839.2	LST1|NM_205839.2|322620||143F	AACACTTCTCTTCAGCCAGACAGCAC	Monocytes
LY6E	NM_001127213.1	LY6E|NM_001127213.1|141343||1319F	GCTTTCTGTGCAATTTCAGTGCG	Plasmacytoid dendritic cells (pDCs), Neutrophils
LYST	NM_000081.3	LYST|NM_000081.3|294969||3723F	ATGCTTTAACCTTAAACTGCATACA	HSPC
LYZ	NM_000239.2	LYZ|NM_000239.2|746433||2F	CCCGGCCACATTCAGTTCTTATCA	Neutrophil progenitors / GMPs, Neutrophils
MBOAT7	NM_024298.4	MBOAT7|NM_024298.4|191827||1527F	GAGAATTTCCTCTTCCCCAGCTAA	AML (Velten et al 2021)
MCM2	NM_004526.3	MCM2|NM_004526.3|309093||1799F	GGACACAAAACCAGAGCACTTGA	Cell Cycle G2M Phase
MCM4	NM_005914.3	MCM4|NM_005914.3|138873||1353F	TACCCTCGACAGCTAGAGTCATTA	Cell Cycle G2M Phase
MCM5	NM_006739.3	MCM5|NM_006739.3|391637||770F	GAAGAACCGCTACATCATCATGCGG	Cell Cycle G2M Phase
MCM6	NM_005915.5	MCM6|NM_005915.5|102531||350F	CTGAGTACTGCCGAATCTCTAACC	Pro-B cells, Cell Cycle G2M Phase
MDK	NM_001012333.2	MDK|NM_001012333.2|349442||325F	GCGGTCGCCAAAAAGAAAGATAAGG	AML (Velten et al 2021)
MEG3	NR_002766.2	MEG3|NR_002766.2|365062||187F	CACCCCTCTTGCTTGTCTTACTTG	AML (Velten et al 2021)
MEIS1	NM_002398.2	MEIS1|NM_002398.2|684666||6586F	GAATTTGCATGTCTAATTCATTTACTCAC	HSPC
MGST1	NM_020300.4	MGST1|NM_020300.4|955552||46F	GACTATTTGTCGGAGCACGGATCT	AML (Velten et al 2021)
MINPP1	NM_004897.4	MINPP1|NM_004897.4|149978||1137F	GTTCTCTCTTCTTTTCCTCAGGTAG	HSPC
MKI67	NM_002417.4	MKI67|NM_002417.4|152264||8498F	GATAAGTTCTAGTGCAGTTTTTGTCATA	Pro-B cells, Cell Cycle S Phase
MME	NM_000902.3	MME|NM_000902.3|1001210||4320F	GCTGATGAAACTCACAAATGATGG	ABseq AB corresponding gene
MPEG1	NM_001039396.1	MPEG1|NM_001039396.1|155094||1541F	GGAACCAGGATACCCATTCATTTC	Plasmacytoid dendritic cells (pDCs)
MPL	NM_005373.2	MPL|NM_005373.2|89008||1000F	GAGCTGGATTCAATTCCTGTCCTTCA	HSPC
MPO	NM_000250.1	MPO|NM_000250.1|377854||5484F	TGTGTTTGTGCTGATGAGAATACTG	HSPC
MRC1	NM_002438.3	MRC1|NM_002438.3|147287||6228F	GCCTAATTGAAGAAATAATTGCTTGT	ABseq AB corresponding gene
MS4A1	NM_021950.3	MS4A1|NM_021950.3|155161||5893F	GAAAGAATCCCTATCTCTATTTTACAAGTA	Mature B Cells
MS4A7	NM_021201.4	MS4A7|NM_021201.4|950531||644F	TGAGATACCCTGCTATCGATGGT	Monocytes
MSH2	NM_000251.2	MSH2|NM_000251.2|897997||2348F	TAATCTACATGTCACAGCACTCAC	Cell Cycle G2M Phase
MSI2	NM_138962.3	MSI2|NM_138962.3|765649||241F	TCCCTCGAAGGTTCTCTACTACTG	AML (Velten et al 2021)
MSRB3	NM_001031679.2	MSRB3|NM_001031679.2|356924||2208F	CCAGGATCGACTTTAAGAAAAATGC	AML (Velten et al 2021)
MTURN	ENST00000434060.1	MTURN|ENST00000434060.1|29525||2681F	GGCCACCCAGATTTTAAATATTTTCCC	AML (Velten et al 2021)
MZB1	NM_016459.3	MZB1|NM_016459.3|320088||4082F	CCACTCACAGCCACAGCCCCA	Plasma cells, Pro-B cells
NASP	NM_002482.3	NASP|NM_002482.3|89331||1908F	TATTGGCTGAATCTGCCTTGGAG	Cell Cycle G2M Phase
NCAM1	ENST00000615112.4	NCAM1|ENST00000615112.4|45224||1587F	CTAAGACTCTGCCCACATTTTGGT	ABseq AB corresponding gene
NCAPD2	NM_014865.3	NCAPD2|NM_014865.3|159222||3332F	GAGCTTCCAAAAAGAAACCCAAAGTTG	Cell Cycle S Phase
NCOA7	NM_001199619.1	NCOA7|NM_001199619.1|715013||6317F	AAAAGCAATTCTTAGAATACTTCCTTTAC	AML (Velten et al 2021)
NCR1	NM_004829.6	NCR1|NM_004829.6|192024||4523F	ACCCTCTCGGTTCATCCTGGACC	ABseq AB corresponding gene
NDC80	NM_006101.2	NDC80|NM_006101.2|185070||6349F	ACTGAAGAAGAAATTAATAAAGCCCTA	Cell Cycle S Phase
NEGR1	NM_173808.2	NEGR1|NM_173808.2|90522||737F	CTTTCTTGCTGTTGCTGATTCCTAA	HSPC
NEK2	NM_002497.3	NEK2|NM_002497.3|96524||137F	GAATACTTGGTTCCATGAGCCATGCC	Cell Cycle S Phase
NFE2	NM_001136023.2	NFE2|NM_001136023.2|356414||397F	AATGAGCTATTGGCAAGGTACCCG	AML (Velten et al 2021)
NFKBIZ	NM_031419.3	NFKBIZ|NM_031419.3|111153||1947F	CCTCTTTATGGCTTACCCTCTAGAAT	AML (Velten et al 2021)
NKG7	NM_005601.3	NKG7|NM_005601.3|190698||37F	GCCTGATGTTCTGCCTGATTGCTTTG	CD8 T cells, NK Cells
NPM1	NM_002520.6	NPM1|NM_002520.6|320917||4714F	TTTGATGATGAGGAAGCTGAAGAAAAAGCG	Hematopoietic stem and progenitors (HSPCs)
NPR3	NM_000908.3	NPR3|NM_000908.3|705438||5363F	GGCTACCAAAATATTTCTTATTTGCTAGG	AML (Velten et al 2021)
NR4A1	NM_002135.4	NR4A1|NM_002135.4|745193||40F	TCATATGCCACCCCATGTGCCTTTA	Cell Cycle
NRIP1	NM_003489.3	NRIP1|NM_003489.3|195567||334F	GTTGTGATTACCTGCTGCATGAAAA	AML (Velten et al 2021)
NUCB2	NM_005013.2	NUCB2|NM_005013.2|348666||5033F	GACCCCAAGACATTTTTCAAATTACATG	AML (Velten et al 2021)
NUF2	NM_031423.3	NUF2|NM_031423.3|94295||1651F	TGTGAAGAAGGAAAAACTTGCCAC	Cell Cycle S Phase
NUSAP1	NM_016359.4	NUSAP1|NM_016359.4|171778||373F	CTGTCATCCCCACTTTAGTCACGA	Cell Cycle S Phase
PAFAH1B3	NM_001145939.1	PAFAH1B3|NM_001145939.1|384418||1002F	CTCCTCTGCATGCACTTAACTTTG	pro-B cells
PCNA	NM_002592.2	PCNA|NM_002592.2|775030||1373F	GGTGAATTTGCACGTATATGCCG	Pro-B cells, Cell Cycle G2M Phase
PDCD1	NM_005018.2	PDCD1|NM_005018.2|107130||1892F	CTGGACGCAGGGCCCAAGACTG	ABseq AB corresponding gene
PDCD1LG2	NM_025239.3	PDCD1LG2|NM_025239.3|141873||2117F	GCACATCTGTAATACAGCAATGCTAAG	ABseq AB corresponding gene
PDLIM1	NM_020992.3	PDLIM1|NM_020992.3|946475||1159F	AACAGGAGTTGAATGAGCCCCCGA	Megakaryocites
PF4	NM_002619.3	PF4|NM_002619.3|313761||104F	GACTGGAAGGACAGCCGGGAATAA	Megakaryocites
PHACTR1	NM_001242648.2	PHACTR1|NM_001242648.2|321836||17F	GACGAAGACGACGACAGCTCATTA	AML (Velten et al 2021)
PIMREG	NM_019013.2	PIMREG|NM_019013.2|179808||2368F	CATCGTCTCTCTCATTCATGACTG	Cell Cycle
PKLR	NM_181871.3	PKLR|NM_181871.3|291806||1164F	GAGGAGTCTTCCCCTTGCTTTACC	HSPC
PLAC8	NM_001130715.1	PLAC8|NM_001130715.1|314157||1200F	CAATGAGGACTCTCTACAGGACCC	Plasmacytoid dendritic cells (pDCs)
PLD4	NM_138790.3	PLD4|NM_138790.3|365451||73F	ATTCCAACATCCCATTCAGCAGGGTG	Plasmacytoid dendritic cells (pDCs)
PLEK	NM_002664.2	PLEK|NM_002664.2|898654||5071F	GAGTGATCTAACCTAGACTAAAATTGG	Megakaryocites
POLA1	NM_016937.3	POLA1|NM_016937.3|781904||7956F	GAAAGCACATTGAAAATAATTTGATACTC	Cell Cycle G2M Phase
POLD3	NM_006591.2	POLD3|NM_006591.2|951930||98F	GATTGCAGTGGTGTGCTGGTGATTT	Cell Cycle G2M Phase
PPBP	NM_002704.3	PPBP|NM_002704.3|701531||876F	TGTAACAGTGCGAGACCACTTC	Megakaryocites
PRAM1	NM_032152.4	PRAM1|NM_032152.4|188011||203F	TCACACGAAGATGATGATCGACCC	HSPC
PRDX2	NM_005809.5	PRDX2|NM_005809.5|188282||265F	TCAGTTCACCCACCTGGCTTGGAT	Erythroid Cells
PRG2	NM_001302927.1	PRG2|NM_001302927.1|154966||5442F	TGCCAGACCTGCCGCTACCTC	HSPC
PRIM1	NM_000946.2	PRIM1|NM_000946.2|356643||1296F	CTCACAATTCACTTCAGCGTTGG	Cell Cycle G2M Phase
PROCR	NM_006404.4	PROCR|NM_006404.4|987675||1665F	GCAAGGGAAAGTTTCAGCTCAC	ABseq AB corresponding gene
PROM1	NM_006017.2	PROM1|NM_006017.2|312507||1561F	AGTGGAGTTGTTTTAACAGATGCC	AML (Velten et al 2021)
PRSS57	NM_214710.4	PRSS57|NM_214710.4|187259||2404F	CCCGACTACCACCCCATGACCC	Hematopoietic stem and progenitors (HSPCs)
PSAP	NM_002778.3	PSAP|NM_002778.3|945593||1759F	CAACTGTGATTTGGCTTTCCCGT	Monocytes
PSRC1	NM_001032291.2	PSRC1|NM_001032291.2|91834||3869F	TAGGATTGAGCTGGAGAAGACTT	Cell Cycle S Phase
PTGDR2	NM_004778.2	PTGDR2|NM_004778.2|349948||2031F	GTAACTTGCACCTCTGACCTATCA	ABseq AB corresponding gene
PTGS1	NM_000962.3	PTGS1|NM_000962.3|145329||135F	AGTGTTTTGGAAAGAGCACCCTCG	HSPC
PTMA	NM_001099285.1	PTMA|NM_001099285.1|303344||1594F	CTAAACGTGGTCACCTTCGAGT	Large pre-B cells, Pro-B cells, small pre-B cells
PTMS	NM_002824.4	PTMS|NM_002824.4|353992||1942F	TGCCACCCTCTTCTTTCTCCCCA	AML (Velten et al 2021)
PVR	NM_006505.4	PVR|NM_006505.4|1005323||6149F	GCAGAGAAAACTACTAGATGTGAACTTG	ABseq AB corresponding gene
RAB32	NM_006834.4	RAB32|NM_006834.4|131114||839F	TCATCTTCCAAATGGCAGCCCTA	AML (Velten et al 2021)
RACK1	NM_006098.4	RACK1|NM_006098.4|126229||601F	GAATACCCTGGGTGTGTGCAAATAC	AML (Velten et al 2021)
RAD51	NM_002875.4	RAD51|NM_002875.4|967355||507F	AATCTACGACTCTCCCTGTCTTCC	Cell Cycle G2M Phase
RAD51AP1	NM_006479.4	RAD51AP1|NM_006479.4|954791||1675F	CTTAAGCTACGTTGTCAGTTTTATCG	Cell Cycle G2M Phase
RANGAP1	NM_001278651.1	RANGAP1|NM_001278651.1|392011||21F	CCCCTCTGTGTTGTGATTGGGTTGTT	Cell Cycle S Phase
RCSD1	NM_052862.3	RCSD1|NM_052862.3|292592||4812F	TCCTTGAGCATGGATTAGATGTTT	Pro-B cells, small pre-B cells
REXO2	NM_015523.3	REXO2|NM_015523.3|157847||117F	TCTGTCCTTTGTACGACAGCAGAC	HSPC
RFC2	NM_181471.2	RFC2|NM_181471.2|329897||2151F	GAGTGAACTCTCTTTTGCAGATGG	Cell Cycle G2M Phase
RHAG	NM_000324.2	RHAG|NM_000324.2|323808||1030F	GTCCCTAAGACGAGATAACTTGAC	HSPC
RNASE2	NM_002934.2	RNASE2|NM_002934.2|167633||1377F	CAGTTTACCTGGGCTCAATGGT	Neutrophil progenitors / GMPs
RNASE3	NM_002935.2	RNASE3|NM_002935.2|361907||294F	ATGCCAGACCCCCACAGTTTACGA	HSPC
RNASE6	NM_005615.4	RNASE6|NM_005615.4|167628||1679F	CTTTTACTGCTGCTGGTTCTATGG	HSPC
RPA2	NM_002946.4	RPA2|NM_002946.4|286789||1784F	GCTGGACCTAGTTTCACAATCTGTTG	Cell Cycle G2M Phase
RPLP1	NM_001003.2	RPLP1|NM_001003.2|367954||2078F	TGAGGCCCTCACTTCATCCGG	Neutrophil progenitors / GMPs
RPLP2	NM_001004.3	RPLP2|NM_001004.3|152611||443F	GATCTTGGACAGCGTGGGTATCG	HSPC
RRM1	NM_001033.4	RRM1|NM_001033.4|348095||3580F	ACTCACTAGTATGCACTTCTACG	Cell Cycle G2M Phase
RRM2	NM_001034.3	RRM2|NM_001034.3|896861||5029F	GCATGAAAGATGATGAGAGATAAATGTTG	Cell Cycle G2M Phase
RSL1D1	NM_015659.2	RSL1D1|NM_015659.2|370636||992F	TCTAAACGTCAGGCCTGGACTT	AML (Velten et al 2021)
RSU1	NM_012425.3	RSU1|NM_012425.3|943772||255F	CCCCCAGAACTAGGAAACTTGGAT	Megakaryocites
S100A10	NM_002966.2	S100A10|NM_002966.2|892465||223F	GACCCTCTGGCTGTGGACAAAATAA	Conventional dendritic cells (cDCs)
S100A11	NM_005620.1	S100A11|NM_005620.1|291469||2765F	GACAGAGTTCCTAAGCTTCATGAATAC	Monocytes
S100A4	NM_002961.2	S100A4|NM_002961.2|291507||2615F	TCTTTCTTGGTTTGATCCTGACTG	Neutrophils
S100A6	NM_014624.3	S100A6|NM_014624.3|291505||296F	GCGAATGTGCGTTGTGTAAGCCAC	Neutrophils
S100A8	NM_001319201.1	S100A8|NM_001319201.1|287868||1425F	TGAACTCTATCATCGACGTCTACC	Neutrophils
S100A9	NM_002965.3	S100A9|NM_002965.3|93134||18F	GACTTGCAAAATGTCGCAGCTGGA	Neutrophils
SAT1	NM_002970.3	SAT1|NM_002970.3|781830||31F	GGTTTTGGAGAGCACCCCTTTTAC	Monocytes
SEC11C	NM_033280.3	SEC11C|NM_033280.3|381029||3510F	CAGCTCTATTACCAGGTTTTAAACTTC	Plasma cells
SEC61B	NM_006808.2	SEC61B|NM_006808.2|340115||498F	CGTAACTTTCTATCCGTCCGCGT	Plasmacytoid dendritic cells (pDCs)
SEL1L3	NM_015187.4	SEL1L3|NM_015187.4|700270||2998F	GATGTGTCTTAAGAATCACAGTGCG	HSPC
SELENOP	NM_001085486.1	SELENOP|NM_001085486.1|705763||3933F	CTTTTGTATATCTAAGACTCATCCTGATTT	AML (Velten et al 2021)
SELL	NM_000655.4	SELL|NM_000655.4|292671||1063F	GCTTCAGCCTCCCCACCTTCTTCA	ABseq AB corresponding gene
SERPING1	NM_000062.2	SERPING1|NM_000062.2|349760||205F	CAGCTCTCCCACAATCTGAGTTTGGT	Mesemchymal stem or stromal cells (MSPCs) potentially pure CAR cells
SHD	NM_020209.3	SHD|NM_020209.3|381851||2444F	GGGTACATGGAGCCCTACGATGCC	HSPC
SIGLEC6	NM_001245.5	SIGLEC6|NM_001245.5|385377||1027F	GATGATGTGAACCCCGTCATGGT	Plasmacytoid dendritic cells (pDCs)
SLBP	NM_006527.3	SLBP|NM_006527.3|699300||133F	CAGCGAGCTTAATTGCGTAATCCC	Cell Cycle G2M Phase
SLC37A1	NM_001320537.1	SLC37A1|NM_001320537.1|990239||471F	CCCATGATGTTTCGGACTGACCTAA	AML (Velten et al 2021)
SLC3A2	NM_001012664.2	SLC3A2|NM_001012664.2|739355||2150F	CGGCTCAACTTCTCCGACTCTAC	ABseq AB corresponding gene
SLC40A1	NM_014585.5	SLC40A1|NM_014585.5|688884||2532F	GATTTATCACACAATGACTGCATACA	HSPC
SMC4	NM_001002800.2	SMC4|NM_001002800.2|697555||3289F	CCTCTGATTTACACTGGTTCAATTTAC	Cell Cycle S Phase
SMOX	SMOX_custom_seq	user_seq_2|SMOX_custom_seq||3F	ACTTCCGCGGCTCCTATTCATACA	AML (Velten et al 2021)
SNHG6	NR_002599.1	SNHG6|NR_002599.1|137386||59F	AAGAGCCGTTAGTCATGCCGGTGT	AML (Velten et al 2021)
SNHG8	NR_003584.3	SNHG8|NR_003584.3|118844||449F	GGCCGAAACTTACTGCCTTACCTAA	AML (Velten et al 2021)
SOX4	NM_003107.2	SOX4|NM_003107.2|126929||404F	GTGCCGTTTAAACCACTGGATCT	Pro-B cells, small pre-B cells
SPARC	NM_003118.3	SPARC|NM_003118.3|921835||555F	GCTTCTCCTCCTCTGTCTTTTGGAG	AML (Velten et al 2021)
SPINK2	NM_021114.3	SPINK2|NM_021114.3|116860||235F	CAGGATGTCCCAGACACTTTAACC	Hematopoietic stem and progenitors (HSPCs)
SPINT2	NM_021102.3	SPINT2|NM_021102.3|983978||863F	CGTGATGGTGTTGATCCTCTTCC	AML (Velten et al 2021)
SPNS3	NM_182538.4	SPNS3|NM_182538.4|179706||992F	ACTTATCTCTAGTGTCCTGCGGGC	AML (Velten et al 2021)
SPRY1	NM_001258038.1	SPRY1|NM_001258038.1|315122||1714F	CCCCCTCAGTTTTGTTGTTGTCTTACT	AML (Velten et al 2021)
SRGN	NM_002727.3	SRGN|NM_002727.3|733412||5364F	AACATCTGAAAAAGAAGCTTAAGTTTT	Neutrophil progenitors / GMPs
SSBP2	NM_012446.3	SSBP2|NM_012446.3|318693||1948F	GTTACTCCCCTAGCATGACAATG	AML (Velten et al 2021)
SSR4	NM_006280.2	SSR4|NM_006280.2|395467||268F	TTACGCGTCGCTCTTCCTCGTTT	Plasma cells
STMN1	NM_005563.3	STMN1|NM_005563.3|672279||339F	CGTTTGCGAGAGAAGGATAAGCAC	Large pre-B cells
TACC3	NM_006342.2	TACC3|NM_006342.2|312062||5204F	GTTCTAAAAGAAAAAGACCAACTTACC	Cell Cycle S Phase
TAGLN2	NM_001277223.1	TAGLN2|NM_001277223.1|93945||3550F	GCTTACTAATACATTCCCTTCCCC	Megakaryocites
TAL1	NM_001287347.2	TAL1|NM_001287347.2|89546||1741F	TATCCTTCCTCTCCTTCCTTGTTACC	Erythroid Cells
TALDO1	NM_006755.1	TALDO1|NM_006755.1|152558||94F	TGACCCTCATCTCCCCATTTGTTG	AML (Velten et al 2021)
TCF4	NM_003199.2	TCF4|NM_003199.2|186751||117F	GCCTTAACCTTTTGCACCAGTTGG	Plasmacytoid dendritic cells (pDCs)
TCL1A	NM_001098725.1	TCL1A|NM_001098725.1|170518||2894F	TTTCTCAGCTGGATGATGGTCTTCA	small pre-B cells
TESPA1	NM_001098815.2	TESPA1|NM_001098815.2|356462||865F	AAGGAGAGAGCTGTGTAGTCTACC	HSPC
TFPI	NM_006287.4	TFPI|NM_006287.4|688807||6464F	CATAAATAATTGCCTTAAATTGAGTCTTTG	AML (Velten et al 2021)
TFRC	NM_001128148.2	TFRC|NM_001128148.2|311703||1340F	CCTCACTTGAATGTGTCACTACTCAC	ABseq AB corresponding gene
TGFBI	NM_000358.2	TGFBI|NM_000358.2|708553||1421F	TCACTGCCTGACATTCACTTCC	HSPC
THBD	NM_000361.2	THBD|NM_000361.2|387058||994F	TGCAAGGTCTTTGGTTCAGCTAAG	ABseq AB corresponding gene
THY1	NM_001311160.1	THY1|NM_001311160.1|352970||2384F	GCAGCCCTCCTTACCACTGTGGA	ABseq AB corresponding gene
TIPIN	NM_017858.2	TIPIN|NM_017858.2|367804||933F	GATGCTAATCAGACACATGGAGCAC	Cell Cycle G2M Phase
TMPO	NM_003276.2	TMPO|NM_003276.2|163538||3900F	CACTTTGAGAAACACTTCTTTGGATAATAA	Cell Cycle S Phase
TMSB10	NM_021103.3	TMSB10|NM_021103.3|98998||2278F	TTTTAAGAAAATGGCAGACAAACCAGAC	Conventional dendritic cells (cDCs)
TMSB4X	NM_021109.3	TMSB4X|NM_021109.3|199639||615F	CGAAACTGAAGAAGACAGAGACGC	Megakaryocites
TNFRSF14	NM_003820.3	TNFRSF14|NM_003820.3|285375||2430F	ACCCACAGACTCTGCACCCCGA	ABseq AB corresponding gene
TNFRSF18	NM_004195.2	TNFRSF18|NM_004195.2|85963||16F	TTCGGGTTTCTCACTGTGTTCCCT	ABseq AB corresponding gene
TNFRSF4	NM_003327.3	TNFRSF4|NM_003327.3|85965||2873F	CAGGGCACTTCTCCCCAGGCG	ABseq AB corresponding gene
TNFRSF8	NM_001243.4	TNFRSF8|NM_001243.4|285798||3299F	GCATCTGCTTTACTCTGGACC	ABseq AB corresponding gene
TNFRSF9	NM_001561.5	TNFRSF9|NM_001561.5|284924||6675F	TATTTTTATTTTTAGCAGAGGTGAGGT	ABseq AB corresponding gene
TOP2A	NM_001067.3	TOP2A|NM_001067.3|181895||1556F	GTCACTCTTCCTCCTTTTCTACTTTC	Pro-B cells, Cell Cycle S Phase
TPX2	NM_012112.4	TPX2|NM_012112.4|193563||1848F	CAAACCTAGGACCGTCTTGCTTT	Cell Cycle S Phase
TRAC	ENST00000611116.1	TRAC|ENST00000611116.1|253500||1633F	CTGTCAGTGATTGGGTTCCGAAT	CD4 T cells, CD8 T cells
TRDC	ENST00000390477.2	TRDC|ENST00000390477.2|52164||4143F	GATAACAGAGTTTGATCCTGCTATTG	CD4 T cells, CD8 T cells
TRGC2	ENST00000436911.6	TRGC2|ENST00000436911.6|232050||3765F	TGCAAATGATGTCATCACAATGGATCCC	CD8 T cells
TSC22D1	NM_006022.3	TSC22D1|NM_006022.3|961502||1412F	AGCGATGGAGCTCCTCACTGGA	AML (Velten et al 2021)
TTK	NM_003318.4	TTK|NM_003318.4|129369||5866F	CCATTTCAGCAGATAATTAATCAGATTTC	Cell Cycle S Phase
TUBA1B	NM_006082.2	TUBA1B|NM_006082.2|956818||3935F	GTGCCTTTGTTCACTGGTACG	Erythroid Cells, Large pre-B cells
TUBB	NM_178014.3	TUBB|NM_178014.3|127395||3732F	TCCATTTCTTTATGCCTGGCTTTG	Erythroid Cells, Large pre-B cells
TUBB4B	NM_006088.5	TUBB4B|NM_006088.5|342107||7323F	AATGTCCAAAACAAAAACAGCAGCTATTT	Cell Cycle S Phase
TYMS	NM_001071.2	TYMS|NM_001071.2|767263||2338F	GAATCACATCGAGCCACTGAAAA	Cell Cycle G2M Phase
TYROBP	NM_003332.3	TYROBP|NM_003332.3|184385||1241F	AGCGATTGCAGTTGCTCTACG	Monocytes, Neutrophils, NK Cells
UBE2C	NM_007019.3	UBE2C|NM_007019.3|388199||1620F	ATTTCTGCCTTCCCTGAATCAGAC	Cell Cycle S Phase
UBR7	NM_175748.3	UBR7|NM_175748.3|364763||318F	CAATCCCTGGATGAGATGAACTAGGC	Cell Cycle G2M Phase
UCHL1	NM_004181.4	UCHL1|NM_004181.4|116510||5359F	ATGCTTTGAAAAGAATGAGGCCA	AML (Velten et al 2021)
UGCG	NM_003358.2	UGCG|NM_003358.2|941496||766F	CCTGAGGAAAGTTGCACAGTGAAAA	HSPC
UHRF1	NM_001048201.2	UHRF1|NM_001048201.2|381889||6F	GAAGTCACGTGCAAGTGCCTTTGA	Cell Cycle G2M Phase
UNG	NM_080911.2	UNG|NM_080911.2|358193||539F	CCCCTCGCAGCATAAGGATGTTT	Cell Cycle G2M Phase
USP1	NM_001017415.1	USP1|NM_001017415.1|90227||5819F	GTTTGCTTTTTAAAATAAAGTGCTCGT	Cell Cycle G2M Phase
VCAN	NM_004385.4	VCAN|NM_004385.4|122729||1726F	GGATCCTGATGGAACTAAGGACT	Neutrophils
VIM	NM_003380.3	VIM|NM_003380.3|731329||2974F	GGAAACTAATCTGGATTCACTCCC	Conventional dendritic cells (cDCs)
VPREB1	NM_007128.3	VPREB1|NM_007128.3|391011||41F	CCTGTCCTGCTCATGCTGTTTGTCTACT	Large pre-B cells, Pro-B cells
VPREB3	NM_013378.2	VPREB3|NM_013378.2|197359||674F	GGACCTTCCTGTCAGTTTCCCAGAC	Pro-B cells, small pre-B cells
WDR76	NM_024908.3	WDR76|NM_024908.3|366578||1229F	CATTGCCAAATACTGAAAGACTTG	Cell Cycle G2M Phase
XBP1	NM_005080.3	XBP1|NM_005080.3|991233||1578F	GGATGCTTACAGTGACTGTGGAT	Plasma cells
XRN2	NM_012255.4	XRN2|NM_012255.4|387012||1365F	CCAGAGAAGGAAGGAAATACCCTTTG	Cell Cycle
YBX1	NM_004559.4	YBX1|NM_004559.4|88930||1369F	CAACTTCAATTACCGACGCAGAC	Erythroid Cells
YBX3	NM_003651.4	YBX3|NM_003651.4|955351||293F	CAAAAAGCAGGCCACAACCTTAACC	AML (Velten et al 2021)
ZFAS1	NR_003604.2	ZFAS1|NR_003604.2|194641||706F	GAGTGTGGTACTTCTCCTAGTTGC	AML (Velten et al 2021)
ZFP36L2	NM_006887.4	ZFP36L2|NM_006887.4|99640||1156F	GCTTGAGAGAATCTGAATGTAGGATGG	AML (Velten et al 2021)

## Sheet: Table S2 - 97 AB panel
Table S2. Overview of antibodies used. See this sheet for the 97 AB panel, and the sheet "197 AB panel" for the 197 AB panel.
Antibody	Gene	clone	Sequence ID	Identifier (RRID)
B7-H4	VTCN1	MIH43	AHS0108	BD Biosciences Cat# 940100, RRID:AB_2875991
CD10	MME	HI10a	AHS0051	BD Biosciences Cat# 940045, RRID:AB_2875936
CD103	ITGAE	Ber-ACT8	AHS0001	BD Biosciences Cat# 940067, RRID:AB_2875958
CD117	KIT	YB5.B8	AHS0064	BD Biosciences Cat# 940051, RRID:AB_2875942
CD11a	ITGAL	HI111	AHS0081	BD Biosciences Cat# 940077, RRID:AB_2875968
CD11b	ITGAM	M1/70	AHS0005	BD Biosciences Cat# 940008, RRID:AB_2875899
CD11c	ITGAX	B-ly6	AHS0056	BD Biosciences Cat# 940024, RRID:AB_2875915
CD123	IL3RA	7G3	AHS0020	BD Biosciences Cat# 940020, RRID:AB_2875911
CD124	IL4R	hIL4R-M57	AHS0098	BD Biosciences Cat# 940092, RRID:AB_2875983
CD126	IL6R	M5	AHS0096	BD Biosciences Cat# 940090, RRID:AB_2875981
CD127	IL7R	HIL-7R-M21	AHS0028	BD Biosciences Cat# 940012, RRID:AB_2875903
CD13	ANPEP	WM15	AHS0050	BD Biosciences Cat# 940044, RRID:AB_2875935
CD133	PROM	W6B3C1	AHS0103	BD Biosciences Cat# 940095, RRID:AB_2875986
CD134	TNFRSF4	ACT35	AHS0013	BD Biosciences Cat# 940060, RRID:AB_2875951
CD137	TNFRSF9	4B4-1	AHS0003	BD Biosciences Cat# 940055, RRID:AB_2875946
CD14	CD14	MɸP9	AHS0037	BD Biosciences Cat# 940005, RRID:AB_2875896
CD141	THBD	1A4	AHS0083	BD Biosciences Cat# 940079, RRID:AB_2875970
CD152	CTLA4	BNI3	AHS0017	BD Biosciences Cat# 940034, RRID:AB_2875925
CD154	CD40LG	TRAP1	AHS0077	BD Biosciences Cat# 940053, RRID:AB_2875944
CD155	PVR	TX24	AHS0111	BD Biosciences Cat# 940102, RRID:AB_2875993
CD16	FCGR3A	3G8	AHS0053	BD Biosciences Cat# 940006, RRID:AB_2875897
CD163	CD163	GHI/61	AHS0062	BD Biosciences Cat# 940058, RRID:AB_2875949
CD178	FASLG	NOK-1	AHS0095	BD Biosciences Cat# 940089, RRID:AB_2875980
CD18	ITGB2	6.7	AHS0091	BD Biosciences Cat# 940086, RRID:AB_2875977
CD183	CXCR3	1C6/CXCR3	AHS0031	BD Biosciences Cat# 940030, RRID:AB_2875921
CD184	CXCR4	12G5	AHS0060	BD Biosciences Cat# 940056, RRID:AB_2875947
CD185	CXCR5	RF8B2	AHS0039	BD Biosciences Cat# 940042, RRID:AB_2875933
CD19	CD19	SJ25C1	AHS0030	BD Biosciences Cat# 940004, RRID:AB_2875895
CD194	CCR4	1G1	AHS0038	BD Biosciences Cat# 940047, RRID:AB_2875938
CD195	CCR5	2D7/CCR5	AHS0070	BD Biosciences Cat# 940050, RRID:AB_2875941
CD196	CCR6	11A9	AHS0034	BD Biosciences Cat# 940033, RRID:AB_2875924
CD197	CCR7	3D12	AHS0007	BD Biosciences Cat# 940014, RRID:AB_2875905
CD1a	CD1A	HI149	AHS0067	BD Biosciences Cat# 940063, RRID:AB_2875954
CD1c	CD1C	F10/21A3	AHS0088	BD Biosciences Cat# 940083, RRID:AB_2875974
CD2	CD2	RPA-2.10	AHS0029	BD Biosciences Cat# 940046, RRID:AB_2875937
CD20	MS4A1	2H7	AHS0008	BD Biosciences Cat# 940016, RRID:AB_2875907
CD206	MRC1	19.2	AHS0072	BD Biosciences Cat# 940068, RRID:AB_2875959
CD21	CR2	B-ly4	AHS0074	BD Biosciences Cat# 940048, RRID:AB_2875939
CD223	LAG3	T47-530	AHS0018	BD Biosciences Cat# 940080, RRID:AB_2875971
CD226	CD226	DX11	AHS0079	BD Biosciences Cat# 940075, RRID:AB_2875966
CD235a_b	GYPA_GYPB	GA-R2 (HIR2)	AHS0048	BD Biosciences Cat# 940040, RRID:AB_2875931
CD24	CD24	ML5	AHS0042	BD Biosciences Cat# 940028, RRID:AB_2875919
CD25	IL2RA	2A3	AHS0026	BD Biosciences Cat# 940009, RRID:AB_2875900
CD26	DPP4	M-A261	AHS0109	BD Biosciences Cat# 940101, RRID:AB_2875992
CD27	CD27	M-T271	AHS0025	BD Biosciences Cat# 940018, RRID:AB_2875909
CD270	TNFRSF14	CW10	AHS0105	BD Biosciences Cat# 940097, RRID:AB_2875988
CD272	BTLA	J168-540	AHS0052	BD Biosciences Cat# 940105, RRID:AB_2875995
CD273	PDCD1LG2	MIH18	AHS0075	BD Biosciences Cat# 940071, RRID:AB_2875962
CD274	CD274	MIH1	AHS0004	BD Biosciences Cat# 940035, RRID:AB_2875926
CD275	ICOSLG	2D3/B7-H2	AHS0011	BD Biosciences Cat# 940091, RRID:AB_2875982
CD278	ICOS	DX29	AHS0012	BD Biosciences Cat# 940043, RRID:AB_2875934
CD279	PDCD1	EH12.1	AHS0014	BD Biosciences Cat# 940015, RRID:AB_2875906
CD28	CD28	CD28.2	AHS0024	BD Biosciences Cat# 940017, RRID:AB_2875908
CD29	ITGB1	MAR4	AHS0080	BD Biosciences Cat# 940076, RRID:AB_2875967
CD3	CD3E	SK7	AHS0033	BD Biosciences Cat# 940000, RRID:AB_2875891
CD30	TNFRSF8	BerH8	AHS0114	BD Biosciences Cat# 940103, RRID:AB_2875994
CD314	KLRK1	1D11	AHS0065	BD Biosciences Cat# 940061, RRID:AB_2875952
CD32	FCGR2A_B_C	FLI8.26	AHS0073	BD Biosciences Cat# 940069, RRID:AB_2875960
CD326	EPCAM	EBA-1	AHS0089	BD Biosciences Cat# 940084, RRID:AB_2875975
CD33	CD33	WM53	AHS0044	BD Biosciences Cat# 940031, RRID:AB_2875922
CD335	NCR1	9E2/NKp46	AHS0068	BD Biosciences Cat# 940064, RRID:AB_2875955
CD336	NCR2	p44-8	AHS0090	BD Biosciences Cat# 940085, RRID:AB_2875976
CD34	CD34	581	AHS0061	BD Biosciences Cat# 940021, RRID:AB_2875912
CD357	TNFRSF18	V27-580	AHS0104	BD Biosciences Cat# 940096, RRID:AB_2875987
CD38	CD38	HIT2	AHS0022	BD Biosciences Cat# 940013, RRID:AB_2875904
CD39	ENTPD1	TU66	AHS0006	BD Biosciences Cat# 940073, RRID:AB_2875964
CD4	CD4	SK3	AHS0032	BD Biosciences Cat# 940001, RRID:AB_2875892
CD40	CD40	5C3	AHS0117	BD Biosciences Cat# 940049, RRID:AB_2875940
CD45	PTPRC	HI30	AHS0040	BD Biosciences Cat# 940002, RRID:AB_2875893
CD45RA	PTPRC	HI100	AHS0009	BD Biosciences Cat# 940011, RRID:AB_2875902
CD49a	ITGA1	SR84	AHS0101	BD Biosciences Cat# 940094, RRID:AB_2875985
CD49b	ITGA2	12F1	AHS0093	BD Biosciences Cat# 940087, RRID:AB_2875978
CD49d	ITGA4	9F10	AHS0063	BD Biosciences Cat# 940059, RRID:AB_2875950
CD49E	ITGA5	IIA1	AHS0118	BD Biosciences Cat# 940106, RRID:AB_2875996
CD5	CD5	UCHT2	AHS0047	BD Biosciences Cat# 940038, RRID:AB_2875929
CD54	ICAM1	HA58	AHS0076	BD Biosciences Cat# 940072, RRID:AB_2875963
CD56	NCAM1	NCAM16.2	AHS0019	BD Biosciences Cat# 940007, RRID:AB_2875898
CD61	ITGB3	VI-PL2	AHS0069	BD Biosciences Cat# 940065, RRID:AB_2875956
CD62L	SELL	DREG-56	AHS0049	BD Biosciences Cat# 940041, RRID:AB_2875932
CD69	CD69	FN50	AHS0010	BD Biosciences Cat# 940019, RRID:AB_2875910
CD7	CD7	M-T701	AHS0043	BD Biosciences Cat# 940029, RRID:AB_2875920
CD8	CD8A	RPA-T8	AHS0027	BD Biosciences Cat# 940003, RRID:AB_2875894
CD80	CD80	L307.4	AHS0046	BD Biosciences Cat# 940036, RRID:AB_2875927
CD81	CD81	JS-81	AHS0021	BD Biosciences Cat# 940052, RRID:AB_2875943
CD83	CD83	HB15e	AHS0084	BD Biosciences Cat# 940054, RRID:AB_2875945
CD9	CD9	M-L13	AHS0082	BD Biosciences Cat# 940078, RRID:AB_2875969
CD90	THY1	5E10	AHS0045	BD Biosciences Cat# 940032, RRID:AB_2875923
CD94	KLRD1	HP-3D9	AHS0085	BD Biosciences Cat# 940081, RRID:AB_2875972
CD95	FAS	DX2	AHS0023	BD Biosciences Cat# 940037, RRID:AB_2875928
CD98	SLC3A2	UM7F8	AHS0100	BD Biosciences Cat# 940093, RRID:AB_2875984
HLA-ABC	HLA-A_B_C	G46-2.6	AHS0066	BD Biosciences Cat# 940062, RRID:AB_2875953
IgD	IGHD	IA6-2	AHS0058	BD Biosciences Cat# 940026, RRID:AB_2875917
IgG	IGHG1_2_3_4	G18-145	AHS0059	BD Biosciences Cat# 940027, RRID:AB_2875918
IL-21R	IL21R	17A12	AHS0107	BD Biosciences Cat# 940099, RRID:AB_2875990
TCRab	TRA_TRB	IP26	AHS0078	BD Biosciences Cat# 940074, RRID:AB_2875965
TCRgd	TRD_TRG	B1	AHS0015	BD Biosciences Cat# 940057, RRID:AB_2875948
Tim3	HAVCR2	7D3	AHS0016	BD Biosciences Cat# 940066, RRID:AB_2875957

## Sheet: Table S2 - 197 AB panel
Antibody	Gene	Clone	Sequence ID	Identifier (RRID)
B7-H4	VTCN1	MIH43	AHS0108	BD Biosciences Cat# 940100, RRID:AB_2875991
c-Met	MET	3D6	AHS0132	BD Biosciences Cat# 940222, RRID:AB_2876103
CD10	MME	HI10a	AHS0051	BD Biosciences Cat# 940045, RRID:AB_2875936
CD101	CD101	V7.1	AHS0188	BD Biosciences Cat# 940269, RRID:AB_2876148
CD102	ICAM2	CBR-IC2/2	AHS0155	BD Biosciences Cat# 940241, RRID:AB_2876122
CD103	ITGAE	Ber-ACT8	AHS0001	BD Biosciences Cat# 940067, RRID:AB_2875958
CD104	ITGB4	439-9B	AHS0141	BD Biosciences Cat# 940228, RRID:AB_2876109
CD106	VCAM1	51-10C9	AHS0251	BD Biosciences Cat# 940375, RRID:AB_2876243
CD110	MPL	1.6.1	AHS0225	BD Biosciences Cat# 940302, RRID:AB_2876179
CD114	CSF3R	LMM741	AHS0272	BD Biosciences Cat# 940393, RRID:AB_2876257
CD115	CSF1R	9-4D2-1E4	AHS0136	BD Biosciences Cat# 940225, RRID:AB_2876106
CD116	CSF2RA	hGMCSFR-M1	AHS0238	BD Biosciences Cat# 940311, RRID:AB_2876186
CD117	KIT	YB5.B8	AHS0064	BD Biosciences Cat# 940051, RRID:AB_2875942
CD119	IFNGR1	GIR-208	AHS0169	BD Biosciences Cat# 940253, RRID:AB_2876134
CD11a	ITGAL	HI111	AHS0081	BD Biosciences Cat# 940077, RRID:AB_2875968
CD11b	ITGAM	M1/70	AHS0005	BD Biosciences Cat# 940008, RRID:AB_2875899
CD11c	ITGAX	B-ly6	AHS0056	BD Biosciences Cat# 940024, RRID:AB_2875915
CD122	IL2RB	Mik-β3	AHS0146	BD Biosciences Cat# 940232, RRID:AB_2876113
CD123	IL3RA	7G3	AHS0020	BD Biosciences Cat# 940020, RRID:AB_2875911
CD124	IL4R	hIL4R-M57	AHS0098	BD Biosciences Cat# 940092, RRID:AB_2875983
CD126	IL6R	M5	AHS0096	BD Biosciences Cat# 940090, RRID:AB_2875981
CD127	IL7R	HIL-7R-M21	AHS0028	BD Biosciences Cat# 940012, RRID:AB_2875903
CD13	ANPEP	WM15	AHS0050	BD Biosciences Cat# 940044, RRID:AB_2875935
CD131	CSF2RB	3D7	AHS0263	BD Biosciences Cat# 940385, RRID:AB_2876251
CD132	IL2RG	TUGh4	AHS0144	BD Biosciences Cat# 940230, RRID:AB_2876111
CD133	PROM	W6B3C1	AHS0103	BD Biosciences Cat# 940095, RRID:AB_2875986
CD134	TNFRSF4	ACT35	AHS0013	BD Biosciences Cat# 940060, RRID:AB_2875951
CD134	TNFRSF4	L106	AHS0271	BD Biosciences Cat# 940392, RRID:AB_2876256
CD137	TNFRSF9	4B4-1	AHS0003	BD Biosciences Cat# 940055, RRID:AB_2875946
CD14	CD14	MφP9	AHS0037	BD Biosciences Cat# 940005, RRID:AB_2875896
CD140a	PDGFRA	αR1	AHS0160	BD Biosciences Cat# 940246, RRID:AB_2876127
CD140b	PDGFRB	28D4	AHS0151	BD Biosciences Cat# 940237, RRID:AB_2876118
CD141	THBD	1A4	AHS0083	BD Biosciences Cat# 940079, RRID:AB_2875970
CD142	F3	HTF-1	AHS0202	BD Biosciences Cat# 940280, RRID:AB_2876157
CD144	CDH5	55-7H1	AHS0253	BD Biosciences Cat# 940376, RRID:AB_2876244
CD146	MCAM	P1H12	AHS0127	BD Biosciences Cat# 940218, RRID:AB_2876100
CD15	FUT4	W6D3	AHS0196	BD Biosciences Cat# 940274, RRID:AB_2876152
CD152	CTLA4	BNI3	AHS0017	BD Biosciences Cat# 940034, RRID:AB_2875925
CD154	CD40LG	TRAP1	AHS0077	BD Biosciences Cat# 940053, RRID:AB_2875944
CD155	PVR	TX24	AHS0111	BD Biosciences Cat# 940102, RRID:AB_2875993
CD158e1	KIR3DL1	DX9	AHS0211	BD Biosciences Cat# 940289, RRID:AB_2876166
CD16	FCGR3A	3G8	AHS0053	BD Biosciences Cat# 940006, RRID:AB_2875897
CD161	KLRB1	DX12	AHS0002	BD Biosciences Cat# 940070, RRID:AB_2875961
CD162	SELPLG	KPL-1	AHS0139	BD Biosciences Cat# 940227, RRID:AB_2876108
CD163	CD163	GHI/61	AHS0062	BD Biosciences Cat# 940058, RRID:AB_2875949
CD166	ALCAM	3A6	AHS0260	BD Biosciences Cat# 940382, RRID:AB_2876250
CD169	SIGLEC1	7-239	AHS0133	BD Biosciences Cat# 940223, RRID:AB_2876104
CD16b	FCGR3B	CLB-gran11.5	AHS0268	BD Biosciences Cat# 940389, RRID:AB_2876254
CD178	FASLG	NOK-1	AHS0095	BD Biosciences Cat# 940089, RRID:AB_2875980
CD18	ITGB2	6.7	AHS0091	BD Biosciences Cat# 940086, RRID:AB_2875977
CD181	CXCR1	5A12	AHS0164	BD Biosciences Cat# 940462, RRID:AB_2876313
CD183	CXCR3	1C6/CXCR3	AHS0031	BD Biosciences Cat# 940030, RRID:AB_2875921
CD184	CXCR4	12G5	AHS0060	BD Biosciences Cat# 940056, RRID:AB_2875947
CD185	CXCR5	RF8B2	AHS0039	BD Biosciences Cat# 940042, RRID:AB_2875933
CD19	CD19	SJ25C1	AHS0030	BD Biosciences Cat# 940004, RRID:AB_2875895
CD192	CCR2	LS132.1D9	AHS0208	BD Biosciences Cat# 940286, RRID:AB_2876163
CD193	CCR3	5E8	AHS0159	BD Biosciences Cat# 940245, RRID:AB_2876126
CD194	CCR4	1G1	AHS0038	BD Biosciences Cat# 940047, RRID:AB_2875938
CD195	CCR5	2D7/CCR5	AHS0070	BD Biosciences Cat# 940050, RRID:AB_2875941
CD196	CCR6	11A9	AHS0034	BD Biosciences Cat# 940033, RRID:AB_2875924
CD197	CCR7	3D12	AHS0007	BD Biosciences Cat# 940014, RRID:AB_2875905
CD1a	CD1A	HI149	AHS0067	BD Biosciences Cat# 940063, RRID:AB_2875954
CD1c	CD1C	F10/21A3	AHS0088	BD Biosciences Cat# 940083, RRID:AB_2875974
CD1D	CD1D	CD1d42	AHS0219	BD Biosciences Cat# 940296, RRID:AB_2876173
CD2	CD2	RPA-2.10	AHS0029	BD Biosciences Cat# 940046, RRID:AB_2875937
CD20	MS4A1	2H7	AHS0008	BD Biosciences Cat# 940016, RRID:AB_2875907
CD206	MRC1	19.2	AHS0072	BD Biosciences Cat# 940068, RRID:AB_2875959
CD21	CR2	B-ly4	AHS0074	BD Biosciences Cat# 940048, RRID:AB_2875939
CD212	IL12RB1	2.4E6	AHS0185	BD Biosciences Cat# 940267, RRID:AB_2876146
CD215	IL15RA	JM7A4	AHS0212	BD Biosciences Cat# 940290, RRID:AB_2876167
CD22	CD22	HIB22	AHS0195	BD Biosciences Cat# 940273, RRID:AB_2876151
CD223	LAG3	T47-530	AHS0018	BD Biosciences Cat# 940080, RRID:AB_2875971
CD226	CD226	DX11	AHS0079	BD Biosciences Cat# 940075, RRID:AB_2875966
CD23	FCER2	EBVCS-5	AHS0210	BD Biosciences Cat# 940288, RRID:AB_2876165
CD235a	GYPA_GYPB	GA-R2	AHS0048	BD Biosciences Cat# 940040, RRID:AB_2875931
CD24	CD24	ML5	AHS0042	BD Biosciences Cat# 940028, RRID:AB_2875919
CD244	CD244	2-69	AHS0131	BD Biosciences Cat# 940362, RRID:AB_2876232
CD248	CD248	B1/35	AHS0156	BD Biosciences Cat# 940242, RRID:AB_2876123
CD25	IL2RA	2A3	AHS0026	BD Biosciences Cat# 940009, RRID:AB_2875900
CD26	DPP4	M-A261	AHS0109	BD Biosciences Cat# 940101, RRID:AB_2875992
CD267	TNFRSF13B	1A1-K21-M22	AHS0207	BD Biosciences Cat# 940285, RRID:AB_2876162
CD268	TNFRSF13C	11C1	AHS0206	BD Biosciences Cat# 940284, RRID:AB_2876161
CD27	CD27	M-T271	AHS0025	BD Biosciences Cat# 940018, RRID:AB_2875909
CD270	TNFRSF14	CW10	AHS0105	BD Biosciences Cat# 940097, RRID:AB_2875988
CD272	BTLA	J168-540	AHS0052	BD Biosciences Cat# 940105, RRID:AB_2875995
CD273	PDCD1LG2	MIH18	AHS0075	BD Biosciences Cat# 940071, RRID:AB_2875962
CD274	CD274	MIH1	AHS0004	BD Biosciences Cat# 940035, RRID:AB_2875926
CD275	ICOSLG	2D3/B7-H2	AHS0011	BD Biosciences Cat# 940091, RRID:AB_2875982
CD276	CD276	7-517	AHS0255	BD Biosciences Cat# 940378, RRID:AB_2876246
CD278	ICOS	DX29	AHS0012	BD Biosciences Cat# 940043, RRID:AB_2875934
CD279	PDCD1	EH12.1	AHS0014	BD Biosciences Cat# 940015, RRID:AB_2875906
CD28	CD28	CD28.2	AHS0024	BD Biosciences Cat# 940017, RRID:AB_2875908
CD282	TLR2	11G7	AHS0174	BD Biosciences Cat# 940366, RRID:AB_2876236
CD29	ITGB1	MAR4	AHS0080	BD Biosciences Cat# 940076, RRID:AB_2875967
CD294	PTGDR2	BM16	AHS0106	BD Biosciences Cat# 940098, RRID:AB_2875989
CD3	CD3E	SK7	AHS0033	BD Biosciences Cat# 940000, RRID:AB_2875891
CD30	TNFRSF8	BerH8	AHS0114	BD Biosciences Cat# 940103, RRID:AB_2875994
CD303	CLEC4C	V24-785	AHS0204	BD Biosciences Cat# 940282, RRID:AB_2876159
CD31	PECAM1	WM59	AHS0170	BD Biosciences Cat# 940254, RRID:AB_2876135
CD314	KLRK1	1D11	AHS0065	BD Biosciences Cat# 940061, RRID:AB_2875952
CD32	FCGR2A_B_C	FLI8.26	AHS0073	BD Biosciences Cat# 940069, RRID:AB_2875960
CD324	CDH1	67A4	AHS0041	BD Biosciences Cat# 940210, RRID:AB_2876092
CD325	CDH2	8C11	AHS0223	BD Biosciences Cat# 940300, RRID:AB_2876177
CD326	EPCAM	EBA-1	AHS0089	BD Biosciences Cat# 940084, RRID:AB_2875975
CD329	SIGLEC9	E10-286	AHS0239	BD Biosciences Cat# 940312, RRID:AB_2876187
CD33	CD33	WM53	AHS0044	BD Biosciences Cat# 940031, RRID:AB_2875922
CD335	NCR1	9E2/NKp46	AHS0068	BD Biosciences Cat# 940064, RRID:AB_2875955
CD336	NCR2	p44-8	AHS0090	BD Biosciences Cat# 940085, RRID:AB_2875976
CD337	NCR3	p30-15	AHS0213	BD Biosciences Cat# 940291, RRID:AB_2876168
CD338	ABCG2	5D3/CD338	AHS0172	BD Biosciences Cat# 940256, RRID:AB_2876137
CD34	CD34	581	AHS0061	BD Biosciences Cat# 940021, RRID:AB_2875912
CD340	ERBB2	24D2	AHS0243	BD Biosciences Cat# 940372, RRID:AB_2876241
CD35	CR1	E11	AHS0162	BD Biosciences Cat# 940248, RRID:AB_2876129
CD357	TNFRSF18	V27-580	AHS0104	BD Biosciences Cat# 940096, RRID:AB_2875987
CD36	CD36	CLB-IVC7	AHS0135	BD Biosciences Cat# 940224, RRID:AB_2876105
CD371	CLEC12A	50C1	AHS0097	BD Biosciences Cat# 940212, RRID:AB_2876094
CD38	CD38	HIT2	AHS0022	BD Biosciences Cat# 940013, RRID:AB_2875904
CD39	ENTPD1	TU66	AHS0006	BD Biosciences Cat# 940073, RRID:AB_2875964
CD4	CD4	SK3	AHS0032	BD Biosciences Cat# 940001, RRID:AB_2875892
CD40	CD40	5C3	AHS0117	BD Biosciences Cat# 940049, RRID:AB_2875940
CD41	ITGA2B	HIP8	AHS0128	BD Biosciences Cat# 940219, RRID:AB_2876101
CD42b	GP1BA	HIP1	AHS0186	BD Biosciences Cat# 940268, RRID:AB_2876147
CD43	SPN	1G10	AHS0200	BD Biosciences Cat# 940278, RRID:AB_2876156
CD45	PTPRC	HI30	AHS0040	BD Biosciences Cat# 940002, RRID:AB_2875893
CD45RA	PTPRC	HI100	AHS0009	BD Biosciences Cat# 940011, RRID:AB_2875902
CD45RO	PTPRC	UCHL1	AHS0036	BD Biosciences Cat# 940022, RRID:AB_2875913
CD46	CD46	E4.3	AHS0071	BD Biosciences Cat# 940211, RRID:AB_2876093
CD47	CD47	B6H12	AHS0087	BD Biosciences Cat# 940082, RRID:AB_2875973
CD49a	ITGA1	SR84	AHS0101	BD Biosciences Cat# 940094, RRID:AB_2875985
CD49b	ITGA2	12F1	AHS0093	BD Biosciences Cat# 940087, RRID:AB_2875978
CD49d	ITGA4	9F10	AHS0063	BD Biosciences Cat# 940059, RRID:AB_2875950
CD49E	ITGA5	IIA1	AHS0118	BD Biosciences Cat# 940106, RRID:AB_2875996
CD49f	ITGA6	GoH3	AHS0119	BD Biosciences Cat# 940160, RRID:AB_2876048
CD5	CD5	UCHT2	AHS0047	BD Biosciences Cat# 940038, RRID:AB_2875929
CD54	ICAM1	HA58	AHS0076	BD Biosciences Cat# 940072, RRID:AB_2875963
CD56	NCAM1	NCAM16.2	AHS0019	BD Biosciences Cat# 940007, RRID:AB_2875898
CD58	CD58	1C3	AHS0237	BD Biosciences Cat# 940371, RRID:AB_2876240
CD59	CD59	p282 (H19)	AHS0224	BD Biosciences Cat# 940301, RRID:AB_2876178
CD61	ITGB3	VI-PL2	AHS0069	BD Biosciences Cat# 940065, RRID:AB_2875956
CD62E	SELE	68-5H11	AHS0254	BD Biosciences Cat# 940377, RRID:AB_2876245
CD62L	SELL	DREG-56	AHS0049	BD Biosciences Cat# 940041, RRID:AB_2875932
CD62P	SELP	AC1.2	AHS0234	BD Biosciences Cat# 940309, RRID:AB_2876185
CD63	CD63	H5C6	AHS0157	BD Biosciences Cat# 940243, RRID:AB_2876124
CD66	CEACAM1_3_5_6	B1.1/CD66	AHS0094	BD Biosciences Cat# 940088, RRID:AB_2875979
CD69	CD69	FN50	AHS0010	BD Biosciences Cat# 940019, RRID:AB_2875910
CD7	CD7	M-T701	AHS0043	BD Biosciences Cat# 940029, RRID:AB_2875920
CD71	TFRC	L01.1	AHS0197	BD Biosciences Cat# 940275, RRID:AB_2876153
CD72	CD72	J4-117	AHS0215	BD Biosciences Cat# 940293, RRID:AB_2876170
CD73	NT5E	AD2	AHS0216	BD Biosciences Cat# 940294, RRID:AB_2876171
CD79b	CD79B	CB3-1	AHS0153	BD Biosciences Cat# 940239, RRID:AB_2876120
CD8	CD8A	RPA-T8	AHS0027	BD Biosciences Cat# 940003, RRID:AB_2875894
CD80	CD80	L307.4	AHS0046	BD Biosciences Cat# 940036, RRID:AB_2875927
CD81	CD81	JS-81	AHS0021	BD Biosciences Cat# 940052, RRID:AB_2875943
CD83	CD83	HB15e	AHS0084	BD Biosciences Cat# 940054, RRID:AB_2875945
CD85g	LILRA4	17G10.2	AHS0168	BD Biosciences Cat# 940252, RRID:AB_2876133
CD85j	LILRB1	GHI/75	AHS0163	BD Biosciences Cat# 940249, RRID:AB_2876130
CD85k	LILRB4	ZM3.8	AHS0179	BD Biosciences Cat# 940261, RRID:AB_2876140
CD86	CD86	2331 (FUN-1)	AHS0057	BD Biosciences Cat# 940025, RRID:AB_2875916
CD89	FCAR	A59	AHS0199	BD Biosciences Cat# 940277, RRID:AB_2876155
CD8b	CD8B	2ST8.5H7	AHS0145	BD Biosciences Cat# 940231, RRID:AB_2876112
CD9	CD9	M-L13	AHS0082	BD Biosciences Cat# 940078, RRID:AB_2875969
CD90	THY1	5E10	AHS0045	BD Biosciences Cat# 940032, RRID:AB_2875923
CD93	CD93	R139	AHS0124	BD Biosciences Cat# 940215, RRID:AB_2876097
CD94	KLRD1	HP-3D9	AHS0085	BD Biosciences Cat# 940081, RRID:AB_2875972
CD95	FAS	DX2	AHS0023	BD Biosciences Cat# 940037, RRID:AB_2875928
CD96	CD96	6F9	AHS0194	BD Biosciences Cat# 940272, RRID:AB_2876150
CD98	SLC3A2	UM7F8	AHS0100	BD Biosciences Cat# 940093, RRID:AB_2875984
CD99	CD99	T√ú12	AHS0123	BD Biosciences Cat# 940214, RRID:AB_2876096
CX3CR1	CX3CR1	2A9-1	AHS0125	BD Biosciences Cat# 940216, RRID:AB_2876098
CXCR2	CXCR2	6C6	AHS0154	BD Biosciences Cat# 940240, RRID:AB_2876121
CXCR6	CXCR6	13B 1E5	AHS0148	BD Biosciences Cat# 940234, RRID:AB_2876115
EGFR	EGFR	EGFR.1	AHS0241	BD Biosciences Cat# 940313, RRID:AB_2876188
EPHB2	EPHB2	2H9	AHS0176	BD Biosciences Cat# 940259, RRID:AB_2876139
FCER1A	FCER1A	AER-37	AHS0129	BD Biosciences Cat# 940220, RRID:AB_2876102
GARP	LRRC32	7B11	AHS0126	BD Biosciences Cat# 940217, RRID:AB_2876099
Her2	ERBB2	NEU 24.7	AHS0152	BD Biosciences Cat# 940238, RRID:AB_2876119
HLA-ABC	HLA-A_B_C	G46-2.6	AHS0066	BD Biosciences Cat# 940062, RRID:AB_2875953
HLA-DQ	HLA-DQA1_HLA-DQA2	Tu169	AHS0147	BD Biosciences Cat# 940233, RRID:AB_2876114
HLA-DR	CD74	G46-6	AHS0035	BD Biosciences Cat# 940010, RRID:AB_2875901
HLA-DR-DP-DQ	HLA-DR_HLA-DP_HLA-DQ	Tu39	AHS0149	BD Biosciences Cat# 940235, RRID:AB_2876116
IgD	IGHD	IA6-2	AHS0058	BD Biosciences Cat# 940026, RRID:AB_2875917
IgG	IGHG1_2_3_4	G18-145	AHS0059	BD Biosciences Cat# 940027, RRID:AB_2875918
IgM	IGHM	G20-127	AHS0198	BD Biosciences Cat# 940276, RRID:AB_2876154
IL-21R	IL21R	17A12	AHS0107	BD Biosciences Cat# 940099, RRID:AB_2875990
ITGB7	ITGB7	FIB504	AHS0158	BD Biosciences Cat# 940244, RRID:AB_2876125
KIR-NKAT2	KIR2DL2_KIR2DL3_KIR2DS2	DX27	AHS0209	BD Biosciences Cat# 940287, RRID:AB_2876164
Lgr5:8F2	LGR5	8F2	AHS0233	BD Biosciences Cat# 940308, RRID:AB_2876184
Ly-49C_Ly-49I	Klra3_Klra9	5E6	AMM2139	BD Biosciences Cat# 940405, RRID:AB_2876268
MUC1	MUC1	HMFG2	AHS0247	BD Biosciences Cat# 940317, RRID:AB_2876192
Notch1	NOTCH1	MHN1-519	AHS0214	BD Biosciences Cat# 940292, RRID:AB_2876169
Notch3	NOTCH3	MHN3-21	AHS0221	BD Biosciences Cat# 940298, RRID:AB_2876175
PDPN	PDPN	LpMab-17	AHS0192	BD Biosciences Cat# 940270, RRID:AB_2876149
TCR-gamma_delta	TRG_TRD	11F2	AHS0142	BD Biosciences Cat# 940365, RRID:AB_2876235
TCR-Vdelta2	TRDV2	B6	AHS0220	BD Biosciences Cat# 940297, RRID:AB_2876174
TCR-Vgamma9	TRGV9	B3	AHS0218	BD Biosciences Cat# 940295, RRID:AB_2876172
TCRab	TRA_TRB	IP26	AHS0078	BD Biosciences Cat# 940074, RRID:AB_2875965
TCRgd	TRD_TRG	B1	AHS0015	BD Biosciences Cat# 940057, RRID:AB_2875948
Tim3	HAVCR2	7D3	AHS0016	BD Biosciences Cat# 940066, RRID:AB_2875957
Trop-2	TACSTD2	162-46	AHS0235	BD Biosciences Cat# 940370, RRID:AB_2876239

## Sheet: Table S3
Table S3. Metadata of the bone marrow donors.
Patient	Identifier in Figshare Objects	age	gender	Genotype
young BM1	BM1	25	f	healthy
young BM2	BM2	34	m	healthy
young BM3	BM3	26	m	healthy
aged BM1	Aged1	69	m	healthy
aged BM2	Aged2	59	f	healthy
aged BM3	Aged3	65	m	healthy
AML1	AML1	44	f	FLT3-ITD,NPM1-mut
AML2	Q59	61	f	FLT3-wt,NPM1-mut
AML3	AML3	55	m	FLT3-ITD,NPM1-mut
WTA1	WTA	26	m	healthy
198 AB BM	Sample1	41	m	healthy
198 AB PB	Sample2	41	m	healthy
AML Q4	AML314	51	m	FLT3-ITD,NPM1-mut
AML Q1	AML116	71	f	FLT3-ITD,NPM1-mut
AML Q3	AML127	56	f	FLT3-wt,NPM1-mut
AML Q6	AML183	61	m	FLT3-wt,NPM1-mut
AML Q2	AML327	62	f	FLT3-wt,NPM1-mut
AML Q5	AML334	78	m	FLT3-wt,NPM1-mut
APL Q5	APL124	32	m	APL
APL Q3	APL142	66	m	APL
APL Q6	APL218	46	f	APL
APL Q4	APL147	45	m	APL
APL Q2	APL223	54	f	APL
APL Q1	APL224	70	f	APL

## Sheet: Table S4
Table S4. Signature genes used for the annotation of cell types. See also supplementary note 5.
Cluster label	Surface marker expression	mRNA expression
Healthy
HSCs & MPPs	CD34+, CD38-, CD133+, CD45RA-, CD49b+	CD34, PROM1, CRHBP, NPR3, MEIS1, THY1, SPINK2
Erythro-myeloid progenitors (EMP)	CD34+, CD38-, CD133-, CD45RA-, CD4-, CD49b dim	CPA3, FCER1A, DEPTOR, TESPA1, SLC40A1, TFRC
Early erythroid progenitor	CD34+, CD38+, CD133-, CD45RA-, CD49 dim, CD326+, CD98+	SOX4, APOC1, IL1B, CASP3, SLC40A1, TFRC
Late erythroid progenitor	CD34+, CD38+/-, CD133-, CD45RA-, CD49b dim, CD326++, CD98++, CD235+	HBB, HDD, CA1, BLVRB, GYPA, AHSP, TFRC
Aberrant erythroid cells	CD34-, CD38-, CD133-, CD45RA-, CD326-, CD98+, CD235 hi, CD123+, CD197+, CD90+	HBB, HBD, CA1, HEMGN, RHAG
Megakaryocyte progenitor (MkP)	CD34+, CD38+/-, CD133-, CD45RA-, CD49b hi, CD61+	PPBP, ITGA2B, PLEK, MPL, FERMT3, SLC37A1
Eosinophil/Basophil progenitor (EoBaso)	CD34+, CD38+, CD133-, CD45RA-, CD49b-, CD61-, CD326-, CD33+	CLC, HDC, PRG2, RNASE2, FCER1A, CPA3
Lympho-myeloid prog	CD34+, CD38 dim, CD133+, CD45RA dim, CD49b+, Tim-3dim, CD117dim	FLT3, SPINK2, MZB1, ITM2C, SPNS3, MDK, DNTT
Early promyelocytes	CD34+, CD133+, CD45RA+-, CD117+, CD33+, CD11a-, CD11b-	MPO, AZU1, CPA3, RNASE3, CSF3R, MGST1, CEBPA
Late promyelocytes	CD34+/-, CD133+/-, CD45RA+/-, CD117+/-, CD33+, CD11a+, CD11b-	CSTA, RNASE2, LYZ, MPO, AZU1
Myelocytes	CD34-, CD133-, CD33+, CD11a+, CD11b+, CD14+/-, CD16-, CD13 dim, CD49e+,	S100A8, CSTA, S100A9,
Classical Monocytes	CD34-, CD133-, CD33+, CD11a+, CD11b+, CD14+, CD16-, CD13+, CD61+, CD49e+, CD32+,	CD14, VCAN, CTSS, FCN1, CD163,
Non-classical monocytes	CD34-, CD133-, CD33+, CD11a hi, CD11b-, CD14-, CD16+, CD13+, CD61-, CD49e dim, CD32+, CD127+	FCGR3A, LST1, MS4A7, SAT1
Plasmacytoid dendritic cell progenitors	CD34+, CD38+, CD133+, CD45RAdim, CD33dim, CD123+, CD98+, Tim-3 dim, CD25 dim,	IRF8, IL3RA, SHD, CCDC50, DNTT, JCHAIN,
Plasmacytoid dendritic cells (pDC)	CD34 dim, CD38+, CD133-, CD45RA+, CD33-, CD123+, CD98+, CD61+, CD141+, CD4+, CD10 dim,	IRF8, IL3RA, UGCG, CCDC50, CD4, TCF4, DERL3
Conventional dendritic cells 1 (cDC1)	CD34dim, CD38+, CD133 dim, CD45RAdim, CD33+, CD11c+, CD141+, Tim-3+, CD272+	S100A10, FCER1A, HAVCR2, CD2, C12orf75,
Conventional dendritic cells 2 (cDC2)	CD34-, CD38 dim, CD133-, CD33+, CD45RA-, CD11c+, Tim-3+, CD141+, CD1c+,	S100A10, FCER1A, CD1C, HLA, HLA-DQB1
Pre-pro B cells	CD34+, CD38 dim, CD133 dim, CD45RA dim, CD10 dim, CD81-, CD9-, CD19-, CD20-, CD24-	VPREB1, CD79A, DNTT, SOX4, PAX5, LAT2, ITGA4, UHRF1
Cycling pro-B and pre-B cells (see text for further information)	CD34+, CD38+, CD133 dim, CD45RA dim, CD10+, CD19 dim, CD81+, CD98+, CD24 dim,	VPREB1, VPREB3, MME, PCNA, MCM4, MCM6, GINS2, UNG, SOX4
Non-cycling pro-B and pre-B cells (see text for further information)	CD34 dim, CD38+, CD133 dim, CD45RA dim, CD10+, CD19+, CD9 dim, CD81+, CD98+, CD24+,	VPREB1, VPREB3, MME, CENPA, HMMR, UBE2C, SOX4
Small pre-B cells (light chain re-arrangement)	CD34 dim, CD38+, CD133-, CD45RA dim, CD10+, CD19+, CD9 dim CD81+, CD98+, CD24+,	VPREB1, MME, DNTT, IGKC, IGLL1, SSBP2, YBX3, JUP, CD37, CD74, SOX4
Immature B cells	CD34-, CD38+, CD133-, CD45RA dim, CD10+, CD19+, CD9+, CD81+, CD185-, CD20+, CD272+, IgD+, CD24+, IgG-	CD9, CD79B, CD24, TCL1A
Mature naïve B cells	CD34-, CD38 dim, CD133-, CD45RA+, CD10 dim, CD19+, CD185+, CD20+, CD272+, IgD+, CD24dim, CD5+, IgG-	IL4R, IGHD
Non-switched memory B cells	CD34-, CD38-, CD133-, CD45RA+, CD10-, CD19+, CD185+, CD24+, CD1c+, CD25+, CD27+, CD32+, IgD+, IgG-	CD27, CD1C, CD82, JCHAIN
Class-switched memory B cells	CD34-, CD38-, CD133-, CD45RA+, CD10-, CD19+, CD185+, IgD-, IgG+, CD80+	CD82, ITGB1, ITGAM
CD11c+ memory B cells	CD34-, CD38-, CD133-, CD45RA dim, CD10-, CD19+, CD185-, IgD-, IgG+, CD80+, CD11c+, CD279 dim,	ITGAX, MS4A7, NR4A1
Plasma cells	CD34-, CD38+, CD45RA-, CD54+, CD27+	MZB1, DERL3, FKBP11, SEC11C
CD4+ naïve T cells	CD45+ CD3+, TCRab+, CD4+, CD45RA+, CD197+, CD28+, CD279-, CD95-, CD25-	CD4, CCR7, SELL, AIF1
CD4+ memory T cells	CD45+ CD3+, TCRab+, CD4+, CD197-, CD45RA-, CD25+, CD26+, CD28+	CD4, KLRB1, CCR6, CD82
CD4+ cytotoxic T cells	CD45+ CD3+, TCRab+, CD4+, CD197-, CD27-, CD28-	CD4, GNLY, GZMA, CST7, ADGRG1
CD4+ CD69+ T cells	CD45+ CD3+, TCRab+, CD4+, CD69+, CD279+	CD4, CD81, CST7, TGFBI, HLA-DPBI
CD8+ naïve T cells	CD45+ CD3+, TCRab+, CD8+, CD45RA+, CD197+, CD28+, CD314 dim, CD94-, CD279-, CD103-	CD8A, CCR7, SELL, AIF1
CD8+ tissue-resident memory T cell	CD45+ CD3+, TCRab+, CD8+, CD197-, CD45RA-, CD103+, CD25+, CD26+	CD8A, IL7R, ITM2C, DPP4
CD8+ central memory T cells	CD45+ CD3+, TCRab+, CD8+, CD197-, CD45RA dim, CD279+, CD81+, CD94-, CD103-	CD8A, DUSP1, CD74, CCR5
CD8+ effector memory T cells	CD45+ CD3+, TCRab+, CD8+, CD197-, CD45RA+, CD226+, CD94+, CD103-, CD279-, CD27-, CD28-	CD8A, GNLY, ADGRG1, ITGAM
gd-T cells (2 subsets, see text)	CD45+, CD3+, CD4-, CD8+-, TCRab-, TCRgd +-, CD45RA+-, CD226+-, CD94+-, CD26+-	KLRB1, TRDC, TRGC, DPP4
Natural killer T cells	CD45+, CD3+, CD4-, CD8-, TCRab-, TCRgd +, CD69+, CD314+	TRDC, CD69, DUSP2
CD56dim CD16+ natural killer cells	CD19-, CD3-, CD45+, CD7+, CD45RA+, CD94+, CD16+, CD56dim, CD127 dim	TYROBP, KLRB1, KLRK1, NKG7, CST7, ADGRG1
CD56bright CD16- natural killer cells	CD19-, CD3-, CD45+, CD7+, CD45RA+, CD94+, CD16-, CD56+, CD335+	TYROBP, KLRB1, KLRF1, IL7R, AREG, SPINK2,
Mesenchymal cells 1	CD11a-, CD90+, CD10+, CD13+, CD49a+, CD26+,	CXCL12, SPARC, LEPR, IGFBP7
Mesenchymal cells 2	CD34- CD19- CD3-, CD206+, CD163+, CD141+	CXCL12, MS4A7, CD163, FCGR3A
Natural killer cell progenitor	CD34 dim, CD38+, CD133+, CD45RA+, CD7+, CD98 dim, CD16+, CD94+, CD335+	NKG7, CRHBP, CD34, NPR1, KLRK1, SPINK2
Diseased
Immature-like blasts	mixture of cells from different AML patients CD34, CD133, CD103, CD38, CD33, CD25, expression can be observed	mixture of cells from different AML patients CD34, PROM1, AZU1, CSF3R, IGHM, DNTT expression can be observed
Dendritic-cell like blast	CD34-, CD38-,CD45RA-, CD33+, CD11a dim, CD11b-, CD11c+, CD56-, CD152-, CD206+, CD39+, Tim-3+, CD103+,	MRC1, FCGR1A, HLA-DRA, CD74, ITGAX
Monocyte-like blast	CD34-, CD38dim, CD45RA-, CD33+, CD11a+, CD11b+, CD11c+, CD56+, CD152+, CD206+, CD14+, Tim3+	S100A8, S100A9, VCAN, LYZ, CD14, FCN1

## Sheet: Table S5
Table S5. "Expert-defined" gating scheme used as a state-of-the-art reference, see also Figure S8.
Cell type	Expert gate	Reference
Pre-pro-B cells	CD19-CD10+DNTT+CD34+	(Wentink et al., 2019)
CD11c+ memory B cells	CD19bright+CD11c+	(Glass et al., 2020)
CD56brightCD16- NK cells	CD3-CD19-CD11b-CD16-CD56bright	(Poli et al., 2009)
HSCs & MPPs	CD3-CD19-CD11b-CD56-CD34+CD38-CD45RA-	(Doulatov et al., 2012)
Non-classical monocytes	CD3-CD19-CD14-CD16+	(Ong et al., 2019)
Classical Monocytes	CD3-CD19-CD14+CD16-	(Ong et al., 2019)
Mature naive B cells	CD3-CD19+CD27-IgD+	(Kaminski et al., 2012)
Class switched memory B cells	CD3-CD19+CD27+IgD-	(Kaminski et al., 2012)
Nonswitched memory B cells	CD3-CD19+CD27+IgD+	(Kaminski et al., 2012)
Naive CD4+T cells	CD3+ CD4+ CD45RA+ CD197+	(Gattinoni et al., 2011)
CD4+ memory T cells	CD3+CD4+CD45RA-CD197+CD27+	(Gattinoni et al., 2011)
CD8+CD103+ tissue resident memory T cells	CD3+CD8+ CD69+ CD103+	(Menares et al., 2019)
CD8+ effector memory T cells	CD3+CD8+CD45RA-CD197-CD45RO+CD27-	(Gattinoni et al., 2011)
CD8+ effector memory T cells	CD3+CD8+CD45RA-CD197-CD45RO+CD27-	Sallusto et al., 2004)
CD8+ naive T cells	CD3+CD8+CD45RA+CD197+	(Sallusto et al., 2004)
GammaDelta T cells	CD3+TCRgd+	(Doulatov et al., 2012)
Erythro-myeloid progenitors	CD34+CD133-	(Doulatov et al., 2010)
Plasmacytoid dendritic cell progenitors	CD34+CD38+CD45RA+CD123+	(Doulatov et al., 2010)
Megakaryocyte progenitors	CD34+CD41+	(Doulatov et al., 2010)
Plasma cells	CD38bright+CD138+	(Flores-Montero et al., 2016)
CD4+ cytotoxic T cells	CD4+GZMB+	(Hashimoto et al., 2019)
Mesenchymal cells	CD45-CD235-CD105+CD73+CD90+CD271+	(Li et al., 2014)
NK cell progenitors	CD56+CD127+CD161+	(Dogra et al., 2020)
References:
Dogra, P., Rancan, C., Ma, W., Toth, M., Senda, T., Carpenter, D.J., Kubota, M., Matsumoto, R., Thapa, P., Szabo, P.A., et al. (2020). Tissue Determinants of Human NK Cell Development, Function, and Residence. Cell 180, 749-763.e13.
Doulatov, S., Notta, F., Eppert, K., Nguyen, L.T., Ohashi, P.S., and Dick, J.E. (2010). Revised map of the human progenitor hierarchy shows the origin of macrophages and dendritic cells in early lymphoid development. Nat. Immunol. 11, 585–593.
Doulatov, S., Notta, F., Laurenti, E., and Dick, J.E. (2012). Hematopoiesis: A human perspective. Cell Stem Cell 10, 120–136.
Flores-Montero, J., de Tute, R., Paiva, B., Perez, J.J., Böttcher, S., Wind, H., Sanoja, L., Puig, N., Lecrevisse, Q., Vidriales, M.B., et al. (2016). Immunophenotype of normal vs. myeloma plasma cells: Toward antibody panel specifications for MRD detection in multiple myeloma. Cytom. Part B - Clin. Cytom. 90, 61–72.
Gattinoni, L., Lugli, E., Ji, Y., Pos, Z., Paulos, C.M., Quigley, M.F., Almeida, J.R., Gostick, E., Yu, Z., Carpenito, C., et al. (2011). A human memory T cell subset with stem cell-like properties. Nat. Med. 17, 1290–1297.
Glass, D.R., Tsai, A.G., Oliveria, J.P., Hartmann, F.J., Kimmey, S.C., Calderon, A.A., Borges, L., Glass, M.C., Wagar, L.E., Davis, M.M., et al. (2020). An Integrated Multi-omic Single-Cell Atlas of Human B Cell Identity. Immunity 53, 217-232.e5.
Hashimoto, K., Kouno, T., Ikawa, T., Hayatsu, N., Miyajima, Y., Yabukami, H., Terooatea, T., Sasaki, T., Suzuki, T., Valentine, M., et al. (2019). Single-cell transcriptomics reveals expansion of cytotoxic CD4 T cells in supercentenarians. Proc. Natl. Acad. Sci. U. S. A. 116, 24242–24251.
Kaminski, D.A., Wei, C., Qian, Y., Rosenberg, A.F., and Sanz, I. (2012). Advances in human B cell phenotypic profiling. Front. Immunol. 3.
Li, X., Bai, J., Ji, X., Li, R., Xuan, Y., and Wang, Y. (2014). Comprehensive characterization of four different populations of human mesenchymal stem cells as regards their immune properties, proliferation and differentiation. Int. J. Mol. Med. 34, 695–704.
Menares, E., Gálvez-Cancino, F., Cáceres-Morgado, P., Ghorani, E., López, E., Díaz, X., Saavedra-Almarza, J., Figueroa, D.A., Roa, E., Quezada, S.A., et al. (2019). Tissue-resident memory CD8+ T cells amplify anti-tumor immunity by triggering antigen spreading through dendritic cells. Nat. Commun. 10.
Ong, S.M., Teng, K., Newell, E., Chen, H., Chen, J., Loy, T., Yeo, T.W., Fink, K., and Wong, S.C. (2019). A Novel, Five-Marker Alternative to CD16-CD14 Gating to Identify the Three Human Monocyte Subsets. Front. Immunol. 10, 1761.
Poli, A., Michel, T., Thérésine, M., Andrès, E., Hentges, F., and Zimmer, J. (2009). CD56bright natural killer (NK) cells: An important NK cell subset. Immunology 126, 458–465.
Sallusto, F., Geginat, J., and Lanzavecchia, A. (2004). Central memory and effector memory T cell subsets: Function, generation, and maintenance. Annu. Rev. Immunol. 22, 745–763.
Wentink, M.W.J., Kalina, T., Perez-Andres, M., del Pino Molina, L., IJspeert, H., Kavelaars, F.G., Lankester, A.C., Lecrevisse, Q., van Dongen, J.J.M., Orfao, A., et al. (2019). Delineating Human B Cell Precursor Development With Genetically Identified PID Cases as a Model. Front. Immunol. 10.

## Sheet: Table S6 - Overview
	Table S86. List of resources used. See sheets for FACS antibodies/FACS panels, reagents, software, hardware and qPCR primers. For primers and antibodies used for the abseq experiments, see table S1 and S2, respectively.

## Sheet: Table S6 - Antibodies
Reagent or Resource	Identifier (RRID)	clone	Dilution
ABseq cell sorting
Anti-CD34 PE	BD Biosciences Cat# 555822, RRID:AB_396151		1:30
DAPI	BD Biosciences Cat# 564907, RRID:AB_2869624		1:1000
Caspase 3/7 probe	Thermo Fisher Scientific Cat# C10423		1:500
Anti-CD3 PE-Cy7	BD Biosciences Cat# 560910, RRID:AB_10563409	SK7	1:50
Anti-CD45RA BB515	BD Biosciences Cat# 564552, RRID:AB_2738841	HI100	1:50
Anti-CD38 APC-R700	BD Biosciences Cat# 564979, RRID:AB_2744373	HIT2	1:200
Anti-CD10 BV421	BioLegend Cat# 312218, RRID:AB_2561833	HI10a	1:50
Fixable viability dye efluor506	Thermo Fisher Scientific Cat# 65-0866-14		1:1000
Classification panel
Anti-CD4 BV421	BD Biosciences Cat# 565997, RRID:AB_2739448	SK3	1:20
Anti-CD11a BUV395	BD Biosciences Cat# 745986, RRID:AB_2743392	HI111	1:100
Anti-CD33 BV785	BD Biosciences Cat# 740974, RRID:AB_2740599	WM53	1:50
Anti-CD123 BV650	BD Biosciences Cat# 563405, RRID:AB_2738185	7G3	1:50
Anti-CD19 BB700	BD Biosciences Cat# 566396, RRID:AB_2744310	SJ25C1	1:50
Anti-CD61 BB515	BD Biosciences Cat# 565123, RRID:AB_2739075	VI-PL2	1:50
Anti-CD10 APC	BioLegend Cat# 312209, RRID:AB_314920	HI10a	1:50
Anti-CD38 APC-R700	BD Biosciences Cat# 564979, RRID:AB_2744373	HIT2	1:200
Anti-CD34 APC-Cy7	BioLegend Cat# 343514, RRID:AB_1877168	581	1:30
Anti-CD133 PE	BD Biosciences Cat# 566593, RRID:AB_2744281	W6B3C1	1:30
Anti-CD11c PE-Cy7	BD Biosciences Cat# 561356, RRID:AB_10611859	B-ly6	1:50
Anti-Tim-3 PE-CF594	BD Biosciences Cat# 565560, RRID:AB_2744371	7D3	1:30
Fixable viability dye efluor506	Thermo Fisher Scientific Cat# 65-0866-14		1:500
Semi-automated panel
Anti-CD49b BV421	BD Biosciences Cat# 743201, RRID:AB_2871492	12F1	1:50
Anti-CD326 PE-CF594	BD Biosciences Cat# 565399, RRID:AB_2739219	EBA-1	1:50
Anti-CD71 APC	BioLegend Cat# 334107, RRID:AB_10916388	CY1G4	1:200
Anti- FcER1A PE-Cy7	Thermo Fisher Scientific Cat# 25-5899-42, RRID:AB_2573495	AER-37	1:50
Anti-CD11a BUV395	BD Biosciences Cat# 745986, RRID:AB_2743392	HI111	1:100
Anti-CD33 BV785	BD Biosciences Cat# 740974, RRID:AB_2740599	WM53	1:50
Anti-CD123 BV650	BD Biosciences Cat# 563405, RRID:AB_2738185	7G3	1:50
Anti-CD61 BB515	BD Biosciences Cat# 565123, RRID:AB_2739075	VI-PL2	1:50
Anti-CD38 APC-R700	BD Biosciences Cat# 564979, RRID:AB_2744373	HIT2	1:200
Anti-CD34 APC-Cy7	BioLegend Cat# 343514, RRID:AB_1877168	581	1:30
Anti-CD133 PE	BD Biosciences Cat# 566593, RRID:AB_2744281	W6B3C1	1:30
Fixable viability dye efluor506	Thermo Fisher Scientific Cat# 65-0866-14		1:1000
Stem and progenitor panel
Anti-CD4 BV421	BD Biosciences Cat# 565997, RRID:AB_2739448	SK3	1:20
Anti-CD45RA BB515	BD Biosciences Cat# 564552, RRID:AB_2738841	HI100	1:50
Anti-CD98 BB700	BD Biosciences Cat# 746147, RRID:AB_2743507	UM7F8	1:50
Anti-CD90 PE	BD Biosciences Cat# 555596, RRID:AB_395970	5E10	1:30
Anti-CD49f PE-Cy7	Thermo Fisher Scientific Cat# 12-0495-82, RRID:AB_891474	eBioGoH3	1:50
Anti-CD38 APC-R700	BD Biosciences Cat# 564979, RRID:AB_2744373	HIT2	1:200
Anti-CD34 APC-Cy7	BioLegend Cat# 343514, RRID:AB_1877168	581	1:30
Anti-CD133 BV650	BD Biosciences Cat# 747642, RRID:AB_2744206	W6B3C1	1:30
Fixable viability dye efluor506	Thermo Fisher Scientific Cat# 65-0866-14		1:1000
Anti-CD11a BUV395	BD Biosciences Cat# 745986, RRID:AB_2743392	HI111	1:100
Anti-Tim-3 PE-CF594	BD Biosciences Cat# 565560, RRID:AB_2744371	7D3	1:30
Anti-CD10 APC	BioLegend Cat# 312209, RRID:AB_314920	HI10a	1:50
sc-index culture readouts
Anti-CD303 BUV395	BD Biosciences Cat# 747999, RRID:AB_2872460	V24-785	1:200
Anti-CD14 BUV805	BD Biosciences Cat# 612902, RRID:AB_2870189	M5E2	1:150
Anti-CD141 BV421	BioLegend Cat# 344114, RRID:AB_2563858	M80	1:200
Anti-CD19 BV785	BioLegend Cat# 302240, RRID:AB_2563442	HIB19	1:200
Anti-CD56 BV785	BD Biosciences Cat# 564058, RRID:AB_2738569	NCAM16.2	1:200
Anti-CD41a FITC	Thermo Fisher Scientific Cat# 11-0419-42, RRID:AB_10718234	HIP8	1:200
Anti-CD66b PerCP-Cy5.5	BioLegend Cat# 305107, RRID:AB_2077856	G10F5	1:200
Anti-CD370 PE	BioLegend Cat# 353804, RRID:AB_10965546	8F9	1:200
Anti-CD1c PE-Dazzle 594	BioLegend Cat# 331532, RRID:AB_2565293	L161	1:200
Anti-CD235a APC	Thermo Fisher Scientific Cat# 17-9987-42, RRID:AB_2043823	HIR2	1:200
Anti CD45 APC-R700	BD Biosciences Cat# 566041, RRID:AB_2744399	HI30	1:200
Anti-CD123 BV650	BD Biosciences Cat# 563405, RRID:AB_2738185	7G3	1:200
Fixable viability dye efluor506	Thermo Fisher Scientific Cat# 65-0866-14		1:1000
Anti-CD34 APC-Cy7	BioLegend Cat# 343514, RRID:AB_1877168	581	1:200
Anti- FcER1A PE-Cy7	Thermo Fisher Scientific Cat# 25-5899-42, RRID:AB_2573495	AER-37	1:200
Anti- CD11b BUV615	BD Biosciences Cat# 751140, RRID:AB_2875166	M1/70	1:200
Anti- CD1c APC-Cy7	BioLegend Cat# 331520, RRID:AB_10644008	L161	1:200
Anti- CD56 PE-Dazzle	BioLegend Cat# 362544, RRID:AB_2565922	5.1H11	1:200
Cytotoxic CD4+ T cell analysis
Anti-CD3 BUV395	BD Biosciences Cat# 563546, RRID:AB_2744387	UCHT1	1:50
Anti-CD25 BUV737	D Biosciences Cat# 564385, RRID:AB_2744342	2A3	1:50
Anti-CD4 BUV805	BD Biosciences Cat# 612887, RRID:AB_2870176	SK3	1:50
Anti-CD197 Pacific Blue	BioLegend Cat# 353210, RRID:AB_10918984	G043H7	1:50
Anti-CD7 BV711	BD Biosciences Cat# 564018, RRID:AB_2738544	M-T701	1:50
Anti-CD45RO FITC	BioLegend Cat# 304242, RRID:AB_2564159	UCHL1	1:50
Anti-CD28 PE-CF594	BD Biosciences Cat# 562323, RRID:AB_11153681	CD28.2	1:50
Anti-CD127 PE-Cy7	Thermo Fisher Scientific Cat# 25-1278-42, RRID:AB_1659672	eBioRDR5	1:50
Anti-CD45RA APC	Thermo Fisher Scientific Cat# 17-0458-41, RRID:AB_1944379	HI100	1:50
Anti-CD45 Alexa Fluor 700	BioLegend Cat# 304024, RRID:AB_493761	HI30	1:50
Anti-CD69 APC-Cy7	BD Biosciences Cat# 560912, RRID:AB_10563414	FN50	1:100
Fixable viability dye efluor506	Thermo Fisher Scientific Cat# 65-0866-14		1:1000
MSC analysis
Anti-CD10 BV421	BioLegend Cat# 312209, RRID:AB_314920	HI10a	1:50
Anti-CD146 BV785	BD Biosciences Cat# 743303, RRID:AB_274141	P1H12	1:50
Anti-CD105 FITC	BioLegend Cat# 323204, RRID:AB_755956	43A3	1:50
Anti-CD31 BB700	BD Biosciences Cat# 566563, RRID:AB_2744362	WM59	1:100
Anti-CD49a PE	BD Biosciences Cat# 559596, RRID:AB_397288	SR84	1:20
Anti-CD13 PE-Dazzle 594	BioLegend Cat# 301719, RRID:AB_2616763	WM15	1:50
Anti-CD271 PEVio770	Miltenyi Biotec Cat# 130-113-422, RRID:AB_2733220	ME20.4-1.H4	1:100
Anti-CD26 APC	BD Biosciences Cat# 563670, RRID:AB_2738363	M-A261	1:50
Anti-CD45 APC R700	BD Biosciences Cat# 566041, RRID:AB_2744399	HI30	1:100
Anti-CD90 APC-Cy7	BioLegend Cat# 328132, RRID:AB_2566341	5E10	1:100
Fixable viability dye efluor506	Thermo Fisher Scientific Cat# 65-0866-14		1:50
Anti-CD11a BUV395	BD Biosciences Cat# 745986, RRID:AB_2743392	HI111	1:100
Erythroid/Megakaryocyte differentiation panel
Anti-CD38 BUV563	BD Biosciences Cat# 741446, RRID:AB_2870920	HB7	1:200
Anti-CD71 BUV805	BD Biosciences Cat# 749294, RRID:AB_2873669	M-A712	1:200
Anti-CD49b BV421	BD Biosciences Cat# 743201, RRID:AB_2871492	12F1	1:50
Fixable viability dye efluor506	Thermo Fisher Scientific Cat# 65-0866-14		1:1000
Anti-CD44 BV650	BD Biosciences Cat# 743665, RRID:AB_2871540	L178	1:200
Anti-CD49d BV711	BD Biosciences Cat# 563177, RRID:AB_2738049	9F10	1:50
Anti-CD45RA BB515	BD Biosciences Cat# 564552, RRID:AB_2738841	HI100	1:100
Anti-CD90 PE	BD Biosciences Cat# 555596, RRID:AB_395970	5E10	1:30
Anti-CD326 PE-CF594	BD Biosciences Cat# 565399, RRID:AB_2739219	EBA-1	1:50
Anti-CD123 PE-Cy7	Thermo Fisher Scientific Cat# 25-1239-42, RRID:AB_1257136	6H6	1:50
Anti-CD41 APC	Thermo Fisher Scientific Cat# 17-0419-42, RRID:AB_2573144	HIP8	1:50
Anti-CD34 APC-Cy7	BioLegend Cat# 343514, RRID:AB_1877168	581	1:50
Consensus panel
Anti-CD11a BUV395	BD Biosciences Cat# 745986, RRID:AB_2743392	HI111	1:50
Anti-CD71 BUV805	BD Biosciences Cat# 749294, RRID:AB_2873669	M-A712	1:400
Anti-CD45RA BV421	BD Biosciences Cat# 562885, RRID:AB_2737864	HI100	1:50
Fixable viability dye efluor506	Thermo Fisher Scientific Cat# 65-0866-14		1:1000
Anti-CD44 BV650	BD Biosciences Cat# 743665, RRID:AB_2871540	L178	1:300
Anti-CD135 BV711	BD Biosciences Cat# 563908, RRID:AB_2738479	4G8	1:20
Anti-Tim3 FITC	BioLegend Cat# 345021, RRID:AB_2563936	F38-2E2	1:30
Anti-CD90 PE	BD Biosciences Cat# 555596, RRID:AB_395970	5E10	1:30
Anti-CD326 PE-CF594	BD Biosciences Cat# 565399, RRID:AB_2739219	EBA-1	1:50
Anti-CD41 PE-Cy5	BioLegend Cat# 303708, RRID:AB_314378	HIP8	1:50
Anti-CD123 PE-Cy7	Thermo Fisher Scientific Cat# 25-1239-42, RRID:AB_1257136	6H6	1:30
Anti-CD10 APC	BioLegend Cat# 312209, RRID:AB_314920	HI10a	1:30
Anti-CD38 APC-R700	BD Biosciences Cat# 564979, RRID:AB_2744373	HIT2	1:150
Anti-CD34 APC-Cy7	BioLegend Cat# 343514, RRID:AB_1877168	581	1:50

## Sheet: Table S6 - Reagents
Reagent or Resource	Identifier (RRID)
BD brilliant stain buffer	BD Biosciences Cat# 566349, RRID:AB_2869750
FcR blocking reagent	Miltenyi Biotec Cat#130-059-901
BD Rhapsody WTA kit	BD Biosciences Cat#633802
BD Rhapsody Targeted mRNA and AbSeq Amplification Kit	BD Biosciences Cat#633771
BD Rhapsody Custom Panel	BD Biosciences Cat#633743
BD Rhapsody Single Cell Multiplexing Kit	BD Biosciences Cat#633781
H5100 medium	Stemcell Technologies Cat#5150
L-glutamine	Thermo Fisher Scientific Cat#25030024
Penicillin/streptomycin	Sigma Aldrich Cat#P4458
Hydrocortisone	Stemcell Technologies Cat#74142
Recombinant human erythropoietin (EPO)	R&D Systems Cat#287-TC-500
Recombinant human stem cell factor (SCF)	Preprotech Cat#300-07
Recombinant human thrombopoietin (TPO)	Preprotech Cat#300-18
Recombinant human Flt3 ligand	Preprotech Cat#300-19
Recombinant human IL-3	Preprotech Cat#200-03
Recombinant human IL-6	Preprotech Cat#200-06
Recombinant human IL-7	Preprotech Cat#200-07
Recombinant human IL-11	Preprotech Cat#200-11
Recombinant human M-CSF	Preprotech Cat#300-25
Recombinant human GM-CSF	Preprotech Cat#300-03
Recombinant human IL-5	Preprotech Cat#200-05
Recombinant human G-CSF	Preprotech Cat#300-23
SMARTScribe Reverse Transcriptase	Takara Cat#639538
Kapa HiFi Mastermix	Roche Cat#07958935001
Triton-X100	Sigma Aldrich Cat#T8787
dNTP	Thermo Fisher Scientific Cat#R0193
RNase inhibitor	Takara Cat#2313A
Ampure XP beads	Beckman Coulter Cat#A63881
Fetal calf serum (FCS)	Thermo Fisher Scientific Cat#10270106
Phosphate buffered saline (PBS)	Sigma Aldrich Cat#D8537
RPMI-1640	Sigma Aldrich Cat#R8758
Nuclease-free water	Thermo Fisher Scientific Cat#AM9937
SYBR Green Power Master Mix	Life Technologies Cat#4368708

## Sheet: Table S6 - Software
Reagent or Resource	Identifier (RRID)
FlowJo	FlowJo, RRID:SCR_008520
Graphpad Prism	GraphPad Prism, RRID:SCR_002798
Microsoft Excel	Microsoft Excel, RRID:SCR_016137
R (3.6.1, 4.0)
R Studio
Seurat package (3.2.0)	Seurat, RRID:SCR_016341
R Studio Server Pro (1.3.959-1)

[truncated: 3 more sheets: Table S6 - Hardware, Table S6 - Primers, Table S7]
