# Supplementary material for: Single-cell proteo-genomic reference maps of the hematopoietic system enable the purification and massive profiling of precisely defined cell states
Source: Nat Immunol. 2021 Nov 22;22(12):1577–89. doi: 10.1038/s41590-021-01059-0 (PMC8642243; doi:10.1038/s41590-021-01059-0)
Supplement: Supplementary file 5 — Differential expression of surface markers in ageing and disease. [file 41590_2021_1059_MOESM5_ESM.xlsx]

## Sheet: Overview
	Data S2. Differential expression of surface markers in ageing and disease
	Sheet Aged vs Young: Overview of differential expression test contrasting marker expression in cells from aged and young individuals. Tests were performed individually for each cell type, p values were corrected across all tests.
	Sheet Healthy vs AML : Overview of differential expression test contrasting marker expression in cells from healthy and leukemic individuals. Tests were performed individually for each projected cell type, p values were corrected across all tests. Age and Gender were accounted for as covariates during differential expression testing. Additionally, random forest (RF) classifiers were used to ident…

## Sheet: Aged vs. Young
Comparison	Gene	Cell type	Base mean	log2 FC	LFC SE	P value	Adjusted p value
Old vs. Young	B7.H4-AB	Plasma cells	1991.75	-0.00956155	0.298123	0.974414	0.994916
Old vs. Young	CD10-AB	Plasma cells	362.308	-1.03287	0.445359	0.020385	0.247139
Old vs. Young	CD103-AB	Plasma cells	275.558	0.223288	0.287067	0.436672	0.839573
Old vs. Young	CD117-AB	Plasma cells	1013.82	0.533257	0.346642	0.123964	0.562973
Old vs. Young	CD11a-AB	Plasma cells	2424.21	0.349695	0.326435	0.284054	0.749593
Old vs. Young	CD11b-AB	Plasma cells	326.242	0.000230933	0.436174	0.999578	0.999997
Old vs. Young	CD11c-AB	Plasma cells	1693.07	0.775176	0.435827	0.0753002	0.462084
Old vs. Young	CD123-AB	Plasma cells	1488.28	-0.325729	0.278017	0.241352	0.71074
Old vs. Young	CD124-AB	Plasma cells	6122.75	-0.198734	0.382029	0.60292	0.901069
Old vs. Young	CD126-AB	Plasma cells	1871.55	-0.146297	0.335271	0.66258	0.927988
Old vs. Young	CD127-AB	Plasma cells	885.279	0.390172	0.327914	0.234102	0.701413
Old vs. Young	CD13-AB	Plasma cells	846.725	-0.0164283	0.201002	0.93486	0.987931
Old vs. Young	CD133-AB	Plasma cells	260.052	-0.0303679	0.292615	0.917343	0.983794
Old vs. Young	CD134-AB	Plasma cells	1607.39	0.422021	0.205573	0.0400825	0.344217
Old vs. Young	CD137-AB	Plasma cells	2487.28	0.000875763	0.2887	0.99758	0.999997
Old vs. Young	CD138-AB	Plasma cells	0	NA	NA	NA	NA
Old vs. Young	CD14-AB	Plasma cells	277.914	0.060661	0.260446	0.81583	0.967747
Old vs. Young	CD141-AB	Plasma cells	120.685	-0.576593	0.402773	0.15227	0.618909
Old vs. Young	CD152-AB	Plasma cells	8229.16	0.513006	0.220014	0.0197167	0.24323
Old vs. Young	CD154-AB	Plasma cells	181.007	0.260127	0.582186	0.655012	0.925174
Old vs. Young	CD155-AB	Plasma cells	549.289	-0.443134	0.25174	0.0783594	0.4696
Old vs. Young	CD16-AB	Plasma cells	5384.31	0.663048	0.542015	0.221216	0.688642
Old vs. Young	CD163-AB	Plasma cells	1929.46	0.4345	0.267884	0.10481	0.53021
Old vs. Young	CD178-AB	Plasma cells	1386.89	-0.247948	0.366075	0.498207	0.864552
Old vs. Young	CD18-AB	Plasma cells	7613.79	0.417822	0.274111	0.127439	0.572593
Old vs. Young	CD183-AB	Plasma cells	1598.19	0.349256	0.21152	0.0987041	0.519631
Old vs. Young	CD184-AB	Plasma cells	760.024	0.843185	0.613261	0.169156	0.635506
Old vs. Young	CD185-AB	Plasma cells	73.7461	0.201294	0.53901	0.708812	0.941793
Old vs. Young	CD19-AB	Plasma cells	6045.3	-0.379754	0.375708	0.312127	0.765495
Old vs. Young	CD194-AB	Plasma cells	1192.64	0.108893	0.207153	0.599121	0.901004
Old vs. Young	CD195-AB	Plasma cells	401.301	0.052819	0.401398	0.895311	0.980866
Old vs. Young	CD196-AB	Plasma cells	477.911	-0.64945	0.296215	0.0283437	0.298728
Old vs. Young	CD197-AB	Plasma cells	633.906	-0.0713965	0.235562	0.761821	0.951487
Old vs. Young	CD1a-AB	Plasma cells	246.599	0.0258563	0.275959	0.925351	0.985375
Old vs. Young	CD1c-AB	Plasma cells	902.333	0.0977809	0.283579	0.730237	0.943667
Old vs. Young	CD2-AB	Plasma cells	1866.52	-1.28668	0.533894	0.0159529	0.215032
Old vs. Young	CD20-AB	Plasma cells	360.966	0.0478275	0.386997	0.901643	0.982446
Old vs. Young	CD206-AB	Plasma cells	593.55	0.0680771	0.278054	0.806585	0.967031
Old vs. Young	CD21-AB	Plasma cells	1662.75	-0.607879	0.472778	0.198526	0.664748
Old vs. Young	CD223-AB	Plasma cells	1222.48	-0.0518905	0.350217	0.882211	0.98057
Old vs. Young	CD226-AB	Plasma cells	731.672	-0.21055	0.336905	0.532001	0.880178
Old vs. Young	CD235a-b-AB	Plasma cells	2085.77	-1.53636	0.632135	0.015081	0.210022
Old vs. Young	CD24-AB	Plasma cells	577.926	-0.18549	0.352703	0.598951	0.901004
Old vs. Young	CD25-AB	Plasma cells	294.609	-0.463864	0.365916	0.204913	0.670924
Old vs. Young	CD26-AB	Plasma cells	985.913	-0.0590291	0.332902	0.85926	0.979259
Old vs. Young	CD27-AB	Plasma cells	35003.9	-0.238507	0.441751	0.589258	0.894457
Old vs. Young	CD270-AB	Plasma cells	2189.55	-0.149401	0.203506	0.462867	0.853547
Old vs. Young	CD272-AB	Plasma cells	4399.95	-0.445508	0.321632	0.166006	0.633379
Old vs. Young	CD273-AB	Plasma cells	1967.12	0.292003	0.215036	0.174487	0.63924
Old vs. Young	CD274-AB	Plasma cells	1346.82	0.0686142	0.233887	0.769243	0.95454
Old vs. Young	CD275-AB	Plasma cells	635.21	0.95119	0.456098	0.0370245	0.333063
Old vs. Young	CD278-AB	Plasma cells	341.366	-0.294979	0.333989	0.377129	0.798016
Old vs. Young	CD279-AB	Plasma cells	1121.25	-0.843504	0.340613	0.0132704	0.192397
Old vs. Young	CD28-AB	Plasma cells	742.6	0.100926	0.300928	0.737337	0.945827
Old vs. Young	CD29-AB	Plasma cells	6415.6	0.0880296	0.415574	0.832243	0.968616
Old vs. Young	CD3-AB	Plasma cells	693.362	-1.11653	0.620274	0.0718516	0.456144
Old vs. Young	CD30-AB	Plasma cells	708.33	0.0299755	0.245451	0.902801	0.982907
Old vs. Young	CD314-AB	Plasma cells	808.495	-0.335677	0.217307	0.122416	0.56239
Old vs. Young	CD32-AB	Plasma cells	22267.3	0.00543081	0.398698	0.989132	0.998804
Old vs. Young	CD324-AB	Plasma cells	0.0228697	-0.651857	4.03139	0.871546	0.979704
Old vs. Young	CD326-AB	Plasma cells	190.476	-0.513893	0.301803	0.0886163	0.493235
Old vs. Young	CD33-AB	Plasma cells	612.711	0.377477	0.584328	0.518278	0.875149
Old vs. Young	CD335-AB	Plasma cells	255.279	0.244293	0.273923	0.372484	0.794961
Old vs. Young	CD336-AB	Plasma cells	250.892	0.0162332	0.225252	0.942549	0.988747
Old vs. Young	CD34-AB	Plasma cells	1533.73	1.26745	0.462057	0.00608685	0.119982
Old vs. Young	CD357-AB	Plasma cells	1035.59	-0.619336	0.431752	0.151438	0.616717
Old vs. Young	CD371-AB	Plasma cells	0.0914789	-1.24257	4.02639	0.757621	0.951322
Old vs. Young	CD38-AB	Plasma cells	215733	0.11383	0.483538	0.81389	0.967747
Old vs. Young	CD39-AB	Plasma cells	2401.42	1.12121	0.362873	0.00200291	0.0603664
Old vs. Young	CD4-AB	Plasma cells	2122.58	0.667082	0.533782	0.211399	0.678862
Old vs. Young	CD40-AB	Plasma cells	371.859	-0.217063	0.371299	0.558813	0.88367
Old vs. Young	CD45-AB	Plasma cells	2403.67	0.692239	0.348106	0.0467467	0.374289
Old vs. Young	CD45RA-AB	Plasma cells	3274.82	0.59783	0.232967	0.0102831	0.168162
Old vs. Young	CD46-AB	Plasma cells	1.44103	-0.471068	1.36421	0.729864	0.943667
Old vs. Young	CD49a-AB	Plasma cells	400.232	0.0141174	0.29072	0.96127	0.991318
Old vs. Young	CD49b-AB	Plasma cells	1292.39	-0.0971306	0.362891	0.788963	0.959417
Old vs. Young	CD49d-AB	Plasma cells	45702.6	0.608189	0.439584	0.166495	0.633379
Old vs. Young	CD49E-AB	Plasma cells	798.002	0.228969	0.468291	0.624879	0.910976
Old vs. Young	CD5-AB	Plasma cells	882.99	-2.14477	0.554152	0.000108673	0.0094612
Old vs. Young	CD54-AB	Plasma cells	158319	-0.0889591	0.428839	0.835665	0.969217
Old vs. Young	CD56-AB	Plasma cells	1082.93	-0.0150633	0.268646	0.955285	0.990599
Old vs. Young	CD61-AB	Plasma cells	1022.91	-0.475715	0.453403	0.294082	0.754703
Old vs. Young	CD62L-AB	Plasma cells	1813.22	1.55029	0.834223	0.0631179	0.430028
Old vs. Young	CD69-AB	Plasma cells	1245.22	0.037542	0.344554	0.913236	0.983794
Old vs. Young	CD7-AB	Plasma cells	1112	-0.0706361	0.749234	0.924889	0.985375
Old vs. Young	CD8-AB	Plasma cells	1381.25	-1.14256	0.522572	0.0287846	0.299119
Old vs. Young	CD80-AB	Plasma cells	418.186	0.238079	0.201713	0.237887	0.706793
Old vs. Young	CD81-AB	Plasma cells	25019.8	-0.137682	0.325992	0.672772	0.932465
Old vs. Young	CD83-AB	Plasma cells	1047.42	-0.179593	0.249274	0.471239	0.85698
Old vs. Young	CD86-AB	Plasma cells	0	NA	NA	NA	NA
Old vs. Young	CD9-AB	Plasma cells	6033.78	-0.839755	0.49962	0.0928043	0.505125
Old vs. Young	CD90-AB	Plasma cells	846.353	-0.331854	0.271842	0.222177	0.68972
Old vs. Young	CD94-AB	Plasma cells	140.881	-0.422245	0.567942	0.4572	0.851624
Old vs. Young	CD95-AB	Plasma cells	7435.48	0.194355	0.411424	0.636644	0.915473
Old vs. Young	CD98-AB	Plasma cells	21771.2	0.194337	0.34432	0.572477	0.8886
Old vs. Young	CD99-AB	Plasma cells	0	NA	NA	NA	NA
Old vs. Young	CRACC-AB	Plasma cells	0	NA	NA	NA	NA
Old vs. Young	Disialoganglioside.GD2-AB	Plasma cells	0	NA	NA	NA	NA
Old vs. Young	HLA.ABC-AB	Plasma cells	11310.1	0.786188	0.536215	0.142599	0.598672
Old vs. Young	IgD-AB	Plasma cells	936.254	1.73934	0.511418	0.000671354	0.0307874
Old vs. Young	IgG-AB	Plasma cells	10999.7	-1.09994	0.509317	0.0308015	0.309409
Old vs. Young	IL.21R-AB	Plasma cells	1350.75	-0.103478	0.464326	0.823647	0.967747
Old vs. Young	TCRab-AB	Plasma cells	522.514	-0.0712132	0.281016	0.799949	0.963972
Old vs. Young	TCRgd-AB	Plasma cells	2157.16	-0.21956	0.22603	0.331359	0.774468
Old vs. Young	Tim3-AB	Plasma cells	1712.15	0.611801	0.351108	0.0814236	0.477474
Old vs. Young	B7.H4-AB	Late erythroid progenitor	3390.82	0.485323	0.397081	0.221621	0.689034
Old vs. Young	CD10-AB	Late erythroid progenitor	489.976	-0.102604	0.322904	0.750672	0.949659
Old vs. Young	CD103-AB	Late erythroid progenitor	604.502	0.0643082	0.293304	0.826452	0.967747
Old vs. Young	CD117-AB	Late erythroid progenitor	4323.4	0.710876	0.43408	0.101492	0.524886
Old vs. Young	CD11a-AB	Late erythroid progenitor	4172.88	-0.109222	0.460842	0.812653	0.967747
Old vs. Young	CD11b-AB	Late erythroid progenitor	554.079	0.482054	0.489013	0.324245	0.769733
Old vs. Young	CD11c-AB	Late erythroid progenitor	2417.32	0.324797	0.346298	0.348289	0.782961
Old vs. Young	CD123-AB	Late erythroid progenitor	13581.1	-1.06274	0.503121	0.0346613	0.321302
Old vs. Young	CD124-AB	Late erythroid progenitor	2872.86	-0.0792706	0.345287	0.818419	0.967747
Old vs. Young	CD126-AB	Late erythroid progenitor	4088.44	-0.116925	0.350798	0.738899	0.946679
Old vs. Young	CD127-AB	Late erythroid progenitor	1103.75	0.126402	0.288848	0.66167	0.927988
Old vs. Young	CD13-AB	Late erythroid progenitor	1842.55	0.0720906	0.285069	0.800355	0.963972
Old vs. Young	CD133-AB	Late erythroid progenitor	366.296	-0.63651	0.304628	0.0366657	0.331975
Old vs. Young	CD134-AB	Late erythroid progenitor	2323.89	0.331616	0.377788	0.380062	0.799344
Old vs. Young	CD137-AB	Late erythroid progenitor	5755.75	0.404491	0.345119	0.241184	0.71074
Old vs. Young	CD138-AB	Late erythroid progenitor	0	NA	NA	NA	NA
Old vs. Young	CD14-AB	Late erythroid progenitor	732.988	0.526416	0.382978	0.169276	0.635506
Old vs. Young	CD141-AB	Late erythroid progenitor	379.43	-0.2962	0.368178	0.421106	0.830597
Old vs. Young	CD152-AB	Late erythroid progenitor	6310.18	0.103794	0.345299	0.763725	0.951893
Old vs. Young	CD154-AB	Late erythroid progenitor	608.909	0.637281	0.393425	0.105269	0.531255
Old vs. Young	CD155-AB	Late erythroid progenitor	2282.75	-0.404617	0.278729	0.146599	0.607854
Old vs. Young	CD16-AB	Late erythroid progenitor	9179.38	-0.292731	0.508501	0.564835	0.886543
Old vs. Young	CD163-AB	Late erythroid progenitor	2196.75	0.233502	0.335202	0.486053	0.86196
Old vs. Young	CD178-AB	Late erythroid progenitor	1950.05	-0.249255	0.274754	0.364305	0.791454
Old vs. Young	CD18-AB	Late erythroid progenitor	16980.3	0.301045	0.48869	0.537879	0.880865
Old vs. Young	CD183-AB	Late erythroid progenitor	2549.46	0.530226	0.340506	0.11943	0.558144
Old vs. Young	CD184-AB	Late erythroid progenitor	1077.49	1.05093	0.509846	0.0392779	0.341677
Old vs. Young	CD185-AB	Late erythroid progenitor	168.625	-0.234356	0.363678	0.519313	0.875954
Old vs. Young	CD19-AB	Late erythroid progenitor	1118.95	0.343843	0.341667	0.314238	0.765668
Old vs. Young	CD194-AB	Late erythroid progenitor	1773.34	0.471024	0.296748	0.112448	0.54468
Old vs. Young	CD195-AB	Late erythroid progenitor	567.978	0.654483	0.380239	0.0852065	0.488433
Old vs. Young	CD196-AB	Late erythroid progenitor	735.868	-0.905549	0.331177	0.0062506	0.121527
Old vs. Young	CD197-AB	Late erythroid progenitor	1492.13	-0.398866	0.374538	0.286896	0.751509
Old vs. Young	CD1a-AB	Late erythroid progenitor	519.08	0.129278	0.389241	0.739792	0.947077
Old vs. Young	CD1c-AB	Late erythroid progenitor	1926.94	0.456507	0.30183	0.130416	0.576757
Old vs. Young	CD2-AB	Late erythroid progenitor	5221.22	-0.841163	0.508938	0.0983757	0.519371
Old vs. Young	CD20-AB	Late erythroid progenitor	630.953	0.795377	0.337914	0.0185833	0.236524
Old vs. Young	CD206-AB	Late erythroid progenitor	702.772	0.11365	0.33016	0.730675	0.943667
Old vs. Young	CD21-AB	Late erythroid progenitor	3445.56	0.480681	0.459711	0.295739	0.755687
Old vs. Young	CD223-AB	Late erythroid progenitor	2470.82	0.352695	0.359649	0.326759	0.771465
Old vs. Young	CD226-AB	Late erythroid progenitor	943.017	-0.247065	0.329739	0.453691	0.849555
Old vs. Young	CD235a-b-AB	Late erythroid progenitor	71883.1	-0.732493	0.461921	0.112795	0.545736
Old vs. Young	CD24-AB	Late erythroid progenitor	1588.78	0.477481	0.308045	0.121133	0.561606
Old vs. Young	CD25-AB	Late erythroid progenitor	443.06	-0.0923136	0.300295	0.758532	0.951322
Old vs. Young	CD26-AB	Late erythroid progenitor	2338.38	0.47217	0.339882	0.164766	0.633379
Old vs. Young	CD27-AB	Late erythroid progenitor	1657.59	-0.663869	0.36439	0.0684752	0.443774
Old vs. Young	CD270-AB	Late erythroid progenitor	2880.69	0.260266	0.280549	0.353562	0.785203
Old vs. Young	CD272-AB	Late erythroid progenitor	3621.73	0.174159	0.304844	0.567793	0.887557
Old vs. Young	CD273-AB	Late erythroid progenitor	3212	0.503606	0.33265	0.130045	0.576757
Old vs. Young	CD274-AB	Late erythroid progenitor	2276.48	-0.252478	0.283687	0.373474	0.795399
Old vs. Young	CD275-AB	Late erythroid progenitor	1274.08	1.4496	0.443193	0.00107238	0.0400386
Old vs. Young	CD278-AB	Late erythroid progenitor	366.136	-0.664728	0.314998	0.0348362	0.321302
Old vs. Young	CD279-AB	Late erythroid progenitor	1011.64	-0.647124	0.326474	0.0474609	0.377806
Old vs. Young	CD28-AB	Late erythroid progenitor	904.095	-0.279786	0.394857	0.478587	0.858804
Old vs. Young	CD29-AB	Late erythroid progenitor	17405.1	0.0205437	0.485899	0.966276	0.992627
Old vs. Young	CD3-AB	Late erythroid progenitor	1873.69	-0.824935	0.488046	0.0909744	0.501072
Old vs. Young	CD30-AB	Late erythroid progenitor	963.017	0.0830989	0.297787	0.780202	0.957627
Old vs. Young	CD314-AB	Late erythroid progenitor	1420.24	-0.740876	0.28749	0.00996487	0.168005
Old vs. Young	CD32-AB	Late erythroid progenitor	22339.7	0.695608	0.536992	0.19519	0.661335
Old vs. Young	CD324-AB	Late erythroid progenitor	0.112677	0.777402	1.41904	0.583805	0.891126
Old vs. Young	CD326-AB	Late erythroid progenitor	23206.5	-0.0853956	0.587753	0.88448	0.98057
Old vs. Young	CD33-AB	Late erythroid progenitor	1297.79	0.607359	0.968329	0.530512	0.880178
Old vs. Young	CD335-AB	Late erythroid progenitor	623.661	0.418445	0.354915	0.238398	0.706817
Old vs. Young	CD336-AB	Late erythroid progenitor	468.558	0.0999067	0.321724	0.756154	0.951269
Old vs. Young	CD34-AB	Late erythroid progenitor	21936.7	0.670229	0.635174	0.291338	0.754623
Old vs. Young	CD357-AB	Late erythroid progenitor	758.454	-0.46935	0.314562	0.13568	0.589242
Old vs. Young	CD371-AB	Late erythroid progenitor	0.616685	1.07331	1.17088	0.359313	0.787798
Old vs. Young	CD38-AB	Late erythroid progenitor	31117.5	0.579949	0.501477	0.247484	0.715643
Old vs. Young	CD39-AB	Late erythroid progenitor	1225.47	0.395443	0.291227	0.17451	0.63924
Old vs. Young	CD4-AB	Late erythroid progenitor	7805.89	-0.0476102	0.369994	0.897612	0.98149
Old vs. Young	CD40-AB	Late erythroid progenitor	80.9507	0.399747	0.297464	0.178998	0.644362
Old vs. Young	CD45-AB	Late erythroid progenitor	4717.05	0.183214	0.413427	0.657651	0.9256
Old vs. Young	CD45RA-AB	Late erythroid progenitor	3912.49	0.254495	0.42514	0.54943	0.882287
Old vs. Young	CD46-AB	Late erythroid progenitor	1.37113	0.107146	0.655664	0.870191	0.979704
Old vs. Young	CD49a-AB	Late erythroid progenitor	790.812	0.110918	0.28065	0.692683	0.937851
Old vs. Young	CD49b-AB	Late erythroid progenitor	3292.21	0.262523	0.365981	0.473181	0.858637
Old vs. Young	CD49d-AB	Late erythroid progenitor	108415	0.126714	0.398447	0.75047	0.949659
Old vs. Young	CD49E-AB	Late erythroid progenitor	7407.16	0.702353	0.451883	0.120117	0.558279
Old vs. Young	CD5-AB	Late erythroid progenitor	1744.89	-1.03449	0.383392	0.00697023	0.131655
Old vs. Young	CD54-AB	Late erythroid progenitor	7046.59	-0.863664	0.469517	0.0658458	0.43703
Old vs. Young	CD56-AB	Late erythroid progenitor	1137.37	0.118115	0.341346	0.729322	0.943667
Old vs. Young	CD61-AB	Late erythroid progenitor	1047.86	-0.483487	0.943975	0.608524	0.902018
Old vs. Young	CD62L-AB	Late erythroid progenitor	1540.68	-0.102175	0.323429	0.752069	0.949934
Old vs. Young	CD69-AB	Late erythroid progenitor	3980	-0.540596	0.34771	0.12001	0.558279
Old vs. Young	CD7-AB	Late erythroid progenitor	4742.98	-0.464045	0.473735	0.327311	0.771465
Old vs. Young	CD8-AB	Late erythroid progenitor	2917.04	-0.436084	0.43627	0.317517	0.767682
Old vs. Young	CD80-AB	Late erythroid progenitor	1040.59	0.143278	0.39272	0.715234	0.942022
Old vs. Young	CD81-AB	Late erythroid progenitor	56739.2	-0.62921	0.441856	0.154442	0.619011
Old vs. Young	CD83-AB	Late erythroid progenitor	2091.73	-0.23722	0.314692	0.450961	0.849376
Old vs. Young	CD86-AB	Late erythroid progenitor	0.159752	-1.53364	1.49578	0.305217	0.76241
Old vs. Young	CD9-AB	Late erythroid progenitor	1700.68	-0.82174	0.329673	0.0126816	0.186423
Old vs. Young	CD90-AB	Late erythroid progenitor	1858.34	-0.415811	0.328222	0.205206	0.670924
Old vs. Young	CD94-AB	Late erythroid progenitor	940.709	-1.12169	1.07417	0.296376	0.755687
Old vs. Young	CD95-AB	Late erythroid progenitor	14900	0.325331	0.419397	0.437919	0.839573
Old vs. Young	CD98-AB	Late erythroid progenitor	49250.1	0.50752	0.491057	0.301358	0.760785
Old vs. Young	CD99-AB	Late erythroid progenitor	0	NA	NA	NA	NA
Old vs. Young	CRACC-AB	Late erythroid progenitor	0	NA	NA	NA	NA
Old vs. Young	Disialoganglioside.GD2-AB	Late erythroid progenitor	0.142241	0.0491935	1.50828	0.973981	0.994916
Old vs. Young	HLA.ABC-AB	Late erythroid progenitor	12353.2	0.842762	0.487908	0.0841141	0.484805
Old vs. Young	IgD-AB	Late erythroid progenitor	1507.46	0.500669	0.332983	0.132688	0.581925
Old vs. Young	IgG-AB	Late erythroid progenitor	6354.32	0.426197	0.457592	0.351652	0.785203
Old vs. Young	IL.21R-AB	Late erythroid progenitor	3278.6	-0.172217	0.484663	0.722339	0.943667
Old vs. Young	TCRab-AB	Late erythroid progenitor	763.367	0.0802385	0.376935	0.831428	0.968499
Old vs. Young	TCRgd-AB	Late erythroid progenitor	3144.8	-0.178437	0.336768	0.596216	0.900298
Old vs. Young	Tim3-AB	Late erythroid progenitor	2515.25	0.251813	0.340202	0.459188	0.853448
Old vs. Young	B7.H4-AB	Conventional dendritic cell 1	2308.47	0.127889	0.394183	0.745604	0.94925
Old vs. Young	CD10-AB	Conventional dendritic cell 1	642.665	-1.73774	0.745907	0.0198224	0.243821
Old vs. Young	CD103-AB	Conventional dendritic cell 1	749.413	0.572973	0.431395	0.184116	0.65678
Old vs. Young	CD117-AB	Conventional dendritic cell 1	2107.65	0.667617	0.30523	0.0287235	0.299119
Old vs. Young	CD11a-AB	Conventional dendritic cell 1	53665.1	0.312109	0.277166	0.260135	0.734383
Old vs. Young	CD11b-AB	Conventional dendritic cell 1	261.396	0.00106123	0.510004	0.99834	0.999997
Old vs. Young	CD11c-AB	Conventional dendritic cell 1	16476.5	0.314832	0.31374	0.31563	0.765668
Old vs. Young	CD123-AB	Conventional dendritic cell 1	14932.1	0.137892	0.349144	0.692884	0.937851
Old vs. Young	CD124-AB	Conventional dendritic cell 1	1256.43	-0.207392	0.314293	0.509339	0.872147
Old vs. Young	CD126-AB	Conventional dendritic cell 1	4417.35	0.322806	0.318057	0.310138	0.765495
Old vs. Young	CD127-AB	Conventional dendritic cell 1	733.287	-0.086262	0.327786	0.792423	0.960699
Old vs. Young	CD13-AB	Conventional dendritic cell 1	2997.97	-0.192477	0.403027	0.632951	0.914772
Old vs. Young	CD133-AB	Conventional dendritic cell 1	428.222	0.442944	0.349262	0.204717	0.670924
Old vs. Young	CD134-AB	Conventional dendritic cell 1	4107.89	0.22726	0.335963	0.498758	0.864883
Old vs. Young	CD137-AB	Conventional dendritic cell 1	3348.05	0.307923	0.281715	0.274381	0.743489
Old vs. Young	CD138-AB	Conventional dendritic cell 1	0	NA	NA	NA	NA
Old vs. Young	CD14-AB	Conventional dendritic cell 1	381.034	0.198818	0.336385	0.554491	0.882287
Old vs. Young	CD141-AB	Conventional dendritic cell 1	17758.8	-0.132004	0.373716	0.723923	0.943667
Old vs. Young	CD152-AB	Conventional dendritic cell 1	4494.39	-0.298489	0.282474	0.290651	0.754623
Old vs. Young	CD154-AB	Conventional dendritic cell 1	300.208	0.527683	0.550432	0.337725	0.776524
Old vs. Young	CD155-AB	Conventional dendritic cell 1	1388.01	-0.586819	0.312421	0.060341	0.42267
Old vs. Young	CD16-AB	Conventional dendritic cell 1	4394.43	-1.00722	0.587831	0.0866309	0.490226
Old vs. Young	CD163-AB	Conventional dendritic cell 1	2000.77	0.211914	0.315522	0.501818	0.867693
Old vs. Young	CD178-AB	Conventional dendritic cell 1	1502	-0.162779	0.318626	0.609436	0.902496
Old vs. Young	CD18-AB	Conventional dendritic cell 1	94563	0.279328	0.287948	0.332014	0.774468
Old vs. Young	CD183-AB	Conventional dendritic cell 1	2452.23	0.533691	0.323317	0.0988049	0.519631
Old vs. Young	CD184-AB	Conventional dendritic cell 1	1451.82	-0.314372	0.587177	0.592376	0.897153
Old vs. Young	CD185-AB	Conventional dendritic cell 1	82.3631	-0.830483	0.568023	0.143725	0.60105
Old vs. Young	CD19-AB	Conventional dendritic cell 1	908.132	-0.596984	0.603077	0.322224	0.769362
Old vs. Young	CD194-AB	Conventional dendritic cell 1	2257.3	0.0420768	0.302544	0.88939	0.98057
Old vs. Young	CD195-AB	Conventional dendritic cell 1	527.159	0.276912	0.363958	0.446756	0.847232
Old vs. Young	CD196-AB	Conventional dendritic cell 1	513.588	-0.863648	0.382257	0.0238625	0.267755
Old vs. Young	CD197-AB	Conventional dendritic cell 1	609.688	-0.38732	0.332252	0.243718	0.712774
Old vs. Young	CD1a-AB	Conventional dendritic cell 1	337.603	0.114789	0.432153	0.79053	0.960115
Old vs. Young	CD1c-AB	Conventional dendritic cell 1	2580.13	-0.376291	0.402977	0.350418	0.785203
Old vs. Young	CD2-AB	Conventional dendritic cell 1	20106.6	-0.0611167	0.404503	0.879904	0.98057
Old vs. Young	CD20-AB	Conventional dendritic cell 1	291.208	0.43362	0.330728	0.189821	0.658981
Old vs. Young	CD206-AB	Conventional dendritic cell 1	743.348	0.120089	0.307316	0.695968	0.938881
Old vs. Young	CD21-AB	Conventional dendritic cell 1	345.744	-0.13011	0.515249	0.80064	0.963972
Old vs. Young	CD223-AB	Conventional dendritic cell 1	1729.43	0.0707	0.340631	0.835575	0.969217
Old vs. Young	CD226-AB	Conventional dendritic cell 1	1082.87	-0.441105	0.361214	0.22202	0.68972
Old vs. Young	CD235a-b-AB	Conventional dendritic cell 1	5820.92	-1.12084	1.21788	NA	NA
Old vs. Young	CD24-AB	Conventional dendritic cell 1	984.956	-0.43174	0.429548	0.314846	0.765668
Old vs. Young	CD25-AB	Conventional dendritic cell 1	261.154	-0.0444197	0.312626	0.887012	0.98057
Old vs. Young	CD26-AB	Conventional dendritic cell 1	3349.11	0.475215	0.26759	0.0757482	0.462718
Old vs. Young	CD27-AB	Conventional dendritic cell 1	613.522	-0.411717	0.382628	0.281917	0.748707
Old vs. Young	CD270-AB	Conventional dendritic cell 1	1879.23	0.253959	0.256258	0.321672	0.76935
Old vs. Young	CD272-AB	Conventional dendritic cell 1	13669.3	-0.122597	0.44058	0.78081	0.957627
Old vs. Young	CD273-AB	Conventional dendritic cell 1	1866.79	0.345469	0.340525	0.310336	0.765495
Old vs. Young	CD274-AB	Conventional dendritic cell 1	2966.44	-0.0915474	0.368126	0.803604	0.965669
Old vs. Young	CD275-AB	Conventional dendritic cell 1	799.859	1.22374	0.487901	0.0121357	0.182859
Old vs. Young	CD278-AB	Conventional dendritic cell 1	183.319	-0.079256	0.36013	0.825812	0.967747
Old vs. Young	CD279-AB	Conventional dendritic cell 1	585.45	-0.654008	0.372325	0.0789943	0.472064
Old vs. Young	CD28-AB	Conventional dendritic cell 1	720.855	-0.228399	0.34244	0.504788	0.869706
Old vs. Young	CD29-AB	Conventional dendritic cell 1	4555.57	0.163091	0.294182	0.579313	0.890066
Old vs. Young	CD3-AB	Conventional dendritic cell 1	1384.54	-1.56885	0.748117	0.0359873	0.32768
Old vs. Young	CD30-AB	Conventional dendritic cell 1	946.195	-0.0247099	0.297245	0.933748	0.987931
Old vs. Young	CD314-AB	Conventional dendritic cell 1	852.508	-0.963913	0.284564	0.000705766	0.0312382
Old vs. Young	CD32-AB	Conventional dendritic cell 1	10740.1	-0.71746	0.388671	0.0649023	0.432802
Old vs. Young	CD324-AB	Conventional dendritic cell 1	0.605268	-0.314027	1.86555	0.866325	0.979704
Old vs. Young	CD326-AB	Conventional dendritic cell 1	649.617	0.893587	0.388908	0.02158	0.256468
Old vs. Young	CD33-AB	Conventional dendritic cell 1	16328.3	-0.568288	0.483427	0.239779	0.708423
Old vs. Young	CD335-AB	Conventional dendritic cell 1	391.189	0.136326	0.29074	0.639145	0.916884
Old vs. Young	CD336-AB	Conventional dendritic cell 1	285.259	-0.226574	0.307801	0.461667	0.853547
Old vs. Young	CD34-AB	Conventional dendritic cell 1	8294.86	1.0647	0.301111	0.000406349	0.0231674
Old vs. Young	CD357-AB	Conventional dendritic cell 1	665.619	-0.441403	0.304627	0.147338	0.608691
Old vs. Young	CD371-AB	Conventional dendritic cell 1	0.946312	-0.449495	1.65407	0.785814	0.958758
Old vs. Young	CD38-AB	Conventional dendritic cell 1	21887.6	0.235075	0.425568	0.580689	0.890137
Old vs. Young	CD39-AB	Conventional dendritic cell 1	813.113	0.050144	0.291615	0.863475	0.979704
Old vs. Young	CD4-AB	Conventional dendritic cell 1	11075.5	-0.244603	0.357512	0.493861	0.862252
Old vs. Young	CD40-AB	Conventional dendritic cell 1	44.6643	-0.517691	0.44584	0.245578	0.71387
Old vs. Young	CD45-AB	Conventional dendritic cell 1	3559.81	0.114439	0.332892	0.731018	0.943667
Old vs. Young	CD45RA-AB	Conventional dendritic cell 1	5479.06	0.352631	0.338748	0.297883	0.758003
Old vs. Young	CD46-AB	Conventional dendritic cell 1	2.91347	-0.583916	1.0921	0.592878	0.897153
Old vs. Young	CD49a-AB	Conventional dendritic cell 1	975.789	0.20735	0.293466	0.479844	0.858804
Old vs. Young	CD49b-AB	Conventional dendritic cell 1	3205.47	0.153484	0.272641	0.573466	0.8886
Old vs. Young	CD49d-AB	Conventional dendritic cell 1	24695.9	0.27969	0.289917	0.334683	0.774468
Old vs. Young	CD49E-AB	Conventional dendritic cell 1	34180.7	0.208289	0.268579	0.438032	0.839573
Old vs. Young	CD5-AB	Conventional dendritic cell 1	6414.32	-0.163973	0.407503	0.687402	0.937346
Old vs. Young	CD54-AB	Conventional dendritic cell 1	15925.2	-0.11401	0.385814	0.767609	0.953493
Old vs. Young	CD56-AB	Conventional dendritic cell 1	2183.01	0.458681	0.605606	0.448815	0.847232
Old vs. Young	CD61-AB	Conventional dendritic cell 1	1453.81	-1.98933	0.519888	0.000130002	0.0107544
Old vs. Young	CD62L-AB	Conventional dendritic cell 1	6701.09	1.30845	0.302792	1.55131e-05	0.00218165
Old vs. Young	CD69-AB	Conventional dendritic cell 1	1467.19	-0.3014	0.318211	0.343551	0.778295
Old vs. Young	CD7-AB	Conventional dendritic cell 1	2488.73	-0.371796	0.293849	0.205778	0.670924
Old vs. Young	CD8-AB	Conventional dendritic cell 1	1301.47	-0.558662	0.422011	0.185567	0.657904
Old vs. Young	CD80-AB	Conventional dendritic cell 1	396.73	-0.101557	0.318497	0.749831	0.949659
Old vs. Young	CD81-AB	Conventional dendritic cell 1	31956.5	-0.839347	0.430861	0.0514067	0.395467
Old vs. Young	CD83-AB	Conventional dendritic cell 1	1415.63	-0.329715	0.325332	0.310834	0.765495
Old vs. Young	CD86-AB	Conventional dendritic cell 1	0.128014	-2.41842	4.03349	0.548783	0.882287
Old vs. Young	CD9-AB	Conventional dendritic cell 1	1230.59	-1.14511	0.263697	1.40841e-05	0.002049
Old vs. Young	CD90-AB	Conventional dendritic cell 1	1348.08	-0.19202	0.335427	0.567007	0.886913
Old vs. Young	CD94-AB	Conventional dendritic cell 1	411.819	-1.52064	0.609663	0.0126228	0.186209
Old vs. Young	CD95-AB	Conventional dendritic cell 1	7571.06	0.17499	0.293062	0.550435	0.882287
Old vs. Young	CD98-AB	Conventional dendritic cell 1	19050.4	0.135012	0.359769	0.707457	0.941793
Old vs. Young	CD99-AB	Conventional dendritic cell 1	0	NA	NA	NA	NA
Old vs. Young	CRACC-AB	Conventional dendritic cell 1	0	NA	NA	NA	NA
Old vs. Young	Disialoganglioside.GD2-AB	Conventional dendritic cell 1	0	NA	NA	NA	NA
Old vs. Young	HLA.ABC-AB	Conventional dendritic cell 1	13484.7	0.458292	0.275945	0.0967514	0.514747
Old vs. Young	IgD-AB	Conventional dendritic cell 1	657.094	-0.0211846	0.448881	0.962358	0.991318
Old vs. Young	IgG-AB	Conventional dendritic cell 1	15376.7	0.0147726	0.31351	0.962418	0.991318
Old vs. Young	IL.21R-AB	Conventional dendritic cell 1	2219.57	0.104496	0.345731	0.762465	0.951487
Old vs. Young	TCRab-AB	Conventional dendritic cell 1	499.754	0.0560628	0.407106	0.890469	0.98057
Old vs. Young	TCRgd-AB	Conventional dendritic cell 1	2156.88	-0.376467	0.361978	0.298327	0.758218
Old vs. Young	Tim3-AB	Conventional dendritic cell 1	43739.9	0.595415	0.415321	0.151679	0.6171
Old vs. Young	B7.H4-AB	pro-B cells	2022.38	0.235194	0.362301	0.51623	0.874665
Old vs. Young	CD10-AB	pro-B cells	30040.9	-0.31196	0.344651	0.365387	0.792579
Old vs. Young	CD103-AB	pro-B cells	272.416	-0.0930802	0.284432	0.743479	0.948228
Old vs. Young	CD117-AB	pro-B cells	1267.52	0.69553	0.333822	0.0372021	0.333239
Old vs. Young	CD11a-AB	pro-B cells	6231.78	0.57814	0.314337	0.0658808	0.43703
Old vs. Young	CD11b-AB	pro-B cells	218.56	0.0257774	0.332882	0.938276	0.987931
Old vs. Young	CD11c-AB	pro-B cells	1283.88	0.251231	0.292847	0.390953	0.807357
Old vs. Young	CD123-AB	pro-B cells	1629.54	-0.284968	0.270461	0.29205	0.754623
Old vs. Young	CD124-AB	pro-B cells	2864.29	-0.224376	0.329122	0.495402	0.862252
Old vs. Young	CD126-AB	pro-B cells	1721.36	0.00499265	0.282973	0.985923	0.998794
Old vs. Young	CD127-AB	pro-B cells	2275.25	0.200391	0.270855	0.459393	0.853448
Old vs. Young	CD13-AB	pro-B cells	1033.9	-0.00160912	0.264081	0.995138	0.99964
Old vs. Young	CD133-AB	pro-B cells	1152.49	1.22654	0.39931	0.00212881	0.0623713
Old vs. Young	CD134-AB	pro-B cells	3519.58	0.305106	0.27177	0.261579	0.734539
Old vs. Young	CD137-AB	pro-B cells	3169.27	0.21617	0.293762	0.461811	0.853547
Old vs. Young	CD138-AB	pro-B cells	0	NA	NA	NA	NA
Old vs. Young	CD14-AB	pro-B cells	323.581	0.286861	0.310232	0.35514	0.785203
Old vs. Young	CD141-AB	pro-B cells	174.782	-0.100818	0.372706	0.786773	0.959413
Old vs. Young	CD152-AB	pro-B cells	5602.22	-0.137971	0.252731	0.585121	0.891865
Old vs. Young	CD154-AB	pro-B cells	299.198	0.713045	0.458836	0.120178	0.558279
Old vs. Young	CD155-AB	pro-B cells	634.588	-0.523339	0.312234	0.0937168	0.505615
Old vs. Young	CD16-AB	pro-B cells	5263.74	-0.0710041	0.447506	0.873932	0.979974
Old vs. Young	CD163-AB	pro-B cells	1767.68	-0.149392	0.268611	0.578097	0.889336
Old vs. Young	CD178-AB	pro-B cells	1325.69	-0.26629	0.287954	0.355087	0.785203
Old vs. Young	CD18-AB	pro-B cells	11789.4	0.514181	0.288862	0.0750724	0.462084
Old vs. Young	CD183-AB	pro-B cells	1716.33	0.293179	0.303885	0.334659	0.774468
Old vs. Young	CD184-AB	pro-B cells	1980.07	0.298099	0.423228	0.481218	0.859639
Old vs. Young	CD185-AB	pro-B cells	78.5518	-0.67531	0.430881	0.11705	0.556509
Old vs. Young	CD19-AB	pro-B cells	13030.6	-0.415997	0.328726	0.205698	0.670924
Old vs. Young	CD194-AB	pro-B cells	1508.46	-0.0308525	0.261128	0.905948	0.983167
Old vs. Young	CD195-AB	pro-B cells	317.078	0.672459	0.377265	0.0746746	0.462084
Old vs. Young	CD196-AB	pro-B cells	494.925	-0.883109	0.329878	0.0074268	0.136233
Old vs. Young	CD197-AB	pro-B cells	621.191	-0.206388	0.278862	0.459236	0.853448
Old vs. Young	CD1a-AB	pro-B cells	310.272	0.333289	0.335255	0.320157	0.769235
Old vs. Young	CD1c-AB	pro-B cells	1007.06	0.253564	0.303601	0.403612	0.81517
Old vs. Young	CD2-AB	pro-B cells	4072.94	0.439107	0.362262	0.225464	0.690799
Old vs. Young	CD20-AB	pro-B cells	1218.51	-0.763827	0.506482	0.131528	0.580146
Old vs. Young	CD206-AB	pro-B cells	548.122	0.237912	0.261631	0.363169	0.790481
Old vs. Young	CD21-AB	pro-B cells	1009.36	-1.25709	0.462951	0.00661997	0.127533
Old vs. Young	CD223-AB	pro-B cells	1613.72	0.1992	0.303955	0.512236	0.873182
Old vs. Young	CD226-AB	pro-B cells	535.293	-0.231667	0.339242	0.494672	0.862252
Old vs. Young	CD235a-b-AB	pro-B cells	1577.96	0.0681019	0.421768	0.871725	0.979704
Old vs. Young	CD24-AB	pro-B cells	12806.3	-0.718285	0.336815	0.0329593	0.316754
Old vs. Young	CD25-AB	pro-B cells	263.368	0.161627	0.299968	0.590015	0.894457
Old vs. Young	CD26-AB	pro-B cells	1022.1	0.349543	0.308596	0.257346	0.73114
Old vs. Young	CD27-AB	pro-B cells	1594.93	-0.595988	0.400377	0.136602	0.591102
Old vs. Young	CD270-AB	pro-B cells	1668.89	0.0740935	0.257787	0.773789	0.955368
Old vs. Young	CD272-AB	pro-B cells	1675.56	-0.209953	0.298117	0.481267	0.859639
Old vs. Young	CD273-AB	pro-B cells	6753.5	-0.529587	0.315229	0.0929558	0.505125
Old vs. Young	CD274-AB	pro-B cells	1945.74	-0.144413	0.267711	0.589586	0.894457
Old vs. Young	CD275-AB	pro-B cells	740.78	1.28225	0.429229	0.00281425	0.0761109
Old vs. Young	CD278-AB	pro-B cells	296.064	-0.536677	0.354653	0.130217	0.576757
Old vs. Young	CD279-AB	pro-B cells	576.285	-0.395496	0.321995	0.219346	0.686587
Old vs. Young	CD28-AB	pro-B cells	527.715	-0.0136217	0.326387	0.96671	0.992831
Old vs. Young	CD29-AB	pro-B cells	4435.28	0.186106	0.331957	0.575049	0.888824
Old vs. Young	CD3-AB	pro-B cells	731.686	-0.532628	0.456184	0.242979	0.712774
Old vs. Young	CD30-AB	pro-B cells	992.377	-0.00266503	0.303608	0.992996	0.999392
Old vs. Young	CD314-AB	pro-B cells	711.978	-0.612139	0.276266	0.026708	0.285268
Old vs. Young	CD32-AB	pro-B cells	11184	-2.45267	1.22821	NA	NA
Old vs. Young	CD324-AB	pro-B cells	0.407968	-1.52013	2.53456	0.548667	0.882287
Old vs. Young	CD326-AB	pro-B cells	274.538	0.905899	0.374045	0.0154395	0.212015
Old vs. Young	CD33-AB	pro-B cells	695.828	0.0618413	0.346326	0.85828	0.978939
Old vs. Young	CD335-AB	pro-B cells	305.357	0.428539	0.298609	0.151254	0.61656
Old vs. Young	CD336-AB	pro-B cells	341.063	-0.154041	0.284723	0.588493	0.894457
Old vs. Young	CD34-AB	pro-B cells	18090.9	-0.0370202	0.336689	0.912446	0.983794
Old vs. Young	CD357-AB	pro-B cells	526.384	-0.400231	0.291351	0.169533	0.635785
Old vs. Young	CD371-AB	pro-B cells	0.91467	0.342095	1.84985	0.853283	0.976381
Old vs. Young	CD38-AB	pro-B cells	62600.4	0.159436	0.384581	0.678456	0.934815
Old vs. Young	CD39-AB	pro-B cells	701.149	-0.221072	0.376221	0.556793	0.883124
Old vs. Young	CD4-AB	pro-B cells	1400.17	-0.329902	0.358991	0.358112	0.787798
Old vs. Young	CD40-AB	pro-B cells	29.9723	0.229645	0.417193	0.582008	0.890634
Old vs. Young	CD45-AB	pro-B cells	3133.98	-0.0603766	0.319706	0.85021	0.976381
Old vs. Young	CD45RA-AB	pro-B cells	5841.57	-0.0187778	0.304943	0.950899	0.990334
Old vs. Young	CD46-AB	pro-B cells	0.566629	0.240049	2.04568	0.906587	0.983167
Old vs. Young	CD49a-AB	pro-B cells	1001.65	0.167382	0.288324	0.561555	0.886119
Old vs. Young	CD49b-AB	pro-B cells	2039.91	0.533564	0.287831	0.0637767	0.431901
Old vs. Young	CD49d-AB	pro-B cells	28435.4	0.362878	0.356363	0.308544	0.764384
Old vs. Young	CD49E-AB	pro-B cells	10322.5	-0.0339615	0.345153	0.921618	0.984382
Old vs. Young	CD5-AB	pro-B cells	729.713	-1.12787	0.398117	0.00461108	0.0992558
Old vs. Young	CD54-AB	pro-B cells	2578.61	-0.225247	0.318931	0.480029	0.858804
Old vs. Young	CD56-AB	pro-B cells	468.747	-0.00186833	0.299113	0.995016	0.99964
Old vs. Young	CD61-AB	pro-B cells	598.035	-0.831025	0.443906	0.0611966	0.424684
Old vs. Young	CD62L-AB	pro-B cells	1888.37	1.05613	0.29245	0.000304653	0.0200833
Old vs. Young	CD69-AB	pro-B cells	4461.97	-0.172192	0.338881	0.611371	0.902808
Old vs. Young	CD7-AB	pro-B cells	1622.25	-0.0754754	0.463854	0.870744	0.979704
Old vs. Young	CD8-AB	pro-B cells	1267.84	-0.729215	0.274401	0.00787273	0.142554
Old vs. Young	CD80-AB	pro-B cells	407.942	-0.204845	0.328053	0.532346	0.880178
Old vs. Young	CD81-AB	pro-B cells	186436	-0.469511	0.312727	0.133266	0.583248
Old vs. Young	CD83-AB	pro-B cells	1263.2	-0.192119	0.292133	0.510768	0.872147
Old vs. Young	CD86-AB	pro-B cells	0	NA	NA	NA	NA
Old vs. Young	CD9-AB	pro-B cells	3700.22	-0.656388	0.34132	0.0544694	0.405302
Old vs. Young	CD90-AB	pro-B cells	1012.22	-0.305924	0.276982	0.269381	0.741852
Old vs. Young	CD94-AB	pro-B cells	172.53	-0.451625	0.374273	0.227558	0.693212
Old vs. Young	CD95-AB	pro-B cells	4322.44	0.419212	0.265395	0.114203	0.550027
Old vs. Young	CD98-AB	pro-B cells	36767.1	0.0464309	0.323145	0.88575	0.98057
Old vs. Young	CD99-AB	pro-B cells	0	NA	NA	NA	NA
Old vs. Young	CRACC-AB	pro-B cells	0	NA	NA	NA	NA
Old vs. Young	Disialoganglioside.GD2-AB	pro-B cells	0	NA	NA	NA	NA
Old vs. Young	HLA.ABC-AB	pro-B cells	16158.6	0.218512	0.309057	0.47955	0.858804
Old vs. Young	IgD-AB	pro-B cells	627.395	-0.102023	0.369417	0.782414	0.958707
Old vs. Young	IgG-AB	pro-B cells	2576.45	0.741126	0.296768	0.0125134	0.185895
Old vs. Young	IL.21R-AB	pro-B cells	3367.91	-0.181648	0.268285	0.498362	0.864552
Old vs. Young	TCRab-AB	pro-B cells	486.313	0.0171487	0.340884	0.959878	0.991318
Old vs. Young	TCRgd-AB	pro-B cells	1913.62	-0.119617	0.301172	0.691241	0.937851
Old vs. Young	Tim3-AB	pro-B cells	1944.79	0.777859	0.289333	0.0071784	0.133417
Old vs. Young	B7.H4-AB	Aberrant erythroid	707.199	0.139704	0.460037	0.761371	0.951487
Old vs. Young	CD10-AB	Aberrant erythroid	100.379	-0.152796	0.461406	0.740528	0.947273
Old vs. Young	CD103-AB	Aberrant erythroid	218.993	0.171454	0.376503	0.648833	0.922644
Old vs. Young	CD117-AB	Aberrant erythroid	527.533	0.35759	0.395666	0.366119	0.792944
Old vs. Young	CD11a-AB	Aberrant erythroid	249.451	-0.438266	0.634963	0.490054	0.86196
Old vs. Young	CD11b-AB	Aberrant erythroid	41.804	0.0632072	0.956977	0.947339	0.989819
Old vs. Young	CD11c-AB	Aberrant erythroid	510.744	0.412857	0.293802	0.159956	0.626604
Old vs. Young	CD123-AB	Aberrant erythroid	28309.6	0.321234	0.512391	0.530704	0.880178
Old vs. Young	CD124-AB	Aberrant erythroid	291.214	0.0957277	0.40827	0.814619	0.967747
Old vs. Young	CD126-AB	Aberrant erythroid	963.603	0.175184	0.279726	0.531136	0.880178
Old vs. Young	CD127-AB	Aberrant erythroid	276.397	0.587119	0.382451	0.124747	0.565924
Old vs. Young	CD13-AB	Aberrant erythroid	1356.04	0.671669	0.285951	0.0188294	0.236524
Old vs. Young	CD133-AB	Aberrant erythroid	60.2957	-0.69965	0.567051	0.217262	0.683577
Old vs. Young	CD134-AB	Aberrant erythroid	594.671	0.0919287	0.39553	0.816213	0.967747
Old vs. Young	CD137-AB	Aberrant erythroid	1764.64	0.523561	0.258066	0.0424798	0.357349
Old vs. Young	CD138-AB	Aberrant erythroid	0	NA	NA	NA	NA
Old vs. Young	CD14-AB	Aberrant erythroid	190.801	0.417779	0.369294	0.257933	0.731329
Old vs. Young	CD141-AB	Aberrant erythroid	164.699	-0.257964	0.374047	0.49041	0.86196
Old vs. Young	CD152-AB	Aberrant erythroid	2583.25	0.498571	0.305344	0.102507	0.524893
Old vs. Young	CD154-AB	Aberrant erythroid	113.895	1.22073	0.651019	0.0607778	0.423138
Old vs. Young	CD155-AB	Aberrant erythroid	450.816	-0.269133	0.312508	0.389126	0.806646
Old vs. Young	CD16-AB	Aberrant erythroid	2194.5	0.299955	0.447197	0.502382	0.868102
Old vs. Young	CD163-AB	Aberrant erythroid	563.078	-0.0245782	0.36408	0.946178	0.989815
Old vs. Young	CD178-AB	Aberrant erythroid	694.008	-0.0368483	0.315249	0.90695	0.983167
Old vs. Young	CD18-AB	Aberrant erythroid	1881.97	0.0149135	0.379875	0.968684	0.993649
Old vs. Young	CD183-AB	Aberrant erythroid	780.365	0.623398	0.27395	0.0228708	0.262921
Old vs. Young	CD184-AB	Aberrant erythroid	279.728	0.720011	0.598425	0.228908	0.694792
Old vs. Young	CD185-AB	Aberrant erythroid	31.8416	-1.01735	0.935984	0.277066	0.745234
Old vs. Young	CD19-AB	Aberrant erythroid	319.706	0.0851689	0.396951	0.830112	0.968499
Old vs. Young	CD194-AB	Aberrant erythroid	687.44	0.634367	0.318741	0.0465654	0.374289
Old vs. Young	CD195-AB	Aberrant erythroid	146.745	0.486043	0.454087	0.284451	0.749593
Old vs. Young	CD196-AB	Aberrant erythroid	224.371	-0.588209	0.377252	0.11895	0.558144
Old vs. Young	CD197-AB	Aberrant erythroid	2442.08	0.835627	0.274029	0.00229292	0.066259
Old vs. Young	CD1a-AB	Aberrant erythroid	137.28	-0.273992	0.532237	0.606698	0.901555
Old vs. Young	CD1c-AB	Aberrant erythroid	373.872	0.176281	0.410741	0.667794	0.929536
Old vs. Young	CD2-AB	Aberrant erythroid	427.154	-0.663798	0.499971	0.184286	0.65678
Old vs. Young	CD20-AB	Aberrant erythroid	133.823	-0.21513	0.407115	0.597205	0.900503
Old vs. Young	CD206-AB	Aberrant erythroid	278.677	0.367876	0.329928	0.264843	0.738026
Old vs. Young	CD21-AB	Aberrant erythroid	97.7277	-0.656219	0.696738	0.346272	0.780824
Old vs. Young	CD223-AB	Aberrant erythroid	744.734	0.122129	0.305307	0.689141	0.937851
Old vs. Young	CD226-AB	Aberrant erythroid	194.579	-0.44475	0.395771	0.261116	0.734539
Old vs. Young	CD235a-b-AB	Aberrant erythroid	225816	0.498972	0.294227	0.0899096	0.496503
Old vs. Young	CD24-AB	Aberrant erythroid	285.863	-0.197304	0.46139	0.668921	0.930012
Old vs. Young	CD25-AB	Aberrant erythroid	114.45	-0.617489	0.483567	0.201621	0.666479
Old vs. Young	CD26-AB	Aberrant erythroid	401.85	0.588869	0.400285	0.141257	0.596773
Old vs. Young	CD27-AB	Aberrant erythroid	211.34	-0.590518	0.446663	0.186146	0.658168
Old vs. Young	CD270-AB	Aberrant erythroid	1313.18	0.360254	0.281363	0.200408	0.665568
Old vs. Young	CD272-AB	Aberrant erythroid	692.387	-0.376709	0.293145	0.198771	0.664748
Old vs. Young	CD273-AB	Aberrant erythroid	1176.73	0.726718	0.343798	0.0345329	0.321302
Old vs. Young	CD274-AB	Aberrant erythroid	823.548	-0.00249746	0.275563	0.992769	0.999392
Old vs. Young	CD275-AB	Aberrant erythroid	446.334	1.00774	0.452798	0.0260419	0.282249
Old vs. Young	CD278-AB	Aberrant erythroid	178.737	-0.15729	0.443905	0.72309	0.943667
Old vs. Young	CD279-AB	Aberrant erythroid	604.834	-2.66033	0.744357	0.000351568	0.0215654
Old vs. Young	CD28-AB	Aberrant erythroid	191.818	-0.267847	0.425413	0.528946	0.880169
Old vs. Young	CD29-AB	Aberrant erythroid	1797.98	0.0125341	0.357076	0.971998	0.994916
Old vs. Young	CD3-AB	Aberrant erythroid	211.536	-0.713655	0.492089	0.146987	0.608574
Old vs. Young	CD30-AB	Aberrant erythroid	317.545	-0.147024	0.350975	0.675287	0.932582
Old vs. Young	CD314-AB	Aberrant erythroid	313.248	-0.712986	0.367682	0.0524845	0.398977
Old vs. Young	CD32-AB	Aberrant erythroid	963.336	0.308542	0.300621	0.304727	0.76241
Old vs. Young	CD324-AB	Aberrant erythroid	0.0764252	-0.867552	4.42177	0.844454	0.973298
Old vs. Young	CD326-AB	Aberrant erythroid	84.408	-0.230295	0.497523	0.643448	0.919371
Old vs. Young	CD33-AB	Aberrant erythroid	141.455	-1.29744	0.451988	0.00409793	0.092542
Old vs. Young	CD335-AB	Aberrant erythroid	136.839	0.0463034	0.42926	0.9141	0.983794
Old vs. Young	CD336-AB	Aberrant erythroid	167.936	-0.184149	0.382307	0.630036	0.913087
Old vs. Young	CD34-AB	Aberrant erythroid	671.194	-0.507872	0.482384	0.292416	0.754623
Old vs. Young	CD357-AB	Aberrant erythroid	279.566	-0.261412	0.346035	0.44998	0.848381
Old vs. Young	CD371-AB	Aberrant erythroid	0.0764252	-0.867552	4.42177	0.844454	0.973298
Old vs. Young	CD38-AB	Aberrant erythroid	772.457	0.0320965	0.401715	0.936318	0.987931
Old vs. Young	CD39-AB	Aberrant erythroid	201.089	0.194726	0.375647	0.604197	0.901555
Old vs. Young	CD4-AB	Aberrant erythroid	217.922	-0.587838	0.501224	0.240874	0.710662
Old vs. Young	CD40-AB	Aberrant erythroid	17.1403	-0.835851	1.07752	0.437914	0.839573
Old vs. Young	CD45-AB	Aberrant erythroid	175.089	-0.361143	0.517116	0.48494	0.86196
Old vs. Young	CD45RA-AB	Aberrant erythroid	322.375	-1.27855	0.651057	0.0495528	0.387154
Old vs. Young	CD46-AB	Aberrant erythroid	0.388739	-0.850354	4.40991	0.847094	0.975181
Old vs. Young	CD49a-AB	Aberrant erythroid	185.325	0.0310851	0.378057	0.934469	0.987931
Old vs. Young	CD49b-AB	Aberrant erythroid	967.179	-0.208619	0.30957	0.500376	0.866976
Old vs. Young	CD49d-AB	Aberrant erythroid	8756.3	-0.00656845	0.335277	0.98437	0.998349
Old vs. Young	CD49E-AB	Aberrant erythroid	379.802	-0.0472004	0.579072	0.935036	0.987931
Old vs. Young	CD5-AB	Aberrant erythroid	168.416	-0.526488	0.390349	0.177413	0.643159
Old vs. Young	CD54-AB	Aberrant erythroid	717.722	-0.301565	0.299794	0.31446	0.765668
Old vs. Young	CD56-AB	Aberrant erythroid	271.604	0.0648497	0.329519	0.843983	0.973298
Old vs. Young	CD61-AB	Aberrant erythroid	170.454	-1.74658	0.546273	0.00138735	0.0483738
Old vs. Young	CD62L-AB	Aberrant erythroid	344.82	-0.537969	0.390879	0.168727	0.635506
Old vs. Young	CD69-AB	Aberrant erythroid	2595.95	-0.306403	0.420433	0.466137	0.854686
Old vs. Young	CD7-AB	Aberrant erythroid	263.657	-0.32946	0.519471	0.525935	0.878781
Old vs. Young	CD8-AB	Aberrant erythroid	450.822	0.278219	0.311435	0.371673	0.794538
Old vs. Young	CD80-AB	Aberrant erythroid	328.863	0.37676	0.357642	0.292132	0.754623
Old vs. Young	CD81-AB	Aberrant erythroid	1475.97	-0.856838	0.39802	0.0313383	0.313245
Old vs. Young	CD83-AB	Aberrant erythroid	1022.68	0.110779	0.272441	0.68429	0.935218
Old vs. Young	CD86-AB	Aberrant erythroid	0	NA	NA	NA	NA
Old vs. Young	CD9-AB	Aberrant erythroid	571.967	-0.5726	0.347922	0.0998111	0.52246
Old vs. Young	CD90-AB	Aberrant erythroid	2141.33	0.309124	0.300544	0.303692	0.761988
Old vs. Young	CD94-AB	Aberrant erythroid	54.7153	-1.69333	0.658448	0.01012	0.168005
Old vs. Young	CD95-AB	Aberrant erythroid	2366.13	0.513089	0.280443	0.0673151	0.441684
Old vs. Young	CD98-AB	Aberrant erythroid	6234.9	-0.165718	0.332027	0.617702	0.906464
Old vs. Young	CD99-AB	Aberrant erythroid	0	NA	NA	NA	NA
Old vs. Young	CRACC-AB	Aberrant erythroid	0	NA	NA	NA	NA
Old vs. Young	Disialoganglioside.GD2-AB	Aberrant erythroid	0.0382126	-1.21559	4.42668	0.78362	0.958758
Old vs. Young	HLA.ABC-AB	Aberrant erythroid	491.788	-0.640032	0.300793	0.0333523	0.318601
Old vs. Young	IgD-AB	Aberrant erythroid	266.978	0.0372867	0.396582	0.925093	0.985375
Old vs. Young	IgG-AB	Aberrant erythroid	543.212	-0.438102	0.400397	0.273881	0.743489
Old vs. Young	IL.21R-AB	Aberrant erythroid	716.25	0.237719	0.420873	0.572195	0.8886
Old vs. Young	TCRab-AB	Aberrant erythroid	198.432	-0.243973	0.441066	0.580165	0.890137
Old vs. Young	TCRgd-AB	Aberrant erythroid	1027.52	-0.0733577	0.366986	0.841565	0.971692
Old vs. Young	Tim3-AB	Aberrant erythroid	370.485	-0.078243	0.323932	0.809136	0.967747
Old vs. Young	B7.H4-AB	Conventional dendritic cell 2	3755.48	-0.154842	0.303927	0.610422	0.902808
Old vs. Young	CD10-AB	Conventional dendritic cell 2	195.067	-0.20013	0.359623	0.577869	0.889336
Old vs. Young	CD103-AB	Conventional dendritic cell 2	432.868	0.173585	0.306155	0.570725	0.8886
Old vs. Young	CD117-AB	Conventional dendritic cell 2	1355.88	0.729812	0.339457	0.0315601	0.313299
Old vs. Young	CD11a-AB	Conventional dendritic cell 2	39288.8	0.186505	0.248771	0.453432	0.849555
Old vs. Young	CD11b-AB	Conventional dendritic cell 2	1219.93	0.0502015	0.470976	0.915114	0.983794
Old vs. Young	CD11c-AB	Conventional dendritic cell 2	45090	0.460831	0.306058	0.132145	0.580146
Old vs. Young	CD123-AB	Conventional dendritic cell 2	4233.18	-0.0669296	0.25744	0.794878	0.961459
Old vs. Young	CD124-AB	Conventional dendritic cell 2	986.394	0.0263926	0.270899	0.922388	0.984705
Old vs. Young	CD126-AB	Conventional dendritic cell 2	3701.8	0.21937	0.274492	0.424182	0.832791
Old vs. Young	CD127-AB	Conventional dendritic cell 2	677.804	0.0317422	0.289991	0.912838	0.983794
Old vs. Young	CD13-AB	Conventional dendritic cell 2	5313.93	-0.59391	0.426047	0.163317	0.632141
Old vs. Young	CD133-AB	Conventional dendritic cell 2	175.604	-0.589613	0.407166	0.147592	0.608691
Old vs. Young	CD134-AB	Conventional dendritic cell 2	3174.75	0.311593	0.319396	0.329279	0.774375
Old vs. Young	CD137-AB	Conventional dendritic cell 2	3287	0.25098	0.266138	0.345659	0.780086
Old vs. Young	CD138-AB	Conventional dendritic cell 2	0	NA	NA	NA	NA
Old vs. Young	CD14-AB	Conventional dendritic cell 2	1363.02	0.762423	0.35191	0.0302708	0.306831
Old vs. Young	CD141-AB	Conventional dendritic cell 2	12781.9	-0.929713	0.388176	0.0166165	0.219079
Old vs. Young	CD152-AB	Conventional dendritic cell 2	4974.44	-0.0697316	0.255877	0.785222	0.958758
Old vs. Young	CD154-AB	Conventional dendritic cell 2	275.519	0.7377	0.540835	0.172568	0.638091
Old vs. Young	CD155-AB	Conventional dendritic cell 2	1250.28	-0.235585	0.319766	0.46128	0.853547
Old vs. Young	CD16-AB	Conventional dendritic cell 2	3266.39	-0.61305	0.4264	0.150509	0.615048
Old vs. Young	CD163-AB	Conventional dendritic cell 2	4431.08	0.581525	0.329157	0.0772763	0.468554
Old vs. Young	CD178-AB	Conventional dendritic cell 2	1386.95	-0.0250226	0.291462	0.931584	0.987487
Old vs. Young	CD18-AB	Conventional dendritic cell 2	123465	0.307764	0.287773	0.284859	0.749593
Old vs. Young	CD183-AB	Conventional dendritic cell 2	1430.6	0.616508	0.352347	0.080167	0.474701
Old vs. Young	CD184-AB	Conventional dendritic cell 2	736.498	0.447849	0.514508	0.384059	0.804141
Old vs. Young	CD185-AB	Conventional dendritic cell 2	85.7714	-1.03737	0.551373	0.0599125	0.422241
Old vs. Young	CD19-AB	Conventional dendritic cell 2	603.533	-0.343045	0.397221	0.387801	0.806646
Old vs. Young	CD194-AB	Conventional dendritic cell 2	2398.07	0.0603821	0.296553	0.838656	0.970192
Old vs. Young	CD195-AB	Conventional dendritic cell 2	567.994	0.511891	0.361097	0.156307	0.622132
Old vs. Young	CD196-AB	Conventional dendritic cell 2	473.377	-0.86772	0.345088	0.0119206	0.182221
Old vs. Young	CD197-AB	Conventional dendritic cell 2	507.321	-0.0275511	0.332637	0.93399	0.987931
Old vs. Young	CD1a-AB	Conventional dendritic cell 2	319.908	0.172141	0.410915	0.675275	0.932582
Old vs. Young	CD1c-AB	Conventional dendritic cell 2	9802.49	0.0610837	0.362837	0.866308	0.979704
Old vs. Young	CD2-AB	Conventional dendritic cell 2	16483.2	-0.0575733	0.30583	0.850679	0.976381
Old vs. Young	CD20-AB	Conventional dendritic cell 2	258.173	0.326911	0.346476	0.345409	0.780086
Old vs. Young	CD206-AB	Conventional dendritic cell 2	3528.19	0.0689961	0.469512	0.883169	0.98057
Old vs. Young	CD21-AB	Conventional dendritic cell 2	301.21	-0.652961	0.417191	0.117551	0.556619
Old vs. Young	CD223-AB	Conventional dendritic cell 2	1411.84	0.280254	0.322261	0.384494	0.804652
Old vs. Young	CD226-AB	Conventional dendritic cell 2	1614.66	-0.452332	0.281542	0.108136	0.535145
Old vs. Young	CD235a-b-AB	Conventional dendritic cell 2	1299.31	-0.402991	0.362619	0.266423	0.739011
Old vs. Young	CD24-AB	Conventional dendritic cell 2	680.538	0.207595	0.397589	0.601578	0.901004
Old vs. Young	CD25-AB	Conventional dendritic cell 2	219.965	-0.0117472	0.391533	0.976065	0.994916
Old vs. Young	CD26-AB	Conventional dendritic cell 2	2572.04	-0.147307	0.338655	0.663579	0.927988
Old vs. Young	CD27-AB	Conventional dendritic cell 2	577.985	-0.364181	0.392297	0.353236	0.785203
Old vs. Young	CD270-AB	Conventional dendritic cell 2	2193.95	0.225478	0.261881	0.389242	0.806646
Old vs. Young	CD272-AB	Conventional dendritic cell 2	4627.06	-0.187428	0.293092	0.522507	0.877687
Old vs. Young	CD273-AB	Conventional dendritic cell 2	1755.04	0.453945	0.317581	0.152894	0.619011
Old vs. Young	CD274-AB	Conventional dendritic cell 2	3582.82	0.0424163	0.358466	0.905808	0.983167
Old vs. Young	CD275-AB	Conventional dendritic cell 2	713.429	1.43482	0.461449	0.00187488	0.0585935
Old vs. Young	CD278-AB	Conventional dendritic cell 2	202.128	-0.233883	0.334837	0.484866	0.86196
Old vs. Young	CD279-AB	Conventional dendritic cell 2	621.227	-0.718115	0.298164	0.0160203	0.215254
Old vs. Young	CD28-AB	Conventional dendritic cell 2	831.371	-0.095934	0.284332	0.735815	0.945147
Old vs. Young	CD29-AB	Conventional dendritic cell 2	5696.9	0.227424	0.290754	0.434105	0.837444
Old vs. Young	CD3-AB	Conventional dendritic cell 2	897.848	-0.530304	0.487879	0.277055	0.745234
Old vs. Young	CD30-AB	Conventional dendritic cell 2	976.875	0.152458	0.257973	0.554532	0.882287
Old vs. Young	CD314-AB	Conventional dendritic cell 2	694.614	-0.583182	0.305008	0.0558737	0.409967
Old vs. Young	CD32-AB	Conventional dendritic cell 2	25791.4	-0.112664	0.350233	0.747693	0.949584
Old vs. Young	CD324-AB	Conventional dendritic cell 2	1.17758	-2.41938	3.43642	0.481407	0.859639
Old vs. Young	CD326-AB	Conventional dendritic cell 2	552.001	0.362465	0.338584	0.28438	0.749593
Old vs. Young	CD33-AB	Conventional dendritic cell 2	24279.3	-0.529227	0.441934	0.231101	0.698436
Old vs. Young	CD335-AB	Conventional dendritic cell 2	383.767	-0.0297997	0.281795	0.915781	0.983794
Old vs. Young	CD336-AB	Conventional dendritic cell 2	280.421	-0.0407942	0.30444	0.893405	0.98057
Old vs. Young	CD34-AB	Conventional dendritic cell 2	1774.55	0.04964	0.408288	0.903231	0.982907
Old vs. Young	CD357-AB	Conventional dendritic cell 2	632.404	-0.179602	0.31506	0.56864	0.88821
Old vs. Young	CD371-AB	Conventional dendritic cell 2	0.297382	0.555833	3.98189	0.888984	0.98057
Old vs. Young	CD38-AB	Conventional dendritic cell 2	9717.13	0.21824	0.290603	0.452659	0.849555
Old vs. Young	CD39-AB	Conventional dendritic cell 2	1808.22	0.478015	0.25844	0.0643686	0.432802
Old vs. Young	CD4-AB	Conventional dendritic cell 2	16650.4	-0.463756	0.300531	0.122801	0.56239
Old vs. Young	CD40-AB	Conventional dendritic cell 2	49.2929	-0.708773	0.463571	0.126279	0.569808
Old vs. Young	CD45-AB	Conventional dendritic cell 2	7232.04	0.368371	0.298454	0.217105	0.683577
Old vs. Young	CD45RA-AB	Conventional dendritic cell 2	2624.99	0.421655	0.325812	0.195607	0.661801
Old vs. Young	CD46-AB	Conventional dendritic cell 2	7.2401	0.644908	1.14781	0.574211	0.888824
Old vs. Young	CD49a-AB	Conventional dendritic cell 2	763.058	0.257992	0.300213	0.39014	0.806863
Old vs. Young	CD49b-AB	Conventional dendritic cell 2	2764.57	-0.504602	0.353458	0.153403	0.619011
Old vs. Young	CD49d-AB	Conventional dendritic cell 2	27361.7	0.223883	0.298471	0.453195	0.849555
Old vs. Young	CD49E-AB	Conventional dendritic cell 2	36075.9	0.196257	0.256933	0.444959	0.847232
Old vs. Young	CD5-AB	Conventional dendritic cell 2	5903.34	0.333558	0.373366	0.371653	0.794538
Old vs. Young	CD54-AB	Conventional dendritic cell 2	33172.2	-0.566746	0.392571	0.14883	0.612598
Old vs. Young	CD56-AB	Conventional dendritic cell 2	1611.3	0.127885	0.569545	0.822338	0.967747
Old vs. Young	CD61-AB	Conventional dendritic cell 2	6753.38	-1.57501	0.49552	0.00148043	0.0500562
Old vs. Young	CD62L-AB	Conventional dendritic cell 2	2949.43	0.810895	0.278689	0.003618	0.0877262
Old vs. Young	CD69-AB	Conventional dendritic cell 2	1774.39	-0.497489	0.309024	0.107426	0.533841
Old vs. Young	CD7-AB	Conventional dendritic cell 2	835.52	-1.07625	0.323414	0.000875444	0.0351762
Old vs. Young	CD8-AB	Conventional dendritic cell 2	1176.71	-0.333888	0.332534	0.315344	0.765668
Old vs. Young	CD80-AB	Conventional dendritic cell 2	406.771	-0.366026	0.370583	0.323298	0.769733
Old vs. Young	CD81-AB	Conventional dendritic cell 2	12581	-0.617655	0.282923	0.0290271	0.299858
Old vs. Young	CD83-AB	Conventional dendritic cell 2	1321.78	-0.177309	0.295136	0.547992	0.882287
Old vs. Young	CD86-AB	Conventional dendritic cell 2	0.167774	-3.09413	4.06243	0.446272	0.847232
Old vs. Young	CD9-AB	Conventional dendritic cell 2	1453.84	-1.10032	0.334766	0.00101323	0.0394759
Old vs. Young	CD90-AB	Conventional dendritic cell 2	1489.27	-0.163086	0.282852	0.564225	0.886543
Old vs. Young	CD94-AB	Conventional dendritic cell 2	222.91	-1.08429	0.487875	0.0262508	0.282249
Old vs. Young	CD95-AB	Conventional dendritic cell 2	11141.6	0.255374	0.280825	0.363154	0.790481
Old vs. Young	CD98-AB	Conventional dendritic cell 2	9898.64	0.111438	0.265594	0.674794	0.932582
Old vs. Young	CD99-AB	Conventional dendritic cell 2	0	NA	NA	NA	NA
Old vs. Young	CRACC-AB	Conventional dendritic cell 2	0	NA	NA	NA	NA
Old vs. Young	Disialoganglioside.GD2-AB	Conventional dendritic cell 2	0.085985	-1.11291	4.06082	0.784039	0.958758
Old vs. Young	HLA.ABC-AB	Conventional dendritic cell 2	11406.1	0.531775	0.283234	0.0604483	0.42267
Old vs. Young	IgD-AB	Conventional dendritic cell 2	558.466	-0.0788966	0.359192	0.826144	0.967747
Old vs. Young	IgG-AB	Conventional dendritic cell 2	32257.6	0.363578	0.382196	0.341458	0.776524
Old vs. Young	IL.21R-AB	Conventional dendritic cell 2	2782.56	0.104678	0.281756	0.71025	0.941793
Old vs. Young	TCRab-AB	Conventional dendritic cell 2	456.554	0.0705508	0.410694	0.863607	0.979704
Old vs. Young	TCRgd-AB	Conventional dendritic cell 2	1970.52	-0.17996	0.33434	0.5904	0.894719
Old vs. Young	Tim3-AB	Conventional dendritic cell 2	39348.4	0.256057	0.358931	0.475606	0.858804
Old vs. Young	B7.H4-AB	Myelocytes	2872.99	0.152219	0.385408	0.692875	0.937851
Old vs. Young	CD10-AB	Myelocytes	383.224	0.186222	0.266848	0.485264	0.86196
Old vs. Young	CD103-AB	Myelocytes	514.505	-0.0789113	0.524945	0.88051	0.98057
Old vs. Young	CD117-AB	Myelocytes	1508.23	0.693459	0.400327	0.0832322	0.481037
Old vs. Young	CD11a-AB	Myelocytes	47166.8	0.136494	0.238161	0.566565	0.886913
Old vs. Young	CD11b-AB	Myelocytes	9580.74	-0.140593	0.19914	0.480189	0.858804
Old vs. Young	CD11c-AB	Myelocytes	23403.5	0.330048	0.3496	0.345132	0.77992
Old vs. Young	CD123-AB	Myelocytes	5981.76	-0.152926	0.215622	0.47818	0.858804
Old vs. Young	CD124-AB	Myelocytes	1563.87	0.0782028	0.18604	0.674226	0.932582
Old vs. Young	CD126-AB	Myelocytes	4370.55	-0.0548545	0.333837	0.869483	0.979704
Old vs. Young	CD127-AB	Myelocytes	927.987	-0.166881	0.347977	0.63153	0.914667
Old vs. Young	CD13-AB	Myelocytes	3794.47	-0.200299	0.430864	0.64202	0.918197
Old vs. Young	CD133-AB	Myelocytes	184.15	-0.00366235	0.445724	0.993444	0.999604
Old vs. Young	CD134-AB	Myelocytes	2257.8	0.0387399	0.363684	0.915169	0.983794
Old vs. Young	CD137-AB	Myelocytes	4836.01	0.186286	0.203071	0.358962	0.787798
Old vs. Young	CD138-AB	Myelocytes	0.0666572	-3.58352	3.96396	0.365982	0.792944
Old vs. Young	CD14-AB	Myelocytes	3972.51	0.630572	0.213992	0.00321183	0.0816308
Old vs. Young	CD141-AB	Myelocytes	3628.39	-0.439796	0.344524	0.201767	0.666479
Old vs. Young	CD152-AB	Myelocytes	12085.9	-0.0174622	0.263684	0.947199	0.989819
Old vs. Young	CD154-AB	Myelocytes	318.372	0.802817	0.619925	0.195312	0.661335
Old vs. Young	CD155-AB	Myelocytes	1994.76	-0.465359	0.245335	0.0578503	0.415973
Old vs. Young	CD16-AB	Myelocytes	6510.29	-0.908647	0.645495	0.159227	0.625861
Old vs. Young	CD163-AB	Myelocytes	3626.38	0.240503	0.218433	0.270881	0.743489
Old vs. Young	CD178-AB	Myelocytes	1923.18	-0.239754	0.2715	0.377198	0.798016
Old vs. Young	CD18-AB	Myelocytes	192302	0.27737	0.212073	0.190908	0.658981
Old vs. Young	CD183-AB	Myelocytes	1703.66	0.544991	0.365326	0.135753	0.589242
Old vs. Young	CD184-AB	Myelocytes	1515.64	0.0673827	0.597695	0.910238	0.983794
Old vs. Young	CD185-AB	Myelocytes	194.956	-0.484574	0.611228	0.427902	0.834636
Old vs. Young	CD19-AB	Myelocytes	871.599	0.113291	0.500476	0.820916	0.967747
Old vs. Young	CD194-AB	Myelocytes	3249.67	0.0299538	0.288065	0.917183	0.983794
Old vs. Young	CD195-AB	Myelocytes	608.893	0.503337	0.35788	0.159593	0.626205
Old vs. Young	CD196-AB	Myelocytes	612.574	-0.764639	0.285026	0.00730309	0.134585
Old vs. Young	CD197-AB	Myelocytes	712.171	0.0244421	0.274564	0.929065	0.986581
Old vs. Young	CD1a-AB	Myelocytes	356.146	0.305779	0.345326	0.375898	0.796758
Old vs. Young	CD1c-AB	Myelocytes	1862.28	-0.215542	0.229181	0.346966	0.781693
Old vs. Young	CD2-AB	Myelocytes	5270.6	-0.589676	0.473198	0.212709	0.679148
Old vs. Young	CD20-AB	Myelocytes	462.438	-0.076685	0.360447	0.831522	0.968499
Old vs. Young	CD206-AB	Myelocytes	862.802	0.504902	0.194582	0.00946435	0.163648
Old vs. Young	CD21-AB	Myelocytes	949.235	-0.361811	0.642868	0.573566	0.8886
Old vs. Young	CD223-AB	Myelocytes	1872.98	0.117966	0.320046	0.712433	0.941793
Old vs. Young	CD226-AB	Myelocytes	2423.15	-1.46107	0.456805	0.00138168	0.0483738
Old vs. Young	CD235a-b-AB	Myelocytes	3388.94	-1.59211	0.813134	NA	NA
Old vs. Young	CD24-AB	Myelocytes	1052.86	0.194705	0.28337	0.492017	0.86196
Old vs. Young	CD25-AB	Myelocytes	381.435	-0.383162	0.334407	0.251879	0.722288
Old vs. Young	CD26-AB	Myelocytes	1474.68	0.157899	0.334059	0.636451	0.915473
Old vs. Young	CD27-AB	Myelocytes	929.84	-0.70597	0.388535	0.0692163	0.444928
Old vs. Young	CD270-AB	Myelocytes	4294.75	0.0774669	0.242665	0.74955	0.949659
Old vs. Young	CD272-AB	Myelocytes	3068.6	-0.0497345	0.471598	0.916011	0.983794
Old vs. Young	CD273-AB	Myelocytes	2281.1	0.291814	0.34348	0.395558	0.811173
Old vs. Young	CD274-AB	Myelocytes	4620.18	0.0614002	0.370155	0.868254	0.979704
Old vs. Young	CD275-AB	Myelocytes	952.944	1.24423	0.52934	0.0187463	0.236524
Old vs. Young	CD278-AB	Myelocytes	306.672	-0.428322	0.338523	0.205776	0.670924
Old vs. Young	CD279-AB	Myelocytes	746.043	-0.432033	0.291155	0.137846	0.593073
Old vs. Young	CD28-AB	Myelocytes	836.295	-0.149089	0.219492	0.496981	0.863872
Old vs. Young	CD29-AB	Myelocytes	7929.69	0.0567614	0.149995	0.705117	0.941536
Old vs. Young	CD3-AB	Myelocytes	914.282	-0.243337	0.436558	0.577255	0.889336
Old vs. Young	CD30-AB	Myelocytes	1577.12	0.134143	0.182614	0.4626	0.853547
Old vs. Young	CD314-AB	Myelocytes	1011.82	-0.564425	0.233295	0.0155477	0.212283
Old vs. Young	CD32-AB	Myelocytes	20675.3	-0.0877317	0.207375	0.672252	0.932358
Old vs. Young	CD324-AB	Myelocytes	0.18613	-2.24683	3.90223	0.564764	0.886543
Old vs. Young	CD326-AB	Myelocytes	278.905	0.142109	0.355122	0.689031	0.937851
Old vs. Young	CD33-AB	Myelocytes	33459.1	-0.584262	0.446413	0.190605	0.658981
Old vs. Young	CD335-AB	Myelocytes	602.605	-0.0964681	0.207497	0.641993	0.918197
Old vs. Young	CD336-AB	Myelocytes	410.137	-0.249357	0.250595	0.319708	0.769235
Old vs. Young	CD34-AB	Myelocytes	2131.83	0.664203	0.526069	0.206741	0.672505
Old vs. Young	CD357-AB	Myelocytes	803.599	-0.231195	0.243771	0.342919	0.777419
Old vs. Young	CD371-AB	Myelocytes	0.711104	-2.56805	2.71454	0.344131	0.778492
Old vs. Young	CD38-AB	Myelocytes	17218.6	0.150933	0.252299	0.549686	0.882287
Old vs. Young	CD39-AB	Myelocytes	1929.82	0.654199	0.215248	0.00237143	0.0676017
Old vs. Young	CD4-AB	Myelocytes	8226.33	-0.806636	0.325498	0.0132063	0.192128
Old vs. Young	CD40-AB	Myelocytes	57.2772	-0.175908	0.73797	0.811596	0.967747
Old vs. Young	CD45-AB	Myelocytes	10929.2	0.51775	0.262967	0.048967	0.386153
Old vs. Young	CD45RA-AB	Myelocytes	5105.83	-0.0143517	0.441581	0.974073	0.994916
Old vs. Young	CD46-AB	Myelocytes	26.6725	-0.11037	0.679993	0.871061	0.979704
Old vs. Young	CD49a-AB	Myelocytes	650.91	0.11451	0.228529	0.616318	0.906009
Old vs. Young	CD49b-AB	Myelocytes	6109.1	-1.37125	0.466705	0.0033017	0.0834125
Old vs. Young	CD49d-AB	Myelocytes	20681.4	0.142702	0.276812	0.606189	0.901555
Old vs. Young	CD49E-AB	Myelocytes	51671	0.0334765	0.180107	0.852547	0.976381
Old vs. Young	CD5-AB	Myelocytes	1091.06	-1.16463	0.345471	0.000748552	0.0322259
Old vs. Young	CD54-AB	Myelocytes	11809	-0.115393	0.3888	0.766624	0.953474
Old vs. Young	CD56-AB	Myelocytes	2394.4	0.425726	0.428304	0.320232	0.769235
Old vs. Young	CD61-AB	Myelocytes	29929.3	-2.32317	0.576105	5.51774e-05	0.00581983
Old vs. Young	CD62L-AB	Myelocytes	6108.69	-0.673336	0.594966	0.257752	0.731329
Old vs. Young	CD69-AB	Myelocytes	3740.03	-0.488058	0.341286	0.152701	0.619011
Old vs. Young	CD7-AB	Myelocytes	2368.47	-1.34208	0.697836	0.0544545	0.405302
Old vs. Young	CD8-AB	Myelocytes	1602.12	-0.246617	0.425548	0.562233	0.88642
Old vs. Young	CD80-AB	Myelocytes	502.994	-0.185617	0.407857	0.649036	0.922644
Old vs. Young	CD81-AB	Myelocytes	13976.8	-0.724543	0.351462	0.0392542	0.341677
Old vs. Young	CD83-AB	Myelocytes	1902.34	-0.0698828	0.23131	0.762562	0.951487
Old vs. Young	CD86-AB	Myelocytes	0	NA	NA	NA	NA
Old vs. Young	CD9-AB	Myelocytes	3642.64	-1.64851	0.46824	0.00043047	0.0239898
Old vs. Young	CD90-AB	Myelocytes	1908.33	-0.318736	0.233355	0.171975	0.638091
Old vs. Young	CD94-AB	Myelocytes	519.055	-1.52053	0.889496	0.087371	0.490836
Old vs. Young	CD95-AB	Myelocytes	23678.8	0.110774	0.214064	0.604821	0.901555
Old vs. Young	CD98-AB	Myelocytes	17946.6	0.0363748	0.208146	0.861271	0.979704
Old vs. Young	CD99-AB	Myelocytes	0	NA	NA	NA	NA
Old vs. Young	CRACC-AB	Myelocytes	0.0582403	-4.63467	4.01185	0.24799	0.715643
Old vs. Young	Disialoganglioside.GD2-AB	Myelocytes	0.0582403	-4.63467	4.01185	0.24799	0.715643
Old vs. Young	HLA.ABC-AB	Myelocytes	17817.5	0.189389	0.260701	0.467555	0.854686
Old vs. Young	IgD-AB	Myelocytes	1123.97	0.40601	0.516046	0.431416	0.835759
Old vs. Young	IgG-AB	Myelocytes	147885	0.1118	0.175152	0.523276	0.877687
Old vs. Young	IL.21R-AB	Myelocytes	3010.58	0.28399	0.275613	0.302825	0.761646
Old vs. Young	TCRab-AB	Myelocytes	634.755	0.054713	0.481068	0.90945	0.983794
Old vs. Young	TCRgd-AB	Myelocytes	2379.08	-0.0326018	0.184567	0.859792	0.979259
Old vs. Young	Tim3-AB	Myelocytes	10587.1	-0.0828479	0.238606	0.728429	0.943667
Old vs. Young	B7.H4-AB	Early erythroid progenitor	3629.66	0.568284	0.377034	0.131747	0.580146
Old vs. Young	CD10-AB	Early erythroid progenitor	561.926	-0.163406	0.367749	0.656796	0.925497
Old vs. Young	CD103-AB	Early erythroid progenitor	426.631	0.232171	0.258041	0.368257	0.794303
Old vs. Young	CD117-AB	Early erythroid progenitor	4154.01	0.382026	0.371944	0.304371	0.76241
Old vs. Young	CD11a-AB	Early erythroid progenitor	3886.29	0.215281	0.381104	0.572149	0.8886
Old vs. Young	CD11b-AB	Early erythroid progenitor	396.457	0.0878181	0.314704	0.780207	0.957627
Old vs. Young	CD11c-AB	Early erythroid progenitor	1555.83	0.528083	0.22088	0.0168109	0.220265
Old vs. Young	CD123-AB	Early erythroid progenitor	2602.85	-0.445088	0.308451	0.149026	0.612809
Old vs. Young	CD124-AB	Early erythroid progenitor	2505.8	-0.120992	0.294256	0.68094	0.935159
Old vs. Young	CD126-AB	Early erythroid progenitor	3081.82	0.105424	0.27439	0.700821	0.9402
Old vs. Young	CD127-AB	Early erythroid progenitor	1053.54	0.266466	0.235893	0.258642	0.732849
Old vs. Young	CD13-AB	Early erythroid progenitor	1873.13	-0.0993156	0.24043	0.679552	0.935159
Old vs. Young	CD133-AB	Early erythroid progenitor	694.399	-0.43434	0.270199	0.107948	0.535145
Old vs. Young	CD134-AB	Early erythroid progenitor	3150.67	0.412367	0.36012	0.252176	0.722288
Old vs. Young	CD137-AB	Early erythroid progenitor	5258.06	0.53909	0.310829	0.0828537	0.481037
Old vs. Young	CD138-AB	Early erythroid progenitor	0	NA	NA	NA	NA
Old vs. Young	CD14-AB	Early erythroid progenitor	550.014	0.110191	0.246133	0.654378	0.925174
Old vs. Young	CD141-AB	Early erythroid progenitor	354.619	-0.339285	0.261205	0.19397	0.661335
Old vs. Young	CD152-AB	Early erythroid progenitor	5843.01	0.108384	0.284033	0.702765	0.9402
Old vs. Young	CD154-AB	Early erythroid progenitor	777.465	0.552152	0.302748	0.0681825	0.44363
Old vs. Young	CD155-AB	Early erythroid progenitor	1736.32	-0.569075	0.219815	0.00962874	0.165811
Old vs. Young	CD16-AB	Early erythroid progenitor	5962.51	-0.196979	0.384478	0.608422	0.902018
Old vs. Young	CD163-AB	Early erythroid progenitor	2250.74	0.215719	0.310841	0.487693	0.86196
Old vs. Young	CD178-AB	Early erythroid progenitor	1864.92	-0.303181	0.224819	0.177478	0.643159
Old vs. Young	CD18-AB	Early erythroid progenitor	16785	0.253649	0.323146	0.432492	0.836162
Old vs. Young	CD183-AB	Early erythroid progenitor	2869.87	0.637476	0.307614	0.0382352	0.336773
Old vs. Young	CD184-AB	Early erythroid progenitor	1228.95	0.973943	0.710619	0.170514	0.637764
Old vs. Young	CD185-AB	Early erythroid progenitor	209.655	-0.105469	0.397345	0.790676	0.960115
Old vs. Young	CD19-AB	Early erythroid progenitor	1034.13	0.506602	0.674217	0.452416	0.849555
Old vs. Young	CD194-AB	Early erythroid progenitor	2289.14	0.315793	0.24364	0.194926	0.661335
Old vs. Young	CD195-AB	Early erythroid progenitor	572.719	0.929776	0.321763	0.00385693	0.0902542
Old vs. Young	CD196-AB	Early erythroid progenitor	757.297	-0.754449	0.263947	0.00425875	0.0926168
Old vs. Young	CD197-AB	Early erythroid progenitor	900.876	-0.199775	0.242301	0.409662	0.819518
Old vs. Young	CD1a-AB	Early erythroid progenitor	576.578	0.442274	0.310832	0.154774	0.619011
Old vs. Young	CD1c-AB	Early erythroid progenitor	1828.58	0.402151	0.252206	0.110817	0.540518
Old vs. Young	CD2-AB	Early erythroid progenitor	2452.06	-0.49993	0.321077	0.119461	0.558144
Old vs. Young	CD20-AB	Early erythroid progenitor	626.683	0.532858	0.290542	0.0666518	0.440758
Old vs. Young	CD206-AB	Early erythroid progenitor	713.848	0.104212	0.254434	0.682111	0.935159
Old vs. Young	CD21-AB	Early erythroid progenitor	2521.11	-0.0193987	0.399204	0.961243	0.991318
Old vs. Young	CD223-AB	Early erythroid progenitor	2692.94	0.409263	0.336397	0.223753	0.690799
Old vs. Young	CD226-AB	Early erythroid progenitor	915.301	-0.129386	0.248536	0.602651	0.901004
Old vs. Young	CD235a-b-AB	Early erythroid progenitor	3162.75	-0.632619	0.490161	0.196831	0.662223
Old vs. Young	CD24-AB	Early erythroid progenitor	1732.57	0.201025	0.23843	0.399161	0.81277
Old vs. Young	CD25-AB	Early erythroid progenitor	445.797	0.0399686	0.247204	0.871556	0.979704
Old vs. Young	CD26-AB	Early erythroid progenitor	3207.21	0.506003	0.460806	0.272168	0.743489
Old vs. Young	CD27-AB	Early erythroid progenitor	1456.23	-0.445789	0.273879	0.103591	0.526617
Old vs. Young	CD270-AB	Early erythroid progenitor	2774.72	0.341352	0.256897	0.183931	0.65678
Old vs. Young	CD272-AB	Early erythroid progenitor	3686.12	0.241335	0.292383	0.409141	0.819518
Old vs. Young	CD273-AB	Early erythroid progenitor	3526.06	0.519745	0.315073	0.0990243	0.519631
Old vs. Young	CD274-AB	Early erythroid progenitor	2339.86	-0.274659	0.281674	0.329514	0.774464
Old vs. Young	CD275-AB	Early erythroid progenitor	1444.8	1.65201	0.356724	3.63795e-06	0.000852695
Old vs. Young	CD278-AB	Early erythroid progenitor	271.597	-0.356438	0.259335	0.169308	0.635506
Old vs. Young	CD279-AB	Early erythroid progenitor	947.048	-0.45458	0.240785	0.0590386	0.420569
Old vs. Young	CD28-AB	Early erythroid progenitor	921.55	-0.0471175	0.294918	0.873066	0.979974
Old vs. Young	CD29-AB	Early erythroid progenitor	9458.31	0.115913	0.314618	0.712557	0.941793
Old vs. Young	CD3-AB	Early erythroid progenitor	1072.66	-0.405158	0.308939	0.189706	0.658981
Old vs. Young	CD30-AB	Early erythroid progenitor	1202.38	-0.161463	0.209477	0.44083	0.842709
Old vs. Young	CD314-AB	Early erythroid progenitor	1231.87	-0.683072	0.229505	0.00291768	0.0768877
Old vs. Young	CD32-AB	Early erythroid progenitor	26112.3	0.207223	0.335549	0.536863	0.880865
Old vs. Young	CD324-AB	Early erythroid progenitor	0.451977	0.241702	1.08967	0.824461	0.967747
Old vs. Young	CD326-AB	Early erythroid progenitor	8391.56	-0.412555	0.892387	0.643862	0.91942
Old vs. Young	CD33-AB	Early erythroid progenitor	2844.14	-0.266649	0.462694	0.564415	0.886543
Old vs. Young	CD335-AB	Early erythroid progenitor	556.045	0.167818	0.265883	0.527926	0.879704
Old vs. Young	CD336-AB	Early erythroid progenitor	468.577	-0.0226635	0.254649	0.929083	0.986581
Old vs. Young	CD34-AB	Early erythroid progenitor	82604.5	-0.0522316	0.365782	0.886453	0.98057
Old vs. Young	CD357-AB	Early erythroid progenitor	706.385	-0.218513	0.236865	0.356256	0.786153
Old vs. Young	CD371-AB	Early erythroid progenitor	0.134166	-0.978985	1.49966	0.513881	0.873867
Old vs. Young	CD38-AB	Early erythroid progenitor	60055.3	0.0787619	0.377208	0.834603	0.968957
Old vs. Young	CD39-AB	Early erythroid progenitor	916.474	0.383311	0.223492	0.0863277	0.490226
Old vs. Young	CD4-AB	Early erythroid progenitor	6950.26	-0.292786	0.329325	0.373977	0.795667
Old vs. Young	CD40-AB	Early erythroid progenitor	107.175	0.13026	0.275929	0.636872	0.91549
Old vs. Young	CD45-AB	Early erythroid progenitor	5470.32	0.0883185	0.415445	0.831649	0.968499
Old vs. Young	CD45RA-AB	Early erythroid progenitor	3592.95	0.0808684	0.439168	0.853904	0.976381
Old vs. Young	CD46-AB	Early erythroid progenitor	1.11651	-1.0195	0.843073	0.226559	0.692144
Old vs. Young	CD49a-AB	Early erythroid progenitor	859.973	0.117028	0.216866	0.589451	0.894457
Old vs. Young	CD49b-AB	Early erythroid progenitor	4664.98	0.20699	0.287415	0.471416	0.85698
Old vs. Young	CD49d-AB	Early erythroid progenitor	53007.4	0.257331	0.357327	0.471429	0.85698
Old vs. Young	CD49E-AB	Early erythroid progenitor	22136.7	0.111692	0.288775	0.698921	0.9402
Old vs. Young	CD5-AB	Early erythroid progenitor	1341.21	-1.32503	0.304467	1.34919e-05	0.00203294
Old vs. Young	CD54-AB	Early erythroid progenitor	4862.8	-0.126201	0.36615	0.730343	0.943667
Old vs. Young	CD56-AB	Early erythroid progenitor	833.975	0.0885669	0.24125	0.713532	0.942022
Old vs. Young	CD61-AB	Early erythroid progenitor	1274.51	-1.32467	0.255239	2.10385e-07	8.87614e-05
Old vs. Young	CD62L-AB	Early erythroid progenitor	2333.86	0.335253	0.450407	0.456675	0.851021
Old vs. Young	CD69-AB	Early erythroid progenitor	2763.06	-0.212069	0.312733	0.497698	0.86411
Old vs. Young	CD7-AB	Early erythroid progenitor	5569.04	-0.242043	0.376626	0.520444	0.876548
Old vs. Young	CD8-AB	Early erythroid progenitor	2290.45	-0.649382	0.326528	0.0467292	0.374289
Old vs. Young	CD80-AB	Early erythroid progenitor	868.705	-0.346336	0.286387	0.226537	0.692144
Old vs. Young	CD81-AB	Early erythroid progenitor	38851	-1.11105	0.337091	0.00098075	0.0390357
Old vs. Young	CD83-AB	Early erythroid progenitor	1966.73	-0.182991	0.266612	0.492487	0.86196
Old vs. Young	CD86-AB	Early erythroid progenitor	0.262307	-0.753183	1.20201	0.530919	0.880178
Old vs. Young	CD9-AB	Early erythroid progenitor	1577.19	-0.855279	0.243446	0.0004427	0.0240456
Old vs. Young	CD90-AB	Early erythroid progenitor	1543.99	-0.401798	0.238493	0.0920397	0.502999
Old vs. Young	CD94-AB	Early erythroid progenitor	437.773	-0.708791	0.684492	0.300436	0.759832
Old vs. Young	CD95-AB	Early erythroid progenitor	9617.15	0.29324	0.294571	0.319501	0.769235
Old vs. Young	CD98-AB	Early erythroid progenitor	47212.2	-0.106249	0.390995	0.785822	0.958758
Old vs. Young	CD99-AB	Early erythroid progenitor	0	NA	NA	NA	NA
Old vs. Young	CRACC-AB	Early erythroid progenitor	0	NA	NA	NA	NA
Old vs. Young	Disialoganglioside.GD2-AB	Early erythroid progenitor	0.0348032	-1.74315	1.58677	0.271963	0.743489
Old vs. Young	HLA.ABC-AB	Early erythroid progenitor	20280.3	0.318597	0.328979	0.332825	0.774468
Old vs. Young	IgD-AB	Early erythroid progenitor	1119.56	0.605311	0.217441	0.00537272	0.111115
Old vs. Young	IgG-AB	Early erythroid progenitor	5340.19	0.716897	0.380212	0.0593595	0.420569
Old vs. Young	IL.21R-AB	Early erythroid progenitor	3174.29	0.203141	0.395585	0.607587	0.901726
Old vs. Young	TCRab-AB	Early erythroid progenitor	776.103	0.309755	0.282431	0.272752	0.743489
Old vs. Young	TCRgd-AB	Early erythroid progenitor	3021.71	-0.171384	0.310477	0.580947	0.890137
Old vs. Young	Tim3-AB	Early erythroid progenitor	3543.08	0.224849	0.36552	0.538457	0.880865
Old vs. Young	B7.H4-AB	Lymphoid-primed multipotent progenitors	1370.08	0.507204	0.348978	0.146113	0.607341
Old vs. Young	CD10-AB	Lymphoid-primed multipotent progenitors	240.044	0.586026	0.351373	0.0953521	0.51117
Old vs. Young	CD103-AB	Lymphoid-primed multipotent progenitors	117.935	0.352688	0.393454	0.370044	0.794303
Old vs. Young	CD117-AB	Lymphoid-primed multipotent progenitors	2624.03	0.260762	0.393196	0.507212	0.871757
Old vs. Young	CD11a-AB	Lymphoid-primed multipotent progenitors	9695.08	0.160447	0.256457	0.531558	0.880178
Old vs. Young	CD11b-AB	Lymphoid-primed multipotent progenitors	147.31	0.815997	0.46277	0.0778517	0.468554
Old vs. Young	CD11c-AB	Lymphoid-primed multipotent progenitors	958.756	0.624695	0.28548	0.0286527	0.299119
Old vs. Young	CD123-AB	Lymphoid-primed multipotent progenitors	1631.5	-0.475954	0.267404	0.075091	0.462084
Old vs. Young	CD124-AB	Lymphoid-primed multipotent progenitors	573.768	-0.098088	0.253067	0.698314	0.940073
Old vs. Young	CD126-AB	Lymphoid-primed multipotent progenitors	1933.84	0.110841	0.29929	0.711123	0.941793
Old vs. Young	CD127-AB	Lymphoid-primed multipotent progenitors	479.635	-0.0780625	0.255934	0.760359	0.951392
Old vs. Young	CD13-AB	Lymphoid-primed multipotent progenitors	1878.91	-0.0872945	0.326193	0.788995	0.959417
Old vs. Young	CD133-AB	Lymphoid-primed multipotent progenitors	2899.72	-0.198929	0.353272	0.573365	0.8886
Old vs. Young	CD134-AB	Lymphoid-primed multipotent progenitors	1466.28	0.1863	0.272379	0.493992	0.862252
Old vs. Young	CD137-AB	Lymphoid-primed multipotent progenitors	1913.32	0.488833	0.314251	0.119815	0.558279
Old vs. Young	CD138-AB	Lymphoid-primed multipotent progenitors	0	NA	NA	NA	NA
Old vs. Young	CD14-AB	Lymphoid-primed multipotent progenitors	227.724	0.504489	0.354468	0.15467	0.619011
Old vs. Young	CD141-AB	Lymphoid-primed multipotent progenitors	180.134	-0.494438	0.357963	0.167202	0.634353
Old vs. Young	CD152-AB	Lymphoid-primed multipotent progenitors	1965.36	-0.100148	0.283253	0.723666	0.943667
Old vs. Young	CD154-AB	Lymphoid-primed multipotent progenitors	240.821	0.702656	0.409582	0.0862459	0.490226
Old vs. Young	CD155-AB	Lymphoid-primed multipotent progenitors	886.909	-0.808032	0.240195	0.000768021	0.0327301
Old vs. Young	CD16-AB	Lymphoid-primed multipotent progenitors	2925.94	-0.904756	0.507735	0.074758	0.462084
Old vs. Young	CD163-AB	Lymphoid-primed multipotent progenitors	907.569	0.00104288	0.279004	0.997018	0.999997
Old vs. Young	CD178-AB	Lymphoid-primed multipotent progenitors	682.442	-0.273246	0.235281	0.245496	0.71387
Old vs. Young	CD18-AB	Lymphoid-primed multipotent progenitors	15680.6	0.168412	0.295585	0.568842	0.88821
Old vs. Young	CD183-AB	Lymphoid-primed multipotent progenitors	1104.61	0.446977	0.273851	0.10264	0.524893
Old vs. Young	CD184-AB	Lymphoid-primed multipotent progenitors	766.42	0.0179841	0.397568	0.96392	0.992139
Old vs. Young	CD185-AB	Lymphoid-primed multipotent progenitors	69.2521	0.732851	0.605908	0.226468	0.692144
Old vs. Young	CD19-AB	Lymphoid-primed multipotent progenitors	316.355	1.32312	0.388312	0.000655901	0.0304093
Old vs. Young	CD194-AB	Lymphoid-primed multipotent progenitors	809.439	0.349338	0.230117	0.128992	0.576141
Old vs. Young	CD195-AB	Lymphoid-primed multipotent progenitors	211.723	0.897656	0.411871	0.0292974	0.300014
Old vs. Young	CD196-AB	Lymphoid-primed multipotent progenitors	325.952	-0.877976	0.342111	0.0102775	0.168162
Old vs. Young	CD197-AB	Lymphoid-primed multipotent progenitors	372.888	-0.49392	0.316972	0.119176	0.558144
Old vs. Young	CD1a-AB	Lymphoid-primed multipotent progenitors	246.478	0.0659184	0.358154	0.853974	0.976381
Old vs. Young	CD1c-AB	Lymphoid-primed multipotent progenitors	673.732	0.674507	0.27716	0.0149479	0.210022
Old vs. Young	CD2-AB	Lymphoid-primed multipotent progenitors	2330.09	-0.940174	0.417244	0.0242406	0.269845
Old vs. Young	CD20-AB	Lymphoid-primed multipotent progenitors	201.69	0.975056	0.384259	0.0111649	0.176422
Old vs. Young	CD206-AB	Lymphoid-primed multipotent progenitors	456.57	0.121634	0.298913	0.684066	0.935216
Old vs. Young	CD21-AB	Lymphoid-primed multipotent progenitors	345.462	1.73438	0.456944	0.000147275	0.0116346
Old vs. Young	CD223-AB	Lymphoid-primed multipotent progenitors	1046.41	0.245034	0.288612	0.395877	0.811173
Old vs. Young	CD226-AB	Lymphoid-primed multipotent progenitors	434.112	-0.225247	0.286022	0.430978	0.835759
Old vs. Young	CD235a-b-AB	Lymphoid-primed multipotent progenitors	1380.64	-1.0449	0.837399	0.212106	0.679148
Old vs. Young	CD24-AB	Lymphoid-primed multipotent progenitors	642.415	0.247957	0.248982	0.319307	0.769235
Old vs. Young	CD25-AB	Lymphoid-primed multipotent progenitors	396.245	-0.186957	0.314326	0.551984	0.882287
Old vs. Young	CD26-AB	Lymphoid-primed multipotent progenitors	774.049	0.383458	0.273109	0.160304	0.627385
Old vs. Young	CD27-AB	Lymphoid-primed multipotent progenitors	606.003	0.257597	0.381743	0.499807	0.866346
Old vs. Young	CD270-AB	Lymphoid-primed multipotent progenitors	1006.63	0.314909	0.228146	0.167497	0.634353
Old vs. Young	CD272-AB	Lymphoid-primed multipotent progenitors	1287.51	0.440605	0.280369	0.116062	0.555807
Old vs. Young	CD273-AB	Lymphoid-primed multipotent progenitors	1382.27	0.435487	0.295271	0.140248	0.595876
Old vs. Young	CD274-AB	Lymphoid-primed multipotent progenitors	1198.72	-0.201424	0.294671	0.494256	0.862252
Old vs. Young	CD275-AB	Lymphoid-primed multipotent progenitors	543.852	1.44137	0.3895	0.000215122	0.015383
Old vs. Young	CD278-AB	Lymphoid-primed multipotent progenitors	96.4025	-0.580189	0.427303	0.17453	0.63924
Old vs. Young	CD279-AB	Lymphoid-primed multipotent progenitors	444.891	-1.07613	0.274016	8.59253e-05	0.00805597
Old vs. Young	CD28-AB	Lymphoid-primed multipotent progenitors	410.242	-0.16956	0.290598	0.559565	0.884197
Old vs. Young	CD29-AB	Lymphoid-primed multipotent progenitors	2881.28	0.0400835	0.3399	0.906125	0.983167
Old vs. Young	CD3-AB	Lymphoid-primed multipotent progenitors	1177.25	-0.795285	0.739187	0.281976	0.748707
Old vs. Young	CD30-AB	Lymphoid-primed multipotent progenitors	869.391	-0.110758	0.262588	0.673176	0.932467
Old vs. Young	CD314-AB	Lymphoid-primed multipotent progenitors	543.722	-0.811952	0.264207	0.00211801	0.0623713
Old vs. Young	CD32-AB	Lymphoid-primed multipotent progenitors	2219.89	1.39619	0.348948	6.30392e-05	0.00648688
Old vs. Young	CD324-AB	Lymphoid-primed multipotent progenitors	0.121437	-1.57238	3.99042	0.693552	0.937851
Old vs. Young	CD326-AB	Lymphoid-primed multipotent progenitors	417.533	0.396635	0.802035	0.620928	0.907979
Old vs. Young	CD33-AB	Lymphoid-primed multipotent progenitors	4733.19	-0.460756	0.836847	0.581918	0.890634
Old vs. Young	CD335-AB	Lymphoid-primed multipotent progenitors	229.905	-0.266478	0.427046	0.532625	0.880178
Old vs. Young	CD336-AB	Lymphoid-primed multipotent progenitors	194.38	-0.369448	0.364631	0.31096	0.765495
Old vs. Young	CD34-AB	Lymphoid-primed multipotent progenitors	46331.6	-0.272704	0.493124	0.580255	0.890137
Old vs. Young	CD357-AB	Lymphoid-primed multipotent progenitors	297.574	-0.506607	0.292262	0.0830249	0.481037
Old vs. Young	CD371-AB	Lymphoid-primed multipotent progenitors	0.277897	-0.697488	2.63914	0.791559	0.960464
Old vs. Young	CD38-AB	Lymphoid-primed multipotent progenitors	8450.41	-0.207475	0.405799	0.609158	0.902401
Old vs. Young	CD39-AB	Lymphoid-primed multipotent progenitors	333.899	0.305699	0.303112	0.313199	0.765668
Old vs. Young	CD4-AB	Lymphoid-primed multipotent progenitors	2429.22	-0.811811	0.339376	0.0167538	0.2202
Old vs. Young	CD40-AB	Lymphoid-primed multipotent progenitors	20.9467	0.489631	0.608391	0.420937	0.830597
Old vs. Young	CD45-AB	Lymphoid-primed multipotent progenitors	2362.47	0.114534	0.374136	0.759506	0.951392
Old vs. Young	CD45RA-AB	Lymphoid-primed multipotent progenitors	2141.86	0.466829	0.421837	0.268442	0.741274
Old vs. Young	CD46-AB	Lymphoid-primed multipotent progenitors	0.446094	0.184269	2.10855	0.93036	0.986858
Old vs. Young	CD49a-AB	Lymphoid-primed multipotent progenitors	342.232	0.0466717	0.271361	0.863444	0.979704
Old vs. Young	CD49b-AB	Lymphoid-primed multipotent progenitors	5904.55	-0.106601	0.268244	0.691072	0.937851
Old vs. Young	CD49d-AB	Lymphoid-primed multipotent progenitors	9009.8	0.289242	0.304113	0.341553	0.776524
Old vs. Young	CD49E-AB	Lymphoid-primed multipotent progenitors	8515.58	0.137003	0.288162	0.634476	0.915473
Old vs. Young	CD5-AB	Lymphoid-primed multipotent progenitors	906.472	-1.19384	0.34655	0.00057122	0.028023
Old vs. Young	CD54-AB	Lymphoid-primed multipotent progenitors	5263.54	0.000418997	0.356281	0.999062	0.999997
Old vs. Young	CD56-AB	Lymphoid-primed multipotent progenitors	395.598	-0.195262	0.30341	0.519863	0.875954
Old vs. Young	CD61-AB	Lymphoid-primed multipotent progenitors	686.063	-0.122547	0.33534	0.714782	0.942022
Old vs. Young	CD62L-AB	Lymphoid-primed multipotent progenitors	2554.78	-0.379019	0.373834	0.310645	0.765495
Old vs. Young	CD69-AB	Lymphoid-primed multipotent progenitors	2478.16	-0.444836	0.361931	0.219049	0.686587
Old vs. Young	CD7-AB	Lymphoid-primed multipotent progenitors	1663.3	-0.936235	0.347774	0.00710079	0.132559
Old vs. Young	CD8-AB	Lymphoid-primed multipotent progenitors	1907.36	-0.0502	0.90194	0.955614	0.990599
Old vs. Young	CD80-AB	Lymphoid-primed multipotent progenitors	276.82	-0.44048	0.35255	0.211515	0.678862
Old vs. Young	CD81-AB	Lymphoid-primed multipotent progenitors	19154.4	-1.1072	0.410902	0.00704816	0.132161
Old vs. Young	CD83-AB	Lymphoid-primed multipotent progenitors	800.596	-0.356355	0.254183	0.160926	0.627829
Old vs. Young	CD86-AB	Lymphoid-primed multipotent progenitors	0.132812	-2.04763	3.96492	0.605549	0.901555
Old vs. Young	CD9-AB	Lymphoid-primed multipotent progenitors	744.643	-1.13168	0.240332	2.49166e-06	0.000657021
Old vs. Young	CD90-AB	Lymphoid-primed multipotent progenitors	1328.59	-0.327983	0.275131	0.233222	0.701057
Old vs. Young	CD94-AB	Lymphoid-primed multipotent progenitors	185.104	0.36824	0.387045	0.341394	0.776524
Old vs. Young	CD95-AB	Lymphoid-primed multipotent progenitors	4552.45	-0.0258488	0.273273	0.924641	0.985375
Old vs. Young	CD98-AB	Lymphoid-primed multipotent progenitors	7453.82	-0.276705	0.32331	0.392081	0.808499
Old vs. Young	CD99-AB	Lymphoid-primed multipotent progenitors	0	NA	NA	NA	NA
Old vs. Young	CRACC-AB	Lymphoid-primed multipotent progenitors	0.113434	-2.85224	4.03912	0.480093	0.858804
Old vs. Young	Disialoganglioside.GD2-AB	Lymphoid-primed multipotent progenitors	0	NA	NA	NA	NA
Old vs. Young	HLA.ABC-AB	Lymphoid-primed multipotent progenitors	13378.5	0.0809267	0.309512	0.793734	0.96083
Old vs. Young	IgD-AB	Lymphoid-primed multipotent progenitors	442.754	1.40405	0.310453	6.10862e-06	0.00112053
Old vs. Young	IgG-AB	Lymphoid-primed multipotent progenitors	2306.07	1.62662	0.367892	9.8041e-06	0.00172348
Old vs. Young	IL.21R-AB	Lymphoid-primed multipotent progenitors	1174.58	0.326518	0.337724	0.333634	0.774468
Old vs. Young	TCRab-AB	Lymphoid-primed multipotent progenitors	358.054	0.0731837	0.318526	0.81828	0.967747
Old vs. Young	TCRgd-AB	Lymphoid-primed multipotent progenitors	1175.42	-0.183772	0.253108	0.4678	0.854763
Old vs. Young	Tim3-AB	Lymphoid-primed multipotent progenitors	3750.23	0.686782	0.368494	0.0623564	0.429171
Old vs. Young	B7.H4-AB	Promyelocytes	2921.92	0.243337	0.696353	0.726755	0.943667
Old vs. Young	CD10-AB	Promyelocytes	400.685	0.266684	0.667645	0.689569	0.937851
Old vs. Young	CD103-AB	Promyelocytes	1185.68	0.195059	0.538854	0.717361	0.943143
Old vs. Young	CD117-AB	Promyelocytes	2602.12	0.805713	0.613148	0.188826	0.658981
Old vs. Young	CD11a-AB	Promyelocytes	52885.5	0.354416	0.44217	0.42282	0.832421
Old vs. Young	CD11b-AB	Promyelocytes	2158.93	0.0357331	0.842603	0.966173	0.992627
Old vs. Young	CD11c-AB	Promyelocytes	9189.32	0.838381	0.519164	0.106339	0.533841
Old vs. Young	CD123-AB	Promyelocytes	6828.3	-0.00863723	0.500239	0.986224	0.998794
Old vs. Young	CD124-AB	Promyelocytes	1561.19	0.117354	0.497656	0.813578	0.967747
Old vs. Young	CD126-AB	Promyelocytes	5746.04	-0.0159235	0.478559	0.973456	0.994916
Old vs. Young	CD127-AB	Promyelocytes	882.055	0.34245	0.491716	0.486154	0.86196
Old vs. Young	CD13-AB	Promyelocytes	2645.34	0.412322	0.61699	0.503955	0.868895
Old vs. Young	CD133-AB	Promyelocytes	1137.09	0.575564	0.517581	0.266126	0.739011
Old vs. Young	CD134-AB	Promyelocytes	4689.67	0.198295	0.507089	0.695764	0.938881
Old vs. Young	CD137-AB	Promyelocytes	4393.36	0.440803	0.534628	0.409653	0.819518
Old vs. Young	CD138-AB	Promyelocytes	0	NA	NA	NA	NA
Old vs. Young	CD14-AB	Promyelocytes	903.594	0.730081	0.672974	0.277985	0.745619
Old vs. Young	CD141-AB	Promyelocytes	2939.74	-0.43812	0.610611	0.473059	0.858637
Old vs. Young	CD152-AB	Promyelocytes	7798.02	-0.154261	0.474276	0.744988	0.94925
Old vs. Young	CD154-AB	Promyelocytes	496.794	0.466606	0.752966	0.535461	0.880511
Old vs. Young	CD155-AB	Promyelocytes	1580.24	-0.723198	0.488314	0.138604	0.593073
Old vs. Young	CD16-AB	Promyelocytes	4799.87	0.261137	0.720557	0.717046	0.943143
Old vs. Young	CD163-AB	Promyelocytes	2378.28	0.064375	0.502435	0.898049	0.981507
Old vs. Young	CD178-AB	Promyelocytes	1574.62	-0.483478	0.477622	0.311414	0.765495
Old vs. Young	CD18-AB	Promyelocytes	103795	0.413914	0.463407	0.371751	0.794538
Old vs. Young	CD183-AB	Promyelocytes	2160.88	0.424262	0.617814	0.492262	0.86196
Old vs. Young	CD184-AB	Promyelocytes	1812.14	0.51615	0.706408	0.464982	0.854686
Old vs. Young	CD185-AB	Promyelocytes	162.037	0.925494	0.968163	0.339108	0.776524
Old vs. Young	CD19-AB	Promyelocytes	634.162	0.630279	0.55887	0.259415	0.733662
Old vs. Young	CD194-AB	Promyelocytes	2686.06	0.0883927	0.476802	0.852926	0.976381
Old vs. Young	CD195-AB	Promyelocytes	597.623	0.653124	0.622018	0.293714	0.754623
Old vs. Young	CD196-AB	Promyelocytes	515.367	-0.905056	0.477309	0.0579387	0.415973
Old vs. Young	CD197-AB	Promyelocytes	719.922	-0.07671	0.502883	0.878761	0.98057
Old vs. Young	CD1a-AB	Promyelocytes	448.882	0.13703	0.558509	0.806186	0.966828
Old vs. Young	CD1c-AB	Promyelocytes	1394.01	0.189827	0.597351	0.750651	0.949659
Old vs. Young	CD2-AB	Promyelocytes	2889.01	-0.714284	0.483595	0.139668	0.59461
Old vs. Young	CD20-AB	Promyelocytes	403	0.592649	0.643639	0.357166	0.787706
Old vs. Young	CD206-AB	Promyelocytes	1377.44	0.715339	0.76934	0.352471	0.785203
Old vs. Young	CD21-AB	Promyelocytes	910.662	0.10008	0.857089	0.907044	0.983167
Old vs. Young	CD223-AB	Promyelocytes	2140.97	0.0429865	0.594903	0.942397	0.988747
Old vs. Young	CD226-AB	Promyelocytes	795.545	-0.543773	0.511556	0.287792	0.751823
Old vs. Young	CD235a-b-AB	Promyelocytes	5226.88	0.326846	0.944698	0.729358	0.943667
Old vs. Young	CD24-AB	Promyelocytes	1118.49	0.371907	0.646947	0.565383	0.886747
Old vs. Young	CD25-AB	Promyelocytes	477.821	-0.0650747	0.528745	0.902049	0.982634
Old vs. Young	CD26-AB	Promyelocytes	1680.57	0.346487	0.588426	0.555971	0.882484
Old vs. Young	CD27-AB	Promyelocytes	818.556	-0.306895	0.587569	0.601452	0.901004
Old vs. Young	CD270-AB	Promyelocytes	2547.1	0.429809	0.469098	0.359538	0.787798
Old vs. Young	CD272-AB	Promyelocytes	2934.87	0.257123	0.523125	0.623064	0.908958
Old vs. Young	CD273-AB	Promyelocytes	2761.33	0.28537	0.59084	0.629102	0.913087
Old vs. Young	CD274-AB	Promyelocytes	4756.54	-0.230068	0.591669	0.697391	0.939429
Old vs. Young	CD275-AB	Promyelocytes	1326.55	1.31254	0.765258	0.0863156	0.490226
Old vs. Young	CD278-AB	Promyelocytes	213.13	0.147622	0.59631	0.804476	0.965875
Old vs. Young	CD279-AB	Promyelocytes	688.551	-0.54821	0.509696	0.282123	0.748707
Old vs. Young	CD28-AB	Promyelocytes	765.166	-0.111063	0.536224	0.835916	0.969217
Old vs. Young	CD29-AB	Promyelocytes	6472.05	0.0690598	0.465205	0.881987	0.98057
Old vs. Young	CD3-AB	Promyelocytes	994.587	-0.122026	0.57261	0.831246	0.968499
Old vs. Young	CD30-AB	Promyelocytes	1210.64	-0.134192	0.459479	0.770246	0.954721
Old vs. Young	CD314-AB	Promyelocytes	934.454	-1.05752	0.478575	0.0271235	0.288943
Old vs. Young	CD32-AB	Promyelocytes	10471	0.646308	0.493139	0.189993	0.658981
Old vs. Young	CD324-AB	Promyelocytes	0.933675	-2.27941	3.70332	0.538222	0.880865
Old vs. Young	CD326-AB	Promyelocytes	405.221	-1.11477	0.573433	0.0518917	0.398057
Old vs. Young	CD33-AB	Promyelocytes	33088.9	-1.05336	0.741343	0.155353	0.619502
Old vs. Young	CD335-AB	Promyelocytes	543.492	0.311642	0.511989	0.54273	0.882287
Old vs. Young	CD336-AB	Promyelocytes	358.67	-0.243306	0.511297	0.634173	0.915353
Old vs. Young	CD34-AB	Promyelocytes	19666.9	1.31874	0.460136	0.00415737	0.092542
Old vs. Young	CD357-AB	Promyelocytes	630.729	-0.62896	0.485673	0.19531	0.661335
Old vs. Young	CD371-AB	Promyelocytes	1.16299	1.51078	4.26383	0.723095	0.943667
Old vs. Young	CD38-AB	Promyelocytes	27091.3	0.302113	0.47052	0.520818	0.876829
Old vs. Young	CD39-AB	Promyelocytes	897.61	0.348887	0.479811	0.467144	0.854686
Old vs. Young	CD4-AB	Promyelocytes	7957.27	-0.416069	0.457483	0.363099	0.790481
Old vs. Young	CD40-AB	Promyelocytes	48.0774	-0.689282	0.738693	0.350763	0.785203
Old vs. Young	CD45-AB	Promyelocytes	4793.99	0.397393	0.506012	0.432252	0.836162
Old vs. Young	CD45RA-AB	Promyelocytes	6191.27	-0.0512333	0.502408	0.918776	0.983794
Old vs. Young	CD46-AB	Promyelocytes	21.1921	-0.62461	1.00083	0.532566	0.880178
Old vs. Young	CD49a-AB	Promyelocytes	1148.54	0.243257	0.480819	0.612911	0.904151
Old vs. Young	CD49b-AB	Promyelocytes	6284.77	0.155733	0.500429	0.755649	0.951161
Old vs. Young	CD49d-AB	Promyelocytes	34454.7	0.16106	0.499691	0.747212	0.949584
Old vs. Young	CD49E-AB	Promyelocytes	43028.4	0.0237224	0.456746	0.958578	0.991318
Old vs. Young	CD5-AB	Promyelocytes	921.444	-1.03858	0.50102	0.0381793	0.336773
Old vs. Young	CD54-AB	Promyelocytes	7285.62	-0.190282	0.637045	0.765172	0.953133
Old vs. Young	CD56-AB	Promyelocytes	643.817	-0.0114787	0.586592	0.984388	0.998349
Old vs. Young	CD61-AB	Promyelocytes	4023.38	-2.35908	0.736806	0.00136588	0.0483738
Old vs. Young	CD62L-AB	Promyelocytes	4833.6	-0.136922	0.59502	0.818004	0.967747
Old vs. Young	CD69-AB	Promyelocytes	1998.46	-0.276883	0.564725	0.623924	0.909898
Old vs. Young	CD7-AB	Promyelocytes	1361.27	-0.756882	0.665896	0.25569	0.727647
Old vs. Young	CD8-AB	Promyelocytes	1583.75	-0.431318	0.510473	0.398146	0.81275
Old vs. Young	CD80-AB	Promyelocytes	501.142	-0.466866	0.513367	0.363129	0.790481
Old vs. Young	CD81-AB	Promyelocytes	27590.6	0.0399602	0.502279	0.936589	0.987931
Old vs. Young	CD83-AB	Promyelocytes	1750.33	-0.335262	0.46505	0.47096	0.85698
Old vs. Young	CD86-AB	Promyelocytes	0	NA	NA	NA	NA
Old vs. Young	CD9-AB	Promyelocytes	1281.49	-1.24383	0.458998	0.00673071	0.129077
Old vs. Young	CD90-AB	Promyelocytes	1526.47	-0.425338	0.490484	0.385842	0.805381
Old vs. Young	CD94-AB	Promyelocytes	194.163	0.0191972	0.601118	0.974523	0.994916
Old vs. Young	CD95-AB	Promyelocytes	15889.8	0.254352	0.482161	0.597829	0.900968
Old vs. Young	CD98-AB	Promyelocytes	22615.3	0.0718042	0.478242	0.880653	0.98057
Old vs. Young	CD99-AB	Promyelocytes	0	NA	NA	NA	NA
Old vs. Young	CRACC-AB	Promyelocytes	0	NA	NA	NA	NA
Old vs. Young	Disialoganglioside.GD2-AB	Promyelocytes	0.529506	0.846863	5.70428	0.881979	0.98057
Old vs. Young	HLA.ABC-AB	Promyelocytes	21459.7	0.268716	0.45854	0.557858	0.88367
Old vs. Young	IgD-AB	Promyelocytes	942.901	0.249705	0.57335	0.663186	0.927988
Old vs. Young	IgG-AB	Promyelocytes	110980	-0.1754	0.473495	0.711057	0.941793
Old vs. Young	IL.21R-AB	Promyelocytes	2757.9	0.520156	0.551687	0.34576	0.780086
Old vs. Young	TCRab-AB	Promyelocytes	618.98	-0.106739	0.630534	0.865574	0.979704
Old vs. Young	TCRgd-AB	Promyelocytes	2371.49	-0.215885	0.478151	0.65163	0.923984
Old vs. Young	Tim3-AB	Promyelocytes	9617.98	0.190097	0.545283	0.727374	0.943667
Old vs. Young	B7.H4-AB	Plasmacytoid dendritic cell progenitors	884.902	0.234065	0.41224	0.570179	0.8886
Old vs. Young	CD10-AB	Plasmacytoid dendritic cell progenitors	271.286	1.86282	0.478038	9.74704e-05	0.00892739
Old vs. Young	CD103-AB	Plasmacytoid dendritic cell progenitors	141.494	0.06526	0.398919	0.870052	0.979704
Old vs. Young	CD117-AB	Plasmacytoid dendritic cell progenitors	736.957	0.635527	0.38136	0.0956187	0.511299
Old vs. Young	CD11a-AB	Plasmacytoid dendritic cell progenitors	16160.6	0.403835	0.377172	0.284308	0.749593
Old vs. Young	CD11b-AB	Plasmacytoid dendritic cell progenitors	116.861	-0.394801	0.672952	0.557425	0.883463
Old vs. Young	CD11c-AB	Plasmacytoid dendritic cell progenitors	879.804	-0.463894	0.458959	0.312134	0.765495
Old vs. Young	CD123-AB	Plasmacytoid dendritic cell progenitors	12765	0.167504	0.218317	0.442933	0.845657
Old vs. Young	CD124-AB	Plasmacytoid dendritic cell progenitors	647.253	0.001723	0.354259	0.996119	0.999997
Old vs. Young	CD126-AB	Plasmacytoid dendritic cell progenitors	1217.24	0.0401354	0.298697	0.893112	0.98057
Old vs. Young	CD127-AB	Plasmacytoid dendritic cell progenitors	300.116	0.152618	0.28861	0.596941	0.900453
Old vs. Young	CD13-AB	Plasmacytoid dendritic cell progenitors	707.264	0.0745831	0.260443	0.774595	0.955368
Old vs. Young	CD133-AB	Plasmacytoid dendritic cell progenitors	655.556	0.648421	0.481294	0.177902	0.643159
Old vs. Young	CD134-AB	Plasmacytoid dendritic cell progenitors	1675.55	0.401186	0.266383	0.132054	0.580146
Old vs. Young	CD137-AB	Plasmacytoid dendritic cell progenitors	1569.72	0.278102	0.231106	0.22884	0.694792
Old vs. Young	CD138-AB	Plasmacytoid dendritic cell progenitors	0	NA	NA	NA	NA
Old vs. Young	CD14-AB	Plasmacytoid dendritic cell progenitors	166.101	-0.16408	0.364353	0.65247	0.924293
Old vs. Young	CD141-AB	Plasmacytoid dendritic cell progenitors	714.507	-1.15659	0.638012	0.0698617	0.446393
Old vs. Young	CD152-AB	Plasmacytoid dendritic cell progenitors	1818.04	-0.10995	0.216404	0.611398	0.902808
Old vs. Young	CD154-AB	Plasmacytoid dendritic cell progenitors	139.826	0.494786	0.61293	0.419524	0.829414
Old vs. Young	CD155-AB	Plasmacytoid dendritic cell progenitors	507.521	-1.15336	0.368743	0.00176111	0.0558655
Old vs. Young	CD16-AB	Plasmacytoid dendritic cell progenitors	1473.34	-0.183083	0.493322	0.710546	0.941793
Old vs. Young	CD163-AB	Plasmacytoid dendritic cell progenitors	588.109	-0.107843	0.367544	0.769205	0.95454
Old vs. Young	CD178-AB	Plasmacytoid dendritic cell progenitors	550.44	-0.0890305	0.311407	0.774956	0.955368
Old vs. Young	CD18-AB	Plasmacytoid dendritic cell progenitors	23160.7	0.217117	0.332494	0.513759	0.873867
Old vs. Young	CD183-AB	Plasmacytoid dendritic cell progenitors	973.925	0.0206017	0.436438	0.96235	0.991318
Old vs. Young	CD184-AB	Plasmacytoid dendritic cell progenitors	612.02	-0.249909	0.580578	0.66687	0.928845
Old vs. Young	CD185-AB	Plasmacytoid dendritic cell progenitors	107.603	-2.95886	1.76341	0.0933626	0.505125
Old vs. Young	CD19-AB	Plasmacytoid dendritic cell progenitors	316.192	-0.481629	0.575245	0.402447	0.814707
Old vs. Young	CD194-AB	Plasmacytoid dendritic cell progenitors	646.229	0.0837199	0.281494	0.766151	0.953474
Old vs. Young	CD195-AB	Plasmacytoid dendritic cell progenitors	204.794	0.306723	0.383802	0.424192	0.832791
Old vs. Young	CD196-AB	Plasmacytoid dendritic cell progenitors	261.903	-1.27091	0.411797	0.00202689	0.0606484
Old vs. Young	CD197-AB	Plasmacytoid dendritic cell progenitors	274.851	-0.2916	0.375919	0.437927	0.839573
Old vs. Young	CD1a-AB	Plasmacytoid dendritic cell progenitors	150.406	-0.0601232	0.60605	0.920975	0.98401
Old vs. Young	CD1c-AB	Plasmacytoid dendritic cell progenitors	482.306	-0.0905034	0.313745	0.772994	0.955368
Old vs. Young	CD2-AB	Plasmacytoid dendritic cell progenitors	8192.86	0.220174	0.442957	0.61915	0.907979
Old vs. Young	CD20-AB	Plasmacytoid dendritic cell progenitors	144.435	-0.225102	0.450737	0.617492	0.906464
Old vs. Young	CD206-AB	Plasmacytoid dendritic cell progenitors	426.457	0.227994	0.310575	0.462886	0.853547
Old vs. Young	CD21-AB	Plasmacytoid dendritic cell progenitors	385.197	-1.88454	1.30415	NA	NA
Old vs. Young	CD223-AB	Plasmacytoid dendritic cell progenitors	682.131	0.338462	0.338408	0.317232	0.767682
Old vs. Young	CD226-AB	Plasmacytoid dendritic cell progenitors	275.175	-0.51057	0.368465	0.165848	0.633379
Old vs. Young	CD235a-b-AB	Plasmacytoid dendritic cell progenitors	1211.88	-0.203349	0.327407	0.534541	0.880511
Old vs. Young	CD24-AB	Plasmacytoid dendritic cell progenitors	334.049	0.114527	0.386285	0.766862	0.953474
Old vs. Young	CD25-AB	Plasmacytoid dendritic cell progenitors	663.083	0.222329	0.366781	0.544407	0.882287
Old vs. Young	CD26-AB	Plasmacytoid dendritic cell progenitors	951.945	0.0454362	0.342528	0.89447	0.98057
Old vs. Young	CD27-AB	Plasmacytoid dendritic cell progenitors	255.547	-0.530729	0.460763	0.249384	0.717173
Old vs. Young	CD270-AB	Plasmacytoid dendritic cell progenitors	770.125	0.0187684	0.293576	0.949026	0.990334
Old vs. Young	CD272-AB	Plasmacytoid dendritic cell progenitors	5903.81	-0.605448	0.565841	0.284621	0.749593
Old vs. Young	CD273-AB	Plasmacytoid dendritic cell progenitors	862.806	0.574713	0.31392	0.0671365	0.441618
Old vs. Young	CD274-AB	Plasmacytoid dendritic cell progenitors	874.08	-0.0407999	0.300296	0.891928	0.98057
Old vs. Young	CD275-AB	Plasmacytoid dendritic cell progenitors	330.392	1.43516	0.49687	0.00387201	0.0902542
Old vs. Young	CD278-AB	Plasmacytoid dendritic cell progenitors	78.2708	-0.414912	0.449776	0.356275	0.786153
Old vs. Young	CD279-AB	Plasmacytoid dendritic cell progenitors	253.716	-0.584652	0.335419	0.0813252	0.477474
Old vs. Young	CD28-AB	Plasmacytoid dendritic cell progenitors	283.644	-0.203795	0.360032	0.571363	0.8886
Old vs. Young	CD29-AB	Plasmacytoid dendritic cell progenitors	1779.59	0.239965	0.278459	0.38882	0.806646
Old vs. Young	CD3-AB	Plasmacytoid dendritic cell progenitors	280.901	-0.379308	0.455189	0.404677	0.81517
Old vs. Young	CD30-AB	Plasmacytoid dendritic cell progenitors	340.042	0.296993	0.298863	0.320348	0.769235
Old vs. Young	CD314-AB	Plasmacytoid dendritic cell progenitors	340.865	-0.686784	0.390029	0.0782631	0.4696
Old vs. Young	CD32-AB	Plasmacytoid dendritic cell progenitors	3658.88	-0.424876	0.601477	0.479947	0.858804
Old vs. Young	CD324-AB	Plasmacytoid dendritic cell progenitors	0.0410644	-2.62301	2.79095	0.347306	0.781693
Old vs. Young	CD326-AB	Plasmacytoid dendritic cell progenitors	319.038	0.80333	0.457744	0.0792634	0.473002
Old vs. Young	CD33-AB	Plasmacytoid dendritic cell progenitors	2324.08	-0.765136	0.681023	0.261221	0.734539
Old vs. Young	CD335-AB	Plasmacytoid dendritic cell progenitors	153.831	-0.0873031	0.408411	0.830732	0.968499
Old vs. Young	CD336-AB	Plasmacytoid dendritic cell progenitors	141.274	0.0584052	0.335063	0.861621	0.979704
Old vs. Young	CD34-AB	Plasmacytoid dendritic cell progenitors	10429.5	0.727362	0.310199	0.0190363	0.236915
Old vs. Young	CD357-AB	Plasmacytoid dendritic cell progenitors	315.569	-0.416922	0.43784	0.340983	0.776524
Old vs. Young	CD371-AB	Plasmacytoid dendritic cell progenitors	0.14104	-1.36835	3.32111	0.680328	0.935159
Old vs. Young	CD38-AB	Plasmacytoid dendritic cell progenitors	15212.9	0.282509	0.413764	0.494747	0.862252
Old vs. Young	CD39-AB	Plasmacytoid dendritic cell progenitors	302.501	-0.573795	0.418423	0.170273	0.637428
Old vs. Young	CD4-AB	Plasmacytoid dendritic cell progenitors	3018.58	-1.75304	0.608082	0.00394033	0.0903493
Old vs. Young	CD40-AB	Plasmacytoid dendritic cell progenitors	19.8353	-0.991287	0.750503	0.186558	0.658168
Old vs. Young	CD45-AB	Plasmacytoid dendritic cell progenitors	1473.88	-0.221133	0.506605	0.662475	0.927988
Old vs. Young	CD45RA-AB	Plasmacytoid dendritic cell progenitors	2361.65	0.322169	0.367656	0.380878	0.80026
Old vs. Young	CD46-AB	Plasmacytoid dendritic cell progenitors	0.187285	-0.939881	2.54424	0.711818	0.941793
Old vs. Young	CD49a-AB	Plasmacytoid dendritic cell progenitors	448.505	0.24373	0.252698	0.334791	0.774468
Old vs. Young	CD49b-AB	Plasmacytoid dendritic cell progenitors	1988.43	0.380426	0.343906	0.268644	0.741274
Old vs. Young	CD49d-AB	Plasmacytoid dendritic cell progenitors	11512.8	0.838032	0.451083	0.0631945	0.430028
Old vs. Young	CD49E-AB	Plasmacytoid dendritic cell progenitors	5231.41	0.20321	0.444484	0.647541	0.922094
Old vs. Young	CD5-AB	Plasmacytoid dendritic cell progenitors	535.075	-0.964105	0.410647	0.0188863	0.236524
Old vs. Young	CD54-AB	Plasmacytoid dendritic cell progenitors	4375.44	-0.00203751	0.364904	0.995545	0.99981
Old vs. Young	CD56-AB	Plasmacytoid dendritic cell progenitors	475.245	-1.99015	0.83749	NA	NA
Old vs. Young	CD61-AB	Plasmacytoid dendritic cell progenitors	786.772	-2.54253	0.350581	4.09613e-13	8.64078e-10
Old vs. Young	CD62L-AB	Plasmacytoid dendritic cell progenitors	9842.61	0.765005	0.750159	0.307828	0.764378
Old vs. Young	CD69-AB	Plasmacytoid dendritic cell progenitors	1084.72	-0.120313	0.269576	0.655378	0.925382
Old vs. Young	CD7-AB	Plasmacytoid dendritic cell progenitors	1084.88	0.63611	0.485731	0.190334	0.658981
Old vs. Young	CD8-AB	Plasmacytoid dendritic cell progenitors	644.523	-0.736005	0.439099	0.0937047	0.505615
Old vs. Young	CD80-AB	Plasmacytoid dendritic cell progenitors	199.025	-0.593571	0.440098	0.177425	0.643159
Old vs. Young	CD81-AB	Plasmacytoid dendritic cell progenitors	9487.91	-0.383634	0.409587	0.348945	0.783408
Old vs. Young	CD83-AB	Plasmacytoid dendritic cell progenitors	583.817	-0.327142	0.377535	0.386204	0.805435
Old vs. Young	CD86-AB	Plasmacytoid dendritic cell progenitors	0	NA	NA	NA	NA
Old vs. Young	CD9-AB	Plasmacytoid dendritic cell progenitors	533.535	-1.26708	0.488032	0.00942311	0.163648
Old vs. Young	CD90-AB	Plasmacytoid dendritic cell progenitors	447.147	-0.207959	0.262211	0.427722	0.834636
Old vs. Young	CD94-AB	Plasmacytoid dendritic cell progenitors	103.113	-1.01049	0.738302	0.171103	0.638091
Old vs. Young	CD95-AB	Plasmacytoid dendritic cell progenitors	2157.95	0.448735	0.282659	0.112388	0.54468
Old vs. Young	CD98-AB	Plasmacytoid dendritic cell progenitors	15680.3	0.114985	0.286688	0.68836	0.937851
Old vs. Young	CD99-AB	Plasmacytoid dendritic cell progenitors	0	NA	NA	NA	NA
Old vs. Young	CRACC-AB	Plasmacytoid dendritic cell progenitors	0	NA	NA	NA	NA
Old vs. Young	Disialoganglioside.GD2-AB	Plasmacytoid dendritic cell progenitors	0	NA	NA	NA	NA
Old vs. Young	HLA.ABC-AB	Plasmacytoid dendritic cell progenitors	7418.18	0.47092	0.293179	0.108218	0.535145
Old vs. Young	IgD-AB	Plasmacytoid dendritic cell progenitors	607.692	-1.59617	1.31103	0.223416	0.690799
Old vs. Young	IgG-AB	Plasmacytoid dendritic cell progenitors	2332.02	-1.11252	0.713278	0.118823	0.558144
Old vs. Young	IL.21R-AB	Plasmacytoid dendritic cell progenitors	1629.1	-1.62909	0.813333	0.0451794	0.367977
Old vs. Young	TCRab-AB	Plasmacytoid dendritic cell progenitors	199.817	0.19819	0.411292	0.629897	0.913087
Old vs. Young	TCRgd-AB	Plasmacytoid dendritic cell progenitors	910.22	-0.462534	0.446814	0.300583	0.759832
Old vs. Young	Tim3-AB	Plasmacytoid dendritic cell progenitors	6270.37	0.21818	0.548929	0.691024	0.937851
Old vs. Young	B7.H4-AB	CD4+ memory T cells	8922.31	0.505565	0.341354	0.138591	0.593073
Old vs. Young	CD10-AB	CD4+ memory T cells	997.666	-0.192674	0.280398	0.491991	0.86196
Old vs. Young	CD103-AB	CD4+ memory T cells	4927.08	-0.313312	0.684796	0.647293	0.922094
Old vs. Young	CD117-AB	CD4+ memory T cells	6090.1	0.674847	0.298677	0.0238552	0.267755
Old vs. Young	CD11a-AB	CD4+ memory T cells	153396	0.0653069	0.23693	0.782826	0.958707
Old vs. Young	CD11b-AB	CD4+ memory T cells	795.299	0.128554	0.298228	0.666424	0.928845
Old vs. Young	CD11c-AB	CD4+ memory T cells	5158.29	0.169302	0.210213	0.420599	0.830597
Old vs. Young	CD123-AB	CD4+ memory T cells	6471.83	-0.515999	0.245167	0.0353191	0.323235
Old vs. Young	CD124-AB	CD4+ memory T cells	3247.77	0.20183	0.195525	0.301956	0.761137
Old vs. Young	CD126-AB	CD4+ memory T cells	12154.2	-0.226193	0.248945	0.363558	0.790645
Old vs. Young	CD127-AB	CD4+ memory T cells	29296.2	0.0405372	0.293415	0.890117	0.98057
Old vs. Young	CD13-AB	CD4+ memory T cells	4781.51	-0.0636376	0.197017	0.74669	0.949584
Old vs. Young	CD133-AB	CD4+ memory T cells	1284.14	-0.947015	0.283701	0.000843616	0.0345555
Old vs. Young	CD134-AB	CD4+ memory T cells	6673.39	0.187157	0.275132	0.496351	0.863192
Old vs. Young	CD137-AB	CD4+ memory T cells	14363.7	0.529025	0.233459	0.0234498	0.265989
Old vs. Young	CD138-AB	CD4+ memory T cells	0.0724667	-1.2574	4.05482	0.756485	0.951269
Old vs. Young	CD14-AB	CD4+ memory T cells	1689.27	0.0997605	0.196445	0.611572	0.902808
Old vs. Young	CD141-AB	CD4+ memory T cells	676.837	-0.613448	0.342013	0.0728707	0.456151
Old vs. Young	CD152-AB	CD4+ memory T cells	11463.4	-0.196059	0.238182	0.410424	0.820265
Old vs. Young	CD154-AB	CD4+ memory T cells	2416.79	0.412217	0.250966	0.100482	0.523504
Old vs. Young	CD155-AB	CD4+ memory T cells	3124.05	-0.656327	0.222595	0.00319298	0.0816308
Old vs. Young	CD16-AB	CD4+ memory T cells	11385.9	-0.0436935	0.326189	0.893441	0.98057
Old vs. Young	CD163-AB	CD4+ memory T cells	6054.76	0.166966	0.269025	0.53484	0.880511
Old vs. Young	CD178-AB	CD4+ memory T cells	6376.09	-0.220369	0.231662	0.341475	0.776524
Old vs. Young	CD18-AB	CD4+ memory T cells	190119	0.0787703	0.24107	0.743855	0.948421
Old vs. Young	CD183-AB	CD4+ memory T cells	9101.14	0.7127	0.242963	0.00335301	0.0837061
Old vs. Young	CD184-AB	CD4+ memory T cells	3088.25	0.830387	0.785882	0.290681	0.754623
Old vs. Young	CD185-AB	CD4+ memory T cells	370.237	-0.546576	0.334693	0.102455	0.524893
Old vs. Young	CD19-AB	CD4+ memory T cells	5981.49	-0.0480149	0.685881	0.94419	0.989161
Old vs. Young	CD194-AB	CD4+ memory T cells	6784.36	0.159537	0.2099	0.447217	0.847232
Old vs. Young	CD195-AB	CD4+ memory T cells	2279.81	0.754834	0.23752	0.00148306	0.0500562
Old vs. Young	CD196-AB	CD4+ memory T cells	2623.83	-0.85212	0.226072	0.000163742	0.0125605
Old vs. Young	CD197-AB	CD4+ memory T cells	3746.37	-0.535517	0.230452	0.0201378	0.245799
Old vs. Young	CD1a-AB	CD4+ memory T cells	1519.24	0.366149	0.282156	0.194397	0.661335
Old vs. Young	CD1c-AB	CD4+ memory T cells	4773.57	0.396017	0.256089	0.122008	0.56239
Old vs. Young	CD2-AB	CD4+ memory T cells	319467	-0.108659	0.250172	0.664043	0.927988
Old vs. Young	CD20-AB	CD4+ memory T cells	1236.26	0.459105	0.276177	0.0964416	0.513746
Old vs. Young	CD206-AB	CD4+ memory T cells	2404.6	0.0856606	0.202737	0.672645	0.932465
Old vs. Young	CD21-AB	CD4+ memory T cells	1441.92	-0.255462	0.289496	0.37754	0.798016
Old vs. Young	CD223-AB	CD4+ memory T cells	7180.85	0.33727	0.267942	0.208123	0.675614
Old vs. Young	CD226-AB	CD4+ memory T cells	25017.2	0.00541298	0.241672	0.98213	0.997541
Old vs. Young	CD235a-b-AB	CD4+ memory T cells	9819.97	-0.489352	0.36069	0.174873	0.639333
Old vs. Young	CD24-AB	CD4+ memory T cells	3275.16	0.344689	0.303961	0.256798	0.730075
Old vs. Young	CD25-AB	CD4+ memory T cells	22100.4	0.092579	0.262376	0.724202	0.943667
Old vs. Young	CD26-AB	CD4+ memory T cells	90687.8	0.311166	0.317045	0.326368	0.771465
Old vs. Young	CD27-AB	CD4+ memory T cells	96810.9	-0.504534	0.261238	0.0534431	0.403037
Old vs. Young	CD270-AB	CD4+ memory T cells	12774	0.200787	0.208471	0.335476	0.774743
Old vs. Young	CD272-AB	CD4+ memory T cells	32055.8	-0.38312	0.214985	0.0747365	0.462084
Old vs. Young	CD273-AB	CD4+ memory T cells	7628.47	0.718673	0.285447	0.0118121	0.181746
Old vs. Young	CD274-AB	CD4+ memory T cells	6793.07	-0.267405	0.216719	0.217249	0.683577
Old vs. Young	CD275-AB	CD4+ memory T cells	3862.1	1.45388	0.333614	1.31266e-05	0.00203294
Old vs. Young	CD278-AB	CD4+ memory T cells	1216.86	-0.288148	0.223131	0.196571	0.662223
Old vs. Young	CD279-AB	CD4+ memory T cells	15571	0.404056	0.253449	0.110884	0.540518
Old vs. Young	CD28-AB	CD4+ memory T cells	58648.9	0.0299794	0.197015	0.879054	0.98057
Old vs. Young	CD29-AB	CD4+ memory T cells	24976.2	0.225181	0.272789	0.4091	0.819518
Old vs. Young	CD3-AB	CD4+ memory T cells	104295	-0.0242794	0.182412	0.894112	0.98057
Old vs. Young	CD30-AB	CD4+ memory T cells	3198.3	0.0816285	0.200044	0.683235	0.935159
Old vs. Young	CD314-AB	CD4+ memory T cells	3679.34	-0.470918	0.215906	0.029174	0.299858
Old vs. Young	CD32-AB	CD4+ memory T cells	9270.34	0.458537	0.293342	0.118017	0.557651
Old vs. Young	CD324-AB	CD4+ memory T cells	11.8826	0.157449	1.26281	0.900776	0.981849
Old vs. Young	CD326-AB	CD4+ memory T cells	7706.77	1.11383	0.287985	0.000109884	0.0094612
Old vs. Young	CD33-AB	CD4+ memory T cells	1668.85	-0.325672	0.254783	0.201167	0.666188
Old vs. Young	CD335-AB	CD4+ memory T cells	1451.09	0.284904	0.234711	0.224805	0.690799
Old vs. Young	CD336-AB	CD4+ memory T cells	1032.47	0.151246	0.26398	0.566682	0.886913
Old vs. Young	CD34-AB	CD4+ memory T cells	4594.34	0.53354	0.297595	0.0729991	0.456151
Old vs. Young	CD357-AB	CD4+ memory T cells	5604.67	-0.288564	0.297263	0.331678	0.774468
Old vs. Young	CD371-AB	CD4+ memory T cells	1.10258	-1.05879	3.93016	0.787622	0.959417
Old vs. Young	CD38-AB	CD4+ memory T cells	6902.73	-0.172499	0.248447	0.487487	0.86196
Old vs. Young	CD39-AB	CD4+ memory T cells	2350.33	0.17121	0.196276	0.383048	0.802424
Old vs. Young	CD4-AB	CD4+ memory T cells	615395	-0.0714709	0.28971	0.805142	0.966399
Old vs. Young	CD40-AB	CD4+ memory T cells	125.926	-0.421142	0.414729	0.309885	0.765495
Old vs. Young	CD45-AB	CD4+ memory T cells	70930.6	0.356456	0.243883	0.143855	0.60105
Old vs. Young	CD45RA-AB	CD4+ memory T cells	5777.27	0.13817	0.218807	0.527732	0.879704
Old vs. Young	CD46-AB	CD4+ memory T cells	2.23529	-0.641276	3.60745	0.858908	0.979259
Old vs. Young	CD49a-AB	CD4+ memory T cells	1646.23	0.059203	0.205685	0.773474	0.955368
Old vs. Young	CD49b-AB	CD4+ memory T cells	10708.4	0.265748	0.228381	0.24458	0.71387
Old vs. Young	CD49d-AB	CD4+ memory T cells	98360.1	0.390762	0.24269	0.107371	0.533841
Old vs. Young	CD49E-AB	CD4+ memory T cells	52866	-0.108756	0.227521	0.632647	0.914772
Old vs. Young	CD5-AB	CD4+ memory T cells	359929	-0.52175	0.252735	0.0389784	0.341182
Old vs. Young	CD54-AB	CD4+ memory T cells	30593.7	-0.197059	0.320188	0.538259	0.880865
Old vs. Young	CD56-AB	CD4+ memory T cells	2383.68	-0.0389839	0.260002	0.880814	0.98057
Old vs. Young	CD61-AB	CD4+ memory T cells	2732.86	-0.555342	0.300368	0.0644764	0.432802
Old vs. Young	CD62L-AB	CD4+ memory T cells	67642.8	0.160575	0.303671	0.596958	0.900453
Old vs. Young	CD69-AB	CD4+ memory T cells	17453	-0.504494	0.366303	0.168432	0.635506
Old vs. Young	CD7-AB	CD4+ memory T cells	107142	-0.0842043	0.228724	0.712763	0.941793
Old vs. Young	CD8-AB	CD4+ memory T cells	7742.69	-0.0144849	0.331478	0.965145	0.992503
Old vs. Young	CD80-AB	CD4+ memory T cells	2022.45	-0.417936	0.280358	0.136033	0.589245
Old vs. Young	CD81-AB	CD4+ memory T cells	98445.8	-0.200527	0.233736	0.390935	0.807357
Old vs. Young	CD83-AB	CD4+ memory T cells	5465.22	-0.192122	0.242491	0.428195	0.834821
Old vs. Young	CD86-AB	CD4+ memory T cells	0	NA	NA	NA	NA
Old vs. Young	CD9-AB	CD4+ memory T cells	4438.21	-0.872839	0.273303	0.00140479	0.0485805
Old vs. Young	CD90-AB	CD4+ memory T cells	7015.33	-0.730805	0.245685	0.00293409	0.0768877
Old vs. Young	CD94-AB	CD4+ memory T cells	672.536	0.173703	0.388647	0.654916	0.925174
Old vs. Young	CD95-AB	CD4+ memory T cells	100925	-0.116254	0.20724	0.574824	0.888824
Old vs. Young	CD98-AB	CD4+ memory T cells	23465.8	0.0757842	0.199443	0.703961	0.941068
Old vs. Young	CD99-AB	CD4+ memory T cells	0	NA	NA	NA	NA
Old vs. Young	CRACC-AB	CD4+ memory T cells	0.291344	0.4228	4.01294	0.916091	0.983794
Old vs. Young	Disialoganglioside.GD2-AB	CD4+ memory T cells	0.320964	1.66775	4.01927	0.678187	0.93475
Old vs. Young	HLA.ABC-AB	CD4+ memory T cells	35539.2	0.239957	0.238536	0.314438	0.765668
Old vs. Young	IgD-AB	CD4+ memory T cells	1792.11	0.534277	0.333636	0.109293	0.538378
Old vs. Young	IgG-AB	CD4+ memory T cells	7979.11	0.113914	0.2362	0.629609	0.913087
Old vs. Young	IL.21R-AB	CD4+ memory T cells	7645.19	0.308469	0.350714	0.379106	0.799344
Old vs. Young	TCRab-AB	CD4+ memory T cells	11990.2	0.0695545	0.242233	0.774006	0.955368
Old vs. Young	TCRgd-AB	CD4+ memory T cells	17234.4	-0.48606	0.280565	0.0831964	0.481037
Old vs. Young	Tim3-AB	CD4+ memory T cells	5560.66	0.10881	0.24576	0.657946	0.9256
Old vs. Young	B7.H4-AB	Non-classical monocytes	3234.31	0.26433	0.340392	0.437426	0.839573
Old vs. Young	CD10-AB	Non-classical monocytes	889.193	-0.999227	0.399118	0.0122941	0.183932
Old vs. Young	CD103-AB	Non-classical monocytes	508.914	0.102922	0.252626	0.683708	0.935159
Old vs. Young	CD117-AB	Non-classical monocytes	3153.63	0.206453	0.245756	0.400868	0.813499
Old vs. Young	CD11a-AB	Non-classical monocytes	78582.8	0.265713	0.255649	0.298634	0.758542
Old vs. Young	CD11b-AB	Non-classical monocytes	1744.61	0.817813	0.404684	0.0432931	0.360263
Old vs. Young	CD11c-AB	Non-classical monocytes	88925.1	0.656703	0.274142	0.0165983	0.219079
Old vs. Young	CD123-AB	Non-classical monocytes	10723.3	-0.127191	0.373506	0.733456	0.944006
Old vs. Young	CD124-AB	Non-classical monocytes	3594.11	-0.132337	0.239661	0.580822	0.890137
Old vs. Young	CD126-AB	Non-classical monocytes	3712.91	0.0152787	0.265571	0.954122	0.990599
Old vs. Young	CD127-AB	Non-classical monocytes	14949.2	-0.525827	0.395907	0.184125	0.65678
Old vs. Young	CD13-AB	Non-classical monocytes	9010.02	-0.149452	0.547237	0.784774	0.958758
Old vs. Young	CD133-AB	Non-classical monocytes	293.29	-0.384519	0.307808	0.211585	0.678862
Old vs. Young	CD134-AB	Non-classical monocytes	3565.25	0.293522	0.278339	0.291632	0.754623
Old vs. Young	CD137-AB	Non-classical monocytes	5386.82	0.267936	0.251601	0.286911	0.751509
Old vs. Young	CD138-AB	Non-classical monocytes	0	NA	NA	NA	NA
Old vs. Young	CD14-AB	Non-classical monocytes	2037.87	1.65133	0.323659	3.35954e-07	0.000126076
Old vs. Young	CD141-AB	Non-classical monocytes	7966.37	0.154819	0.256351	0.545888	0.882287
Old vs. Young	CD152-AB	Non-classical monocytes	31885.1	0.0216913	0.226412	0.923676	0.985375
Old vs. Young	CD154-AB	Non-classical monocytes	441.447	0.46071	0.466658	0.323518	0.769733
Old vs. Young	CD155-AB	Non-classical monocytes	1831.33	-0.490216	0.255419	0.0549515	0.406737
Old vs. Young	CD16-AB	Non-classical monocytes	256403	-0.309939	0.296335	0.295604	0.755687
Old vs. Young	CD163-AB	Non-classical monocytes	3230.13	0.473888	0.264049	0.0727027	0.456151
Old vs. Young	CD178-AB	Non-classical monocytes	2442.05	-0.134675	0.272771	0.621499	0.907979
Old vs. Young	CD18-AB	Non-classical monocytes	274893	0.51162	0.272068	0.0600416	0.422241
Old vs. Young	CD183-AB	Non-classical monocytes	7015.64	-0.0555856	0.284754	0.845232	0.973794
Old vs. Young	CD184-AB	Non-classical monocytes	1139.57	0.632488	0.476912	0.184768	0.657162
Old vs. Young	CD185-AB	Non-classical monocytes	139.886	-0.563565	0.415811	0.17531	0.640373
Old vs. Young	CD19-AB	Non-classical monocytes	775.261	-1.28768	0.373371	0.000563125	0.028023
Old vs. Young	CD194-AB	Non-classical monocytes	2023.22	0.304731	0.232969	0.190862	0.658981
Old vs. Young	CD195-AB	Non-classical monocytes	753.727	0.485527	0.295836	0.100755	0.523504
Old vs. Young	CD196-AB	Non-classical monocytes	926.851	-0.647176	0.291086	0.0261946	0.282249
Old vs. Young	CD197-AB	Non-classical monocytes	964.6	-0.228142	0.265197	0.389639	0.806646
Old vs. Young	CD1a-AB	Non-classical monocytes	534.622	0.032555	0.293205	0.911591	0.983794
Old vs. Young	CD1c-AB	Non-classical monocytes	2292.67	0.364607	0.255022	0.152801	0.619011
Old vs. Young	CD2-AB	Non-classical monocytes	1893.69	-0.0851321	0.342977	0.803968	0.965669
Old vs. Young	CD20-AB	Non-classical monocytes	768.968	0.0543479	0.270489	0.840758	0.971292
Old vs. Young	CD206-AB	Non-classical monocytes	957.802	0.389465	0.293748	0.18489	0.657162
Old vs. Young	CD21-AB	Non-classical monocytes	544.256	-1.03487	0.351193	0.00321143	0.0816308
Old vs. Young	CD223-AB	Non-classical monocytes	2338.6	0.175813	0.29797	0.555165	0.882344
Old vs. Young	CD226-AB	Non-classical monocytes	2087.67	-0.447575	0.292091	0.125445	0.567866
Old vs. Young	CD235a-b-AB	Non-classical monocytes	4690.59	-0.932792	0.43681	0.032723	0.315843
Old vs. Young	CD24-AB	Non-classical monocytes	1233.33	-0.147419	0.308605	0.632868	0.914772
Old vs. Young	CD25-AB	Non-classical monocytes	408.244	-0.0677169	0.27151	0.803045	0.965669
Old vs. Young	CD26-AB	Non-classical monocytes	4343.93	-0.154464	0.275529	0.575064	0.888824
Old vs. Young	CD27-AB	Non-classical monocytes	1090.66	-0.435279	0.351529	0.215625	0.683577
Old vs. Young	CD270-AB	Non-classical monocytes	6685.38	0.119892	0.285806	0.674861	0.932582
Old vs. Young	CD272-AB	Non-classical monocytes	3094.85	-0.30666	0.263165	0.243907	0.712774
Old vs. Young	CD273-AB	Non-classical monocytes	2862.93	0.438143	0.289032	0.129544	0.576141
Old vs. Young	CD274-AB	Non-classical monocytes	2714.67	0.137789	0.309368	0.656038	0.925488
Old vs. Young	CD275-AB	Non-classical monocytes	1227.79	1.17198	0.414373	0.00467918	0.0997043
Old vs. Young	CD278-AB	Non-classical monocytes	424.557	-0.295257	0.350134	0.399079	0.81277
Old vs. Young	CD279-AB	Non-classical monocytes	800.937	-0.127794	0.25412	0.615044	0.905544
Old vs. Young	CD28-AB	Non-classical monocytes	1313.52	0.00341078	0.243234	0.988812	0.998794
Old vs. Young	CD29-AB	Non-classical monocytes	13833.5	0.241299	0.31283	0.440504	0.842709
Old vs. Young	CD3-AB	Non-classical monocytes	860.206	-0.351803	0.424458	0.407201	0.817698
Old vs. Young	CD30-AB	Non-classical monocytes	3114.03	-0.0569874	0.251184	0.820521	0.967747
Old vs. Young	CD314-AB	Non-classical monocytes	1434.34	-0.444637	0.276111	0.10732	0.533841
Old vs. Young	CD32-AB	Non-classical monocytes	84701.4	-0.391861	0.358018	0.273723	0.743489
Old vs. Young	CD324-AB	Non-classical monocytes	0.255415	-1.26199	3.77491	0.738145	0.946156
Old vs. Young	CD326-AB	Non-classical monocytes	295.255	0.379074	0.392513	0.334163	0.774468
Old vs. Young	CD33-AB	Non-classical monocytes	10776	-0.0505266	0.454516	0.911485	0.983794
Old vs. Young	CD335-AB	Non-classical monocytes	902.672	-0.0405894	0.243917	0.867837	0.979704
Old vs. Young	CD336-AB	Non-classical monocytes	412.655	-0.0284737	0.291935	0.922302	0.984705
Old vs. Young	CD34-AB	Non-classical monocytes	4389.72	-0.0882964	0.372076	0.812418	0.967747
Old vs. Young	CD357-AB	Non-classical monocytes	1069.32	-0.268517	0.266885	0.314359	0.765668
Old vs. Young	CD371-AB	Non-classical monocytes	0.449468	-1.06703	2.7115	0.693937	0.937851
Old vs. Young	CD38-AB	Non-classical monocytes	4078.61	-0.460285	0.463449	0.320625	0.76935
Old vs. Young	CD39-AB	Non-classical monocytes	1401.06	0.829518	0.295174	0.00495	0.10442
Old vs. Young	CD4-AB	Non-classical monocytes	16175.8	-0.664105	0.305392	0.0296606	0.302997
Old vs. Young	CD40-AB	Non-classical monocytes	84.0414	-0.0259296	0.412737	0.949907	0.990334
Old vs. Young	CD45-AB	Non-classical monocytes	47271.7	0.621609	0.290426	0.0323275	0.314262
Old vs. Young	CD45RA-AB	Non-classical monocytes	42862.9	0.263301	0.367231	0.47338	0.858637
Old vs. Young	CD46-AB	Non-classical monocytes	27.1876	-0.157922	0.493662	0.749045	0.949659
Old vs. Young	CD49a-AB	Non-classical monocytes	823.298	0.355829	0.227303	0.117481	0.556619
Old vs. Young	CD49b-AB	Non-classical monocytes	5172.68	-0.678742	0.392509	0.0837666	0.483463
Old vs. Young	CD49d-AB	Non-classical monocytes	49598.6	0.277283	0.299025	0.353777	0.785203
Old vs. Young	CD49E-AB	Non-classical monocytes	11422.8	0.0758603	0.287341	0.791774	0.960464
Old vs. Young	CD5-AB	Non-classical monocytes	863.489	-1.3268	0.255155	1.99326e-07	8.87614e-05
Old vs. Young	CD54-AB	Non-classical monocytes	51575.6	-0.107416	0.39428	0.785288	0.958758
Old vs. Young	CD56-AB	Non-classical monocytes	1098.79	0.0240594	0.254841	0.924784	0.985375
Old vs. Young	CD61-AB	Non-classical monocytes	20411.8	-0.835956	0.43519	0.0547442	0.406587
Old vs. Young	CD62L-AB	Non-classical monocytes	1333.1	0.331378	0.299793	0.269006	0.741305
Old vs. Young	CD69-AB	Non-classical monocytes	2426.84	-0.249042	0.265038	0.347398	0.781693
Old vs. Young	CD7-AB	Non-classical monocytes	1397.97	-0.568509	0.386078	0.14088	0.596773
Old vs. Young	CD8-AB	Non-classical monocytes	2364.17	0.240015	0.405692	0.554105	0.882287
Old vs. Young	CD80-AB	Non-classical monocytes	773.267	-0.491514	0.295193	0.0959006	0.512158
Old vs. Young	CD81-AB	Non-classical monocytes	19901.6	-0.513048	0.318341	0.107043	0.533841
Old vs. Young	CD83-AB	Non-classical monocytes	2357.7	-0.0655837	0.233247	0.778575	0.957391
Old vs. Young	CD86-AB	Non-classical monocytes	0.14609	-1.89871	4.00446	0.635394	0.915473
Old vs. Young	CD9-AB	Non-classical monocytes	3245.86	-0.917785	0.292411	0.00169709	0.0550771
Old vs. Young	CD90-AB	Non-classical monocytes	1728.55	0.0384184	0.228629	0.866553	0.979704
Old vs. Young	CD94-AB	Non-classical monocytes	196.616	0.113501	0.361384	0.753466	0.949934
Old vs. Young	CD95-AB	Non-classical monocytes	18175.5	0.0978633	0.295736	0.740709	0.947273
Old vs. Young	CD98-AB	Non-classical monocytes	23052.6	0.169819	0.283365	0.548977	0.882287
Old vs. Young	CD99-AB	Non-classical monocytes	0	NA	NA	NA	NA
Old vs. Young	CRACC-AB	Non-classical monocytes	0	NA	NA	NA	NA
Old vs. Young	Disialoganglioside.GD2-AB	Non-classical monocytes	0.0894539	-3.73174	4.03186	0.354674	0.785203
Old vs. Young	HLA.ABC-AB	Non-classical monocytes	17111.3	0.428107	0.249939	0.0867411	0.490226
Old vs. Young	IgD-AB	Non-classical monocytes	922.539	-0.398267	0.412408	0.334189	0.774468
Old vs. Young	IgG-AB	Non-classical monocytes	100198	0.181986	0.333368	0.585134	0.891865
Old vs. Young	IL.21R-AB	Non-classical monocytes	4812.04	0.309457	0.237468	0.192523	0.661335
Old vs. Young	TCRab-AB	Non-classical monocytes	722.679	0.0912794	0.31951	0.775119	0.955368
Old vs. Young	TCRgd-AB	Non-classical monocytes	3154.31	-0.214991	0.26024	0.408734	0.819518
Old vs. Young	Tim3-AB	Non-classical monocytes	17063.2	0.402095	0.369667	0.276718	0.745234
Old vs. Young	B7.H4-AB	Myeloblasts	1411.7	0.510345	0.46291	0.270256	0.743293
Old vs. Young	CD10-AB	Myeloblasts	187.85	-0.25959	0.357294	0.467504	0.854686
Old vs. Young	CD103-AB	Myeloblasts	144.518	0.177897	0.360348	0.621532	0.907979
Old vs. Young	CD117-AB	Myeloblasts	3079.26	0.239868	0.474769	0.613397	0.904552
Old vs. Young	CD11a-AB	Myeloblasts	6907.26	0.296646	0.348322	0.394413	0.810929
Old vs. Young	CD11b-AB	Myeloblasts	124.107	1.27608	0.720729	0.0766374	0.46657
Old vs. Young	CD11c-AB	Myeloblasts	1216.51	0.715714	0.398709	0.0726409	0.456151
Old vs. Young	CD123-AB	Myeloblasts	2083.04	-0.217021	0.479354	0.650739	0.923778
Old vs. Young	CD124-AB	Myeloblasts	695.697	-0.0863402	0.359688	0.810298	0.967747
Old vs. Young	CD126-AB	Myeloblasts	2432.06	0.0279154	0.343769	0.93528	0.987931
Old vs. Young	CD127-AB	Myeloblasts	457.351	0.127907	0.337433	0.704643	0.941536
Old vs. Young	CD13-AB	Myeloblasts	2411.76	-0.00566502	0.431358	0.989522	0.998804
Old vs. Young	CD133-AB	Myeloblasts	1991.11	-0.368889	0.506579	0.466494	0.854686
Old vs. Young	CD134-AB	Myeloblasts	1979.98	0.0148226	0.296676	0.960153	0.991318
Old vs. Young	CD137-AB	Myeloblasts	1996.8	0.473801	0.350699	0.176689	0.643159
Old vs. Young	CD138-AB	Myeloblasts	0.0891617	-3.08928	4.06101	0.446827	0.847232
Old vs. Young	CD14-AB	Myeloblasts	272.019	0.669788	0.520631	0.198272	0.664748
Old vs. Young	CD141-AB	Myeloblasts	238.053	-0.166483	0.355438	0.639508	0.917092
Old vs. Young	CD152-AB	Myeloblasts	2184.58	-0.0621567	0.265939	0.815199	0.967747
Old vs. Young	CD154-AB	Myeloblasts	254.911	0.620297	0.53181	0.243458	0.712774
Old vs. Young	CD155-AB	Myeloblasts	812.535	-0.631688	0.295492	0.0325371	0.315572
Old vs. Young	CD16-AB	Myeloblasts	2550.93	0.22824	0.664352	0.731183	0.943667
Old vs. Young	CD163-AB	Myeloblasts	1025.83	-0.0610699	0.40516	0.880189	0.98057
Old vs. Young	CD178-AB	Myeloblasts	818.963	-0.397838	0.317606	0.210346	0.677961
Old vs. Young	CD18-AB	Myeloblasts	12589.5	0.340185	0.403232	0.398866	0.81277
Old vs. Young	CD183-AB	Myeloblasts	1172.54	0.430136	0.351707	0.221332	0.688642
Old vs. Young	CD184-AB	Myeloblasts	863.502	-0.38262	0.58153	0.510568	0.872147
Old vs. Young	CD185-AB	Myeloblasts	79.3511	-0.072388	0.765084	0.924621	0.985375
Old vs. Young	CD19-AB	Myeloblasts	413.97	1.53777	0.69147	0.0261542	0.282249
Old vs. Young	CD194-AB	Myeloblasts	927.322	0.314335	0.272847	0.249297	0.717173
Old vs. Young	CD195-AB	Myeloblasts	219.875	0.891527	0.47625	0.0612103	0.424684
Old vs. Young	CD196-AB	Myeloblasts	335.724	-0.970257	0.352663	0.00593728	0.118157
Old vs. Young	CD197-AB	Myeloblasts	381.864	0.0123999	0.375545	0.97366	0.994916
Old vs. Young	CD1a-AB	Myeloblasts	258.807	0.155647	0.455805	0.732745	0.943667
Old vs. Young	CD1c-AB	Myeloblasts	688.479	0.314127	0.450989	0.486097	0.86196
Old vs. Young	CD2-AB	Myeloblasts	1522.19	-0.37374	0.359955	0.299133	0.759107
Old vs. Young	CD20-AB	Myeloblasts	232.836	0.729793	0.53876	0.175552	0.640704
Old vs. Young	CD206-AB	Myeloblasts	392.696	-0.0677097	0.360165	0.850879	0.976381
Old vs. Young	CD21-AB	Myeloblasts	374.151	0.355497	0.744755	0.633124	0.914772
Old vs. Young	CD223-AB	Myeloblasts	1126.29	0.179547	0.376381	0.633337	0.914772
Old vs. Young	CD226-AB	Myeloblasts	426.865	-0.145068	0.289285	0.61604	0.905916
Old vs. Young	CD235a-b-AB	Myeloblasts	4199.75	0.0332351	1.47889	NA	NA
Old vs. Young	CD24-AB	Myeloblasts	676.954	-0.0324709	0.360873	0.928304	0.986581
Old vs. Young	CD25-AB	Myeloblasts	291.985	0.312663	0.364723	0.391301	0.807419
Old vs. Young	CD26-AB	Myeloblasts	760.953	0.423896	0.397455	0.286185	0.751509
Old vs. Young	CD27-AB	Myeloblasts	546.85	0.325235	0.535857	0.543889	0.882287
Old vs. Young	CD270-AB	Myeloblasts	953.116	0.354971	0.271573	0.191181	0.658981
Old vs. Young	CD272-AB	Myeloblasts	1638.85	-0.0743913	0.549224	0.892258	0.98057
Old vs. Young	CD273-AB	Myeloblasts	1396.25	0.389914	0.351715	0.2676	0.74033
Old vs. Young	CD274-AB	Myeloblasts	1579.69	-0.214093	0.405967	0.59794	0.900968
Old vs. Young	CD275-AB	Myeloblasts	556.474	1.40889	0.525194	0.00730507	0.134585
Old vs. Young	CD278-AB	Myeloblasts	83.1906	-0.153294	0.45451	0.735911	0.945147
Old vs. Young	CD279-AB	Myeloblasts	464.34	-0.718528	0.379592	0.0583721	0.41741
Old vs. Young	CD28-AB	Myeloblasts	446.429	-0.227993	0.37606	0.544336	0.882287
Old vs. Young	CD29-AB	Myeloblasts	2695.18	0.0867918	0.307634	0.777846	0.956912
Old vs. Young	CD3-AB	Myeloblasts	852.233	-0.189445	0.539117	0.72529	0.943667
Old vs. Young	CD30-AB	Myeloblasts	694.999	-0.176495	0.315043	0.575325	0.888824
Old vs. Young	CD314-AB	Myeloblasts	585.977	-0.586838	0.309188	0.0576963	0.415973
Old vs. Young	CD32-AB	Myeloblasts	2648.28	0.775191	0.2601	0.0028791	0.0768877
Old vs. Young	CD324-AB	Myeloblasts	0.160671	-1.35349	3.97973	0.733785	0.944008
Old vs. Young	CD326-AB	Myeloblasts	319.448	0.442504	0.641602	0.490392	0.86196
Old vs. Young	CD33-AB	Myeloblasts	8305.42	-0.368249	0.680867	0.588609	0.894457
Old vs. Young	CD335-AB	Myeloblasts	223.34	0.34599	0.377524	0.359419	0.787798
Old vs. Young	CD336-AB	Myeloblasts	212.186	-0.356074	0.420014	0.396567	0.81202
Old vs. Young	CD34-AB	Myeloblasts	37111.4	-0.401041	0.503619	0.425848	0.8341
Old vs. Young	CD357-AB	Myeloblasts	337.6	-0.401879	0.307003	0.190521	0.658981
Old vs. Young	CD371-AB	Myeloblasts	0.327016	-0.286123	3.17636	0.928225	0.986581
Old vs. Young	CD38-AB	Myeloblasts	14321.1	-0.204993	0.536172	0.702219	0.9402
Old vs. Young	CD39-AB	Myeloblasts	336.36	0.283274	0.317076	0.371646	0.794538
Old vs. Young	CD4-AB	Myeloblasts	1101.64	-0.690377	0.330863	0.0369245	0.333063
Old vs. Young	CD40-AB	Myeloblasts	25.7891	-0.176823	0.683669	0.795915	0.961892
Old vs. Young	CD45-AB	Myeloblasts	1497.87	0.36982	0.441868	0.402623	0.814707
Old vs. Young	CD45RA-AB	Myeloblasts	2199.98	0.599235	0.397881	0.13205	0.580146
Old vs. Young	CD46-AB	Myeloblasts	1.13841	0.355995	1.91778	0.852736	0.976381
Old vs. Young	CD49a-AB	Myeloblasts	504.374	-0.208676	0.323142	0.518426	0.875149
Old vs. Young	CD49b-AB	Myeloblasts	3599.95	0.0423008	0.316836	0.89379	0.98057
Old vs. Young	CD49d-AB	Myeloblasts	10512.4	0.428254	0.397365	0.281152	0.748707
Old vs. Young	CD49E-AB	Myeloblasts	9791.68	0.265233	0.352296	0.451528	0.849555
Old vs. Young	CD5-AB	Myeloblasts	731.999	-1.17735	0.392873	0.00272849	0.0752385
Old vs. Young	CD54-AB	Myeloblasts	3481.74	0.162602	0.458651	0.722948	0.943667
Old vs. Young	CD56-AB	Myeloblasts	307.807	0.219033	0.387179	0.571587	0.8886
Old vs. Young	CD61-AB	Myeloblasts	731.942	-0.722376	0.529285	0.172311	0.638091
Old vs. Young	CD62L-AB	Myeloblasts	2069.31	-0.0420619	0.409412	0.918171	0.983794
Old vs. Young	CD69-AB	Myeloblasts	1888.38	-0.455626	0.379071	0.229381	0.695728
Old vs. Young	CD7-AB	Myeloblasts	1570.22	-0.589704	0.673984	0.3816	0.800582
Old vs. Young	CD8-AB	Myeloblasts	1149.28	0.221858	0.460534	0.62999	0.913087
Old vs. Young	CD80-AB	Myeloblasts	294.906	-0.289017	0.403787	0.474136	0.858804
Old vs. Young	CD81-AB	Myeloblasts	26614.9	-0.855395	0.542192	0.114644	0.551519
Old vs. Young	CD83-AB	Myeloblasts	845.761	-0.164872	0.348945	0.636578	0.915473
Old vs. Young	CD86-AB	Myeloblasts	0	NA	NA	NA	NA
Old vs. Young	CD9-AB	Myeloblasts	808.895	-1.05114	0.366334	0.00411325	0.092542
Old vs. Young	CD90-AB	Myeloblasts	729.764	-0.262581	0.29008	0.365358	0.792579
Old vs. Young	CD94-AB	Myeloblasts	206.716	0.0100365	0.543877	0.985277	0.998794
Old vs. Young	CD95-AB	Myeloblasts	4706.12	0.356274	0.352839	0.312623	0.765668
Old vs. Young	CD98-AB	Myeloblasts	11564.9	-0.263664	0.42764	0.537527	0.880865
Old vs. Young	CD99-AB	Myeloblasts	0	NA	NA	NA	NA
Old vs. Young	CRACC-AB	Myeloblasts	0	NA	NA	NA	NA
Old vs. Young	Disialoganglioside.GD2-AB	Myeloblasts	0.0554483	-2.50445	4.02678	0.533975	0.880511
Old vs. Young	HLA.ABC-AB	Myeloblasts	16921.7	-0.0108474	0.346455	0.975023	0.994916
Old vs. Young	IgD-AB	Myeloblasts	521.089	0.156441	0.662706	0.813382	0.967747
Old vs. Young	IgG-AB	Myeloblasts	3729.16	1.26667	0.502813	0.0117633	0.181746
Old vs. Young	IL.21R-AB	Myeloblasts	1461.4	-0.188346	0.452344	0.677133	0.934214
Old vs. Young	TCRab-AB	Myeloblasts	348.124	0.27302	0.368291	0.458503	0.853296
Old vs. Young	TCRgd-AB	Myeloblasts	1405.39	-0.402384	0.31175	0.196798	0.662223
Old vs. Young	Tim3-AB	Myeloblasts	4891.51	0.630955	0.404498	0.118796	0.558144
Old vs. Young	B7.H4-AB	Plasmacytoid dendritic cells	701.748	0.447497	0.455928	0.326342	0.771465
Old vs. Young	CD10-AB	Plasmacytoid dendritic cells	630.344	0.68211	0.597076	0.25328	0.723279
Old vs. Young	CD103-AB	Plasmacytoid dendritic cells	111.32	0.0444284	0.369322	0.904248	0.983167
Old vs. Young	CD117-AB	Plasmacytoid dendritic cells	491.458	0.567426	0.394161	0.149986	0.615018
Old vs. Young	CD11a-AB	Plasmacytoid dendritic cells	9499.6	0.245233	0.298276	0.410983	0.82075
Old vs. Young	CD11b-AB	Plasmacytoid dendritic cells	67.0985	0.16544	0.526118	0.753176	0.949934
Old vs. Young	CD11c-AB	Plasmacytoid dendritic cells	409.599	-0.0296838	0.286123	0.917372	0.983794
Old vs. Young	CD123-AB	Plasmacytoid dendritic cells	21937.1	-0.000953498	0.303844	0.997496	0.999997
Old vs. Young	CD124-AB	Plasmacytoid dendritic cells	535.066	-0.144744	0.430053	0.736439	0.945454
Old vs. Young	CD126-AB	Plasmacytoid dendritic cells	1061.84	0.0320921	0.410395	0.93767	0.987931
Old vs. Young	CD127-AB	Plasmacytoid dendritic cells	263.268	0.00365028	0.28576	0.989808	0.998804
Old vs. Young	CD13-AB	Plasmacytoid dendritic cells	527.232	0.0136281	0.293512	0.962966	0.9914
Old vs. Young	CD133-AB	Plasmacytoid dendritic cells	157.945	0.032954	0.42478	0.938163	0.987931
Old vs. Young	CD134-AB	Plasmacytoid dendritic cells	973.387	0.352786	0.356638	0.322565	0.769733
Old vs. Young	CD137-AB	Plasmacytoid dendritic cells	1942.92	-0.0362753	0.289313	0.900219	0.981713
Old vs. Young	CD138-AB	Plasmacytoid dendritic cells	0	NA	NA	NA	NA
Old vs. Young	CD14-AB	Plasmacytoid dendritic cells	124.117	0.108391	0.331032	0.743341	0.948228
Old vs. Young	CD141-AB	Plasmacytoid dendritic cells	3141.79	-0.917266	0.422034	0.0297472	0.303149
Old vs. Young	CD152-AB	Plasmacytoid dendritic cells	1484.41	-0.19219	0.325425	0.554802	0.882287
Old vs. Young	CD154-AB	Plasmacytoid dendritic cells	104.946	0.687638	0.607826	0.257926	0.731329
Old vs. Young	CD155-AB	Plasmacytoid dendritic cells	270.099	-0.639411	0.347136	0.0654808	0.435747
Old vs. Young	CD16-AB	Plasmacytoid dendritic cells	1373.24	-0.123373	0.465089	0.790803	0.960115
Old vs. Young	CD163-AB	Plasmacytoid dendritic cells	489.948	0.0224294	0.395612	0.954788	0.990599
Old vs. Young	CD178-AB	Plasmacytoid dendritic cells	600.862	-0.310238	0.346218	0.370211	0.794303
Old vs. Young	CD18-AB	Plasmacytoid dendritic cells	17172.7	0.185264	0.309669	0.549664	0.882287
Old vs. Young	CD183-AB	Plasmacytoid dendritic cells	1911.3	0.514832	0.405812	0.204567	0.670924
Old vs. Young	CD184-AB	Plasmacytoid dendritic cells	518.276	-0.210846	0.551393	0.702173	0.9402
Old vs. Young	CD185-AB	Plasmacytoid dendritic cells	67.3591	0.966196	0.63683	0.129217	0.576141
Old vs. Young	CD19-AB	Plasmacytoid dendritic cells	480.89	0.39548	0.574929	0.49153	0.86196
Old vs. Young	CD194-AB	Plasmacytoid dendritic cells	428.888	0.273102	0.305039	0.370626	0.794303
Old vs. Young	CD195-AB	Plasmacytoid dendritic cells	267.042	-0.0092476	0.468508	0.984252	0.998349
Old vs. Young	CD196-AB	Plasmacytoid dendritic cells	202.896	-0.966088	0.386701	0.0124797	0.185895
Old vs. Young	CD197-AB	Plasmacytoid dendritic cells	222.362	-0.251647	0.389531	0.518263	0.875149
Old vs. Young	CD1a-AB	Plasmacytoid dendritic cells	113.535	0.284139	0.399685	0.477142	0.858804
Old vs. Young	CD1c-AB	Plasmacytoid dendritic cells	411.348	0.600415	0.425292	0.158017	0.62305
Old vs. Young	CD2-AB	Plasmacytoid dendritic cells	5799.97	0.0179315	0.361239	0.96041	0.991318
Old vs. Young	CD20-AB	Plasmacytoid dendritic cells	157.042	0.591987	0.593781	0.318775	0.769229
Old vs. Young	CD206-AB	Plasmacytoid dendritic cells	296.572	0.219754	0.302383	0.467384	0.854686
Old vs. Young	CD21-AB	Plasmacytoid dendritic cells	279.565	2.30176	0.598786	0.000121024	0.010212
Old vs. Young	CD223-AB	Plasmacytoid dendritic cells	710.681	0.0733479	0.329888	0.824048	0.967747
Old vs. Young	CD226-AB	Plasmacytoid dendritic cells	384.165	-1.15136	0.470733	0.0144498	0.206656
Old vs. Young	CD235a-b-AB	Plasmacytoid dendritic cells	1839.85	-0.522598	0.496814	0.292846	0.754623
Old vs. Young	CD24-AB	Plasmacytoid dendritic cells	352.626	0.646828	0.385522	0.0933865	0.505125
Old vs. Young	CD25-AB	Plasmacytoid dendritic cells	154.262	0.912314	0.374431	0.0148288	0.209942
Old vs. Young	CD26-AB	Plasmacytoid dendritic cells	1553.12	0.310885	0.330809	0.347335	0.781693
Old vs. Young	CD27-AB	Plasmacytoid dendritic cells	800.488	-1.04259	0.708301	0.141031	0.596773
Old vs. Young	CD270-AB	Plasmacytoid dendritic cells	878.131	0.03464	0.25965	0.893869	0.98057
Old vs. Young	CD272-AB	Plasmacytoid dendritic cells	6719.64	-0.0375505	0.471602	0.936537	0.987931
Old vs. Young	CD273-AB	Plasmacytoid dendritic cells	845.261	0.240095	0.328472	0.464813	0.854686
Old vs. Young	CD274-AB	Plasmacytoid dendritic cells	608.032	-0.114728	0.327563	0.726154	0.943667
Old vs. Young	CD275-AB	Plasmacytoid dendritic cells	296.027	1.21269	0.505658	0.0164738	0.219079
Old vs. Young	CD278-AB	Plasmacytoid dendritic cells	85.0543	-0.558724	0.408974	0.171889	0.638091
Old vs. Young	CD279-AB	Plasmacytoid dendritic cells	220.824	-0.367354	0.336459	0.274909	0.743489
Old vs. Young	CD28-AB	Plasmacytoid dendritic cells	240.318	-0.294604	0.475103	0.535202	0.880511
Old vs. Young	CD29-AB	Plasmacytoid dendritic cells	2004.7	0.109335	0.321634	0.733905	0.944008
Old vs. Young	CD3-AB	Plasmacytoid dendritic cells	308.54	-1.51964	0.696797	0.0291918	0.299858
Old vs. Young	CD30-AB	Plasmacytoid dendritic cells	315.782	-0.0631097	0.276999	0.819776	0.967747
Old vs. Young	CD314-AB	Plasmacytoid dendritic cells	318.308	-0.923356	0.405357	0.0227336	0.262921
Old vs. Young	CD32-AB	Plasmacytoid dendritic cells	2735.1	0.296867	0.387486	0.443595	0.846454
Old vs. Young	CD324-AB	Plasmacytoid dendritic cells	0.0513432	-1.44608	4.05906	0.721646	0.943667
Old vs. Young	CD326-AB	Plasmacytoid dendritic cells	196.4	0.780456	0.368307	0.0340874	0.321015
Old vs. Young	CD33-AB	Plasmacytoid dendritic cells	731.953	-0.234015	0.61296	0.702626	0.9402
Old vs. Young	CD335-AB	Plasmacytoid dendritic cells	126.713	0.207714	0.321522	0.518258	0.875149
Old vs. Young	CD336-AB	Plasmacytoid dendritic cells	247.437	-0.126994	0.425749	0.765488	0.953223
Old vs. Young	CD34-AB	Plasmacytoid dendritic cells	2281.96	0.462169	0.437239	0.290504	0.754623
Old vs. Young	CD357-AB	Plasmacytoid dendritic cells	268.176	-0.704682	0.381533	0.0647509	0.432802
Old vs. Young	CD371-AB	Plasmacytoid dendritic cells	0.602821	-1.35145	2.66055	0.611483	0.902808
Old vs. Young	CD38-AB	Plasmacytoid dendritic cells	10803	-0.0861972	0.658149	0.8958	0.980893
Old vs. Young	CD39-AB	Plasmacytoid dendritic cells	302.274	0.309859	0.315605	0.326201	0.771465
Old vs. Young	CD4-AB	Plasmacytoid dendritic cells	12873.6	-0.396268	0.415116	0.339782	0.776524
Old vs. Young	CD40-AB	Plasmacytoid dendritic cells	30.6528	0.128453	0.534917	0.810225	0.967747
Old vs. Young	CD45-AB	Plasmacytoid dendritic cells	3260.71	0.267307	0.339905	0.431623	0.835759
Old vs. Young	CD45RA-AB	Plasmacytoid dendritic cells	7326.17	0.125539	0.306215	0.681826	0.935159
Old vs. Young	CD46-AB	Plasmacytoid dendritic cells	0	NA	NA	NA	NA
Old vs. Young	CD49a-AB	Plasmacytoid dendritic cells	383.528	-0.0894839	0.310323	0.773073	0.955368
Old vs. Young	CD49b-AB	Plasmacytoid dendritic cells	1436.55	-0.903738	0.383546	0.0184593	0.236524
Old vs. Young	CD49d-AB	Plasmacytoid dendritic cells	10035.6	0.467865	0.382356	0.221089	0.688642
Old vs. Young	CD49E-AB	Plasmacytoid dendritic cells	1596.05	0.276799	0.329846	0.401371	0.814127
Old vs. Young	CD5-AB	Plasmacytoid dendritic cells	804.868	-0.692117	0.650625	0.287431	0.751509
Old vs. Young	CD54-AB	Plasmacytoid dendritic cells	13379.1	-0.716561	0.559462	0.200263	0.665568
Old vs. Young	CD56-AB	Plasmacytoid dendritic cells	225.482	-0.329583	0.319555	0.302362	0.761137
Old vs. Young	CD61-AB	Plasmacytoid dendritic cells	3721	-2.0791	0.632683	0.00101565	0.0394759
Old vs. Young	CD62L-AB	Plasmacytoid dendritic cells	8116.06	-0.544653	0.705176	0.439898	0.842074
Old vs. Young	CD69-AB	Plasmacytoid dendritic cells	681.347	-0.389144	0.272661	0.15352	0.619011
Old vs. Young	CD7-AB	Plasmacytoid dendritic cells	2028.93	-0.802824	0.529671	0.129594	0.576141
Old vs. Young	CD8-AB	Plasmacytoid dendritic cells	826.231	-1.98853	0.791838	0.0120293	0.18256
Old vs. Young	CD80-AB	Plasmacytoid dendritic cells	177.134	0.0141035	0.380956	0.970468	0.994512
Old vs. Young	CD81-AB	Plasmacytoid dendritic cells	3928.5	-0.384857	0.392704	0.327077	0.771465
Old vs. Young	CD83-AB	Plasmacytoid dendritic cells	515.037	-0.262199	0.317937	0.409549	0.819518
Old vs. Young	CD86-AB	Plasmacytoid dendritic cells	0.373674	-3.49159	4.05574	0.389293	0.806646
Old vs. Young	CD9-AB	Plasmacytoid dendritic cells	757.479	-1.22864	0.427507	0.0040537	0.0924463
Old vs. Young	CD90-AB	Plasmacytoid dendritic cells	364.193	-0.482023	0.283671	0.0892753	0.493647
Old vs. Young	CD94-AB	Plasmacytoid dendritic cells	80.9572	-1.61664	0.62237	0.00938885	0.163648
Old vs. Young	CD95-AB	Plasmacytoid dendritic cells	1266.32	0.251664	0.304284	0.408197	0.818916
Old vs. Young	CD98-AB	Plasmacytoid dendritic cells	30883.1	-0.240291	0.300642	0.42414	0.832791
Old vs. Young	CD99-AB	Plasmacytoid dendritic cells	0	NA	NA	NA	NA
Old vs. Young	CRACC-AB	Plasmacytoid dendritic cells	0	NA	NA	NA	NA
Old vs. Young	Disialoganglioside.GD2-AB	Plasmacytoid dendritic cells	0.0513432	-1.44608	4.05906	0.721646	0.943667
Old vs. Young	HLA.ABC-AB	Plasmacytoid dendritic cells	4867.11	0.463613	0.334573	0.165842	0.633379
Old vs. Young	IgD-AB	Plasmacytoid dendritic cells	297.123	1.61342	0.434909	0.000207437	0.0153539
Old vs. Young	IgG-AB	Plasmacytoid dendritic cells	953.47	-0.0441217	0.36677	0.904247	0.983167
Old vs. Young	IL.21R-AB	Plasmacytoid dendritic cells	759.665	-0.307098	0.603887	0.611078	0.902808
Old vs. Young	TCRab-AB	Plasmacytoid dendritic cells	181.52	-0.124015	0.400277	0.756695	0.951269
Old vs. Young	TCRgd-AB	Plasmacytoid dendritic cells	767.794	-0.477368	0.345044	0.166513	0.633379
Old vs. Young	Tim3-AB	Plasmacytoid dendritic cells	2448.33	0.610542	0.460879	0.18526	0.657904
Old vs. Young	B7.H4-AB	Nonswitched memory B cells	24046.3	0.0743006	0.253815	0.769724	0.954576
Old vs. Young	CD10-AB	Nonswitched memory B cells	2052.66	-0.128598	0.407493	0.752318	0.949934
Old vs. Young	CD103-AB	Nonswitched memory B cells	1052.54	0.156643	0.124785	0.209368	0.677395
Old vs. Young	CD117-AB	Nonswitched memory B cells	5895.68	0.717671	0.281293	0.0107314	0.173471
Old vs. Young	CD11a-AB	Nonswitched memory B cells	40082.2	-0.112852	0.216107	0.601527	0.901004
Old vs. Young	CD11b-AB	Nonswitched memory B cells	981.885	0.121783	0.329831	0.711957	0.941793
Old vs. Young	CD11c-AB	Nonswitched memory B cells	9856.12	-0.20105	0.292329	0.491609	0.86196
Old vs. Young	CD123-AB	Nonswitched memory B cells	7953.17	-0.111103	0.230786	0.630222	0.913087
Old vs. Young	CD124-AB	Nonswitched memory B cells	6381.94	0.286845	0.136031	0.0349732	0.321302
Old vs. Young	CD126-AB	Nonswitched memory B cells	6202.08	0.0626659	0.162346	0.699496	0.9402
Old vs. Young	CD127-AB	Nonswitched memory B cells	3772.82	0.187676	0.0812671	0.0209226	0.252207
Old vs. Young	CD13-AB	Nonswitched memory B cells	4400.94	-0.0500749	0.110728	0.651101	0.923788
Old vs. Young	CD133-AB	Nonswitched memory B cells	597.495	-0.580619	0.162401	0.000349934	0.0215654
Old vs. Young	CD134-AB	Nonswitched memory B cells	11707.4	0.385766	0.274359	0.159705	0.626205
Old vs. Young	CD137-AB	Nonswitched memory B cells	16611	0.060376	0.202598	0.765696	0.953223
Old vs. Young	CD138-AB	Nonswitched memory B cells	0.0704751	-0.387191	1.69779	0.819603	0.967747
Old vs. Young	CD14-AB	Nonswitched memory B cells	1280.55	0.137969	0.11882	0.245578	0.71387
Old vs. Young	CD141-AB	Nonswitched memory B cells	590.127	-0.477762	0.335798	0.154803	0.619011
Old vs. Young	CD152-AB	Nonswitched memory B cells	27489.6	-0.0840352	0.194058	0.664985	0.928845
Old vs. Young	CD154-AB	Nonswitched memory B cells	1261.1	0.994038	0.464256	0.0322626	0.314262
Old vs. Young	CD155-AB	Nonswitched memory B cells	2872.97	-0.404018	0.138515	0.00353673	0.0874183
Old vs. Young	CD16-AB	Nonswitched memory B cells	13089.1	-0.177071	0.299783	0.554746	0.882287
Old vs. Young	CD163-AB	Nonswitched memory B cells	8157.76	0.0487324	0.162786	0.764662	0.952779
Old vs. Young	CD178-AB	Nonswitched memory B cells	6538.76	-0.134056	0.242894	0.581008	0.890137
Old vs. Young	CD18-AB	Nonswitched memory B cells	79282.3	-0.113134	0.114459	0.322946	0.769733
Old vs. Young	CD183-AB	Nonswitched memory B cells	7506.4	0.545608	0.243532	0.025065	0.274673
Old vs. Young	CD184-AB	Nonswitched memory B cells	4906.54	0.412836	0.505954	0.414526	0.823415
Old vs. Young	CD185-AB	Nonswitched memory B cells	7851.6	-0.402532	0.496777	0.417775	0.828238
Old vs. Young	CD19-AB	Nonswitched memory B cells	66103.1	-0.278583	0.306129	0.362813	0.790481
Old vs. Young	CD194-AB	Nonswitched memory B cells	4515.99	0.450759	0.197439	0.022429	0.262921
Old vs. Young	CD195-AB	Nonswitched memory B cells	1563.98	0.709673	0.281822	0.0117968	0.181746
Old vs. Young	CD196-AB	Nonswitched memory B cells	4127.77	-0.75195	0.22944	0.00104795	0.0394759
Old vs. Young	CD197-AB	Nonswitched memory B cells	2252.35	-0.0353157	0.139207	0.799734	0.963972
Old vs. Young	CD1a-AB	Nonswitched memory B cells	1205.02	0.472113	0.317553	0.137089	0.591995
Old vs. Young	CD1c-AB	Nonswitched memory B cells	53116.7	0.421147	0.286311	0.141307	0.596773
Old vs. Young	CD2-AB	Nonswitched memory B cells	5590.23	-0.738855	0.366505	0.0438052	0.361672
Old vs. Young	CD20-AB	Nonswitched memory B cells	24437.5	-0.418105	0.410269	0.308156	0.764378
Old vs. Young	CD206-AB	Nonswitched memory B cells	2005.88	0.203813	0.124463	0.101519	0.524886
Old vs. Young	CD21-AB	Nonswitched memory B cells	74464	-0.0272527	0.379376	0.942733	0.988747
Old vs. Young	CD223-AB	Nonswitched memory B cells	6102.22	0.360633	0.2918	0.2165	0.683577
Old vs. Young	CD226-AB	Nonswitched memory B cells	2200.33	0.0120583	0.250563	0.961617	0.991318
Old vs. Young	CD235a-b-AB	Nonswitched memory B cells	6774.18	-0.133429	0.38948	0.731913	0.943667
Old vs. Young	CD24-AB	Nonswitched memory B cells	31432.5	-0.176486	0.586376	0.763432	0.951808
Old vs. Young	CD25-AB	Nonswitched memory B cells	14093.3	0.0153103	0.515685	0.976315	0.994916
Old vs. Young	CD26-AB	Nonswitched memory B cells	4895.93	0.320615	0.242518	0.186161	0.658168
Old vs. Young	CD27-AB	Nonswitched memory B cells	38008.2	-0.205252	0.505564	0.684752	0.93523
Old vs. Young	CD270-AB	Nonswitched memory B cells	15814.6	0.0705371	0.198306	0.722067	0.943667
Old vs. Young	CD272-AB	Nonswitched memory B cells	80070.2	-0.149389	0.413968	0.718196	0.943653
Old vs. Young	CD273-AB	Nonswitched memory B cells	7521.74	0.582599	0.286618	0.0420863	0.355836
Old vs. Young	CD274-AB	Nonswitched memory B cells	5690.06	-0.120437	0.182134	0.50845	0.872012
Old vs. Young	CD275-AB	Nonswitched memory B cells	3247.87	1.45633	0.461111	0.00158694	0.0529824
Old vs. Young	CD278-AB	Nonswitched memory B cells	993.236	-0.126246	0.309902	0.683733	0.935159
Old vs. Young	CD279-AB	Nonswitched memory B cells	2867.62	-0.405988	0.173871	0.0195438	0.241805
Old vs. Young	CD28-AB	Nonswitched memory B cells	2230.54	0.0903906	0.228442	0.692339	0.937851
Old vs. Young	CD29-AB	Nonswitched memory B cells	13344.1	0.154081	0.260776	0.554617	0.882287
Old vs. Young	CD3-AB	Nonswitched memory B cells	2149.86	-0.444943	0.483678	0.357617	0.787798
Old vs. Young	CD30-AB	Nonswitched memory B cells	3467.28	-0.0556633	0.133946	0.677729	0.934425
Old vs. Young	CD314-AB	Nonswitched memory B cells	2607.91	-0.6021	0.123407	1.06642e-06	0.000346096
Old vs. Young	CD32-AB	Nonswitched memory B cells	215226	-0.558105	0.343221	0.103933	0.527667
Old vs. Young	CD324-AB	Nonswitched memory B cells	0.281901	1.25169	1.6776	0.455596	0.850175
Old vs. Young	CD326-AB	Nonswitched memory B cells	559.636	-0.015022	0.243337	0.950775	0.990334
Old vs. Young	CD33-AB	Nonswitched memory B cells	1346.79	-0.445137	0.244041	0.0681475	0.44363
Old vs. Young	CD335-AB	Nonswitched memory B cells	1393.57	0.088258	0.196083	0.652635	0.924293
Old vs. Young	CD336-AB	Nonswitched memory B cells	1227.61	0.011976	0.151999	0.9372	0.987931
Old vs. Young	CD34-AB	Nonswitched memory B cells	5276.05	0.438269	0.270078	0.104643	0.53
Old vs. Young	CD357-AB	Nonswitched memory B cells	3095.63	0.0816899	0.161912	0.613886	0.904956
Old vs. Young	CD371-AB	Nonswitched memory B cells	2.74231	0.2262	0.996704	0.820464	0.967747
Old vs. Young	CD38-AB	Nonswitched memory B cells	10460	0.0941731	0.348856	0.7872	0.959417
Old vs. Young	CD39-AB	Nonswitched memory B cells	17420.2	0.554315	0.231257	0.0165314	0.219079
Old vs. Young	CD4-AB	Nonswitched memory B cells	2774.19	-0.915916	0.328342	0.00527861	0.11025
Old vs. Young	CD40-AB	Nonswitched memory B cells	2354.3	0.0385976	0.299626	0.897501	0.98149
Old vs. Young	CD45-AB	Nonswitched memory B cells	84178.1	0.126353	0.253051	0.617554	0.906464
Old vs. Young	CD45RA-AB	Nonswitched memory B cells	187394	0.305758	0.182071	0.0930872	0.505125
Old vs. Young	CD46-AB	Nonswitched memory B cells	8.38475	-0.722466	0.649708	0.266145	0.739011
Old vs. Young	CD49a-AB	Nonswitched memory B cells	2904.05	0.312855	0.113629	0.00589985	0.117969
Old vs. Young	CD49b-AB	Nonswitched memory B cells	6760.65	0.224693	0.375852	0.549958	0.882287
Old vs. Young	CD49d-AB	Nonswitched memory B cells	74897.3	0.147542	0.371731	0.691438	0.937851
Old vs. Young	CD49E-AB	Nonswitched memory B cells	3506.4	-0.273727	0.0885916	0.00200315	0.0603664
Old vs. Young	CD5-AB	Nonswitched memory B cells	11994.7	-0.342358	0.671513	0.61017	0.902808
Old vs. Young	CD54-AB	Nonswitched memory B cells	68592.2	-0.484095	0.467415	0.300348	0.759832
Old vs. Young	CD56-AB	Nonswitched memory B cells	10199	0.668277	0.227647	0.00332924	0.0836074
Old vs. Young	CD61-AB	Nonswitched memory B cells	3045.63	-1.82181	0.397368	4.54635e-06	0.00100953
Old vs. Young	CD62L-AB	Nonswitched memory B cells	27606	0.0977274	0.715235	0.891318	0.98057
Old vs. Young	CD69-AB	Nonswitched memory B cells	7424.29	-0.0652028	0.311946	0.834433	0.968957
Old vs. Young	CD7-AB	Nonswitched memory B cells	2551.62	-0.712073	0.33772	0.0349899	0.321302
Old vs. Young	CD8-AB	Nonswitched memory B cells	4569.99	-0.046823	0.283391	0.868768	0.979704
Old vs. Young	CD80-AB	Nonswitched memory B cells	9167.59	0.0289601	0.281341	0.918014	0.983794
Old vs. Young	CD81-AB	Nonswitched memory B cells	76035.2	-0.866476	0.242178	0.000346442	0.0215654
Old vs. Young	CD83-AB	Nonswitched memory B cells	5856.97	-0.0409883	0.135898	0.762949	0.951487
Old vs. Young	CD86-AB	Nonswitched memory B cells	0	NA	NA	NA	NA
Old vs. Young	CD9-AB	Nonswitched memory B cells	3995.39	-0.80525	0.116866	5.56581e-12	7.82739e-09
Old vs. Young	CD90-AB	Nonswitched memory B cells	5005.01	0.0234222	0.142404	0.869356	0.979704
Old vs. Young	CD94-AB	Nonswitched memory B cells	474.097	-0.834817	0.469211	0.0752077	0.462084
Old vs. Young	CD95-AB	Nonswitched memory B cells	17779.2	0.242527	0.242847	0.317949	0.767846
Old vs. Young	CD98-AB	Nonswitched memory B cells	23140.9	-0.0381847	0.219468	0.861875	0.979704
Old vs. Young	CD99-AB	Nonswitched memory B cells	0	NA	NA	NA	NA
Old vs. Young	CRACC-AB	Nonswitched memory B cells	0.120858	-2.25144	1.67338	0.178481	0.643335
Old vs. Young	Disialoganglioside.GD2-AB	Nonswitched memory B cells	0.136791	-0.383082	1.73272	0.825024	0.967747
Old vs. Young	HLA.ABC-AB	Nonswitched memory B cells	137870	0.0705604	0.208044	0.734489	0.944471
Old vs. Young	IgD-AB	Nonswitched memory B cells	50476.3	0.0835109	0.348487	0.810611	0.967747
Old vs. Young	IgG-AB	Nonswitched memory B cells	39616.6	-0.646985	0.387464	0.0949603	0.509717
Old vs. Young	IL.21R-AB	Nonswitched memory B cells	10451.1	-0.636351	0.375983	0.0905512	0.499393
Old vs. Young	TCRab-AB	Nonswitched memory B cells	2140.85	0.304568	0.234006	0.193074	0.661335
Old vs. Young	TCRgd-AB	Nonswitched memory B cells	8528.21	-0.0580899	0.192447	0.762768	0.951487
Old vs. Young	Tim3-AB	Nonswitched memory B cells	6294.92	0.0422079	0.205127	0.836975	0.96931
Old vs. Young	B7.H4-AB	Classical Monocytes	4280.06	0.211154	0.304396	0.487882	0.86196
Old vs. Young	CD10-AB	Classical Monocytes	577.523	0.215536	0.284034	0.447951	0.847232
Old vs. Young	CD103-AB	Classical Monocytes	573.25	0.14935	0.246236	0.544161	0.882287
Old vs. Young	CD117-AB	Classical Monocytes	2388.96	0.652172	0.326408	0.0457137	0.370897
Old vs. Young	CD11a-AB	Classical Monocytes	74603.2	0.208117	0.273303	0.446364	0.847232
Old vs. Young	CD11b-AB	Classical Monocytes	21900.7	-0.288239	0.265782	0.278146	0.745619
Old vs. Young	CD11c-AB	Classical Monocytes	59962.8	0.359166	0.416458	0.388451	0.806646
Old vs. Young	CD123-AB	Classical Monocytes	8224.65	-0.243656	0.271205	0.368962	0.794303
Old vs. Young	CD124-AB	Classical Monocytes	2321.51	0.0358023	0.19312	0.852924	0.976381
Old vs. Young	CD126-AB	Classical Monocytes	5173.51	0.0025086	0.271521	0.992628	0.999392
Old vs. Young	CD127-AB	Classical Monocytes	1474.33	-0.129122	0.25708	0.615482	0.905544
Old vs. Young	CD13-AB	Classical Monocytes	11625.8	-0.142809	0.533883	0.789091	0.959417
Old vs. Young	CD133-AB	Classical Monocytes	316.094	-0.437288	0.270877	0.106454	0.533841
Old vs. Young	CD134-AB	Classical Monocytes	3604.41	-0.00272355	0.284742	0.992368	0.999392
Old vs. Young	CD137-AB	Classical Monocytes	8479.52	0.147381	0.244417	0.546516	0.882287
Old vs. Young	CD138-AB	Classical Monocytes	0.0152225	-5.41041	3.9773	0.173728	0.63924
Old vs. Young	CD14-AB	Classical Monocytes	21356.6	0.644341	0.30024	0.0318661	0.313641
Old vs. Young	CD141-AB	Classical Monocytes	5293	-0.41297	0.301847	0.171267	0.638091
Old vs. Young	CD152-AB	Classical Monocytes	20686.9	0.0604113	0.314997	0.847911	0.975273
Old vs. Young	CD154-AB	Classical Monocytes	428.979	1.07608	0.55929	0.0543523	0.405302
Old vs. Young	CD155-AB	Classical Monocytes	3108.01	-0.332094	0.190998	0.0820829	0.478326
Old vs. Young	CD16-AB	Classical Monocytes	9056.24	-0.448213	0.500002	0.370027	0.794303
Old vs. Young	CD163-AB	Classical Monocytes	8866.63	0.185851	0.215376	0.388183	0.806646
Old vs. Young	CD178-AB	Classical Monocytes	3547.53	-0.171349	0.288803	0.552976	0.882287
Old vs. Young	CD18-AB	Classical Monocytes	396233	0.316872	0.305955	0.30035	0.759832
Old vs. Young	CD183-AB	Classical Monocytes	2601.38	0.442705	0.292617	0.130301	0.576757
Old vs. Young	CD184-AB	Classical Monocytes	2221.08	-0.435894	0.945906	0.644927	0.920171
Old vs. Young	CD185-AB	Classical Monocytes	143.6	-0.0547999	0.397102	0.890241	0.98057
Old vs. Young	CD19-AB	Classical Monocytes	596.825	0.347306	0.317289	0.27369	0.743489
Old vs. Young	CD194-AB	Classical Monocytes	5338.32	1.81938e-05	0.263495	0.999945	0.999997
Old vs. Young	CD195-AB	Classical Monocytes	860.971	0.496813	0.315874	0.115761	0.554996
Old vs. Young	CD196-AB	Classical Monocytes	1144.13	-0.842305	0.321025	0.00869557	0.155452
Old vs. Young	CD197-AB	Classical Monocytes	1452.57	0.0650311	0.230032	0.777403	0.956903
Old vs. Young	CD1a-AB	Classical Monocytes	521.306	0.568101	0.323951	0.0794878	0.473671
Old vs. Young	CD1c-AB	Classical Monocytes	2835.01	-0.0411836	0.258963	0.873643	0.979974
Old vs. Young	CD2-AB	Classical Monocytes	6028.09	-0.888723	0.413178	0.0314805	0.313245
Old vs. Young	CD20-AB	Classical Monocytes	445.31	0.54065	0.320486	0.0916091	0.502999
Old vs. Young	CD206-AB	Classical Monocytes	1400.51	-0.168527	0.255002	0.508684	0.87206
Old vs. Young	CD21-AB	Classical Monocytes	390.925	0.49218	0.465229	0.290087	0.754623
Old vs. Young	CD223-AB	Classical Monocytes	2874.49	0.263772	0.260162	0.310641	0.765495
Old vs. Young	CD226-AB	Classical Monocytes	8423.29	-1.62066	0.461448	0.00044455	0.0240456
Old vs. Young	CD235a-b-AB	Classical Monocytes	4220.77	-0.644417	0.485406	0.184316	0.65678
Old vs. Young	CD24-AB	Classical Monocytes	1352.55	0.144234	0.291678	0.620953	0.907979
Old vs. Young	CD25-AB	Classical Monocytes	537.717	-0.294807	0.302452	0.329696	0.774464
Old vs. Young	CD26-AB	Classical Monocytes	2937.8	-0.0866282	0.283901	0.760263	0.951392
Old vs. Young	CD27-AB	Classical Monocytes	1047.63	-0.0801661	0.326207	0.805874	0.966728
Old vs. Young	CD270-AB	Classical Monocytes	9271.93	-0.194463	0.27625	0.481471	0.859639
Old vs. Young	CD272-AB	Classical Monocytes	3938.15	0.142664	0.251335	0.570289	0.8886
Old vs. Young	CD273-AB	Classical Monocytes	3726.39	0.119806	0.290513	0.680049	0.935159
Old vs. Young	CD274-AB	Classical Monocytes	7253.99	-0.00298626	0.322032	0.992601	0.999392
Old vs. Young	CD275-AB	Classical Monocytes	1568.91	0.942783	0.405778	0.020158	0.245799
Old vs. Young	CD278-AB	Classical Monocytes	471.856	-0.213575	0.305364	0.484295	0.86196
Old vs. Young	CD279-AB	Classical Monocytes	1165.64	-0.250237	0.227062	0.270432	0.743293
Old vs. Young	CD28-AB	Classical Monocytes	1631.79	-0.36811	0.314226	0.241406	0.71074
Old vs. Young	CD29-AB	Classical Monocytes	14976.8	-0.0444154	0.20218	0.826119	0.967747
Old vs. Young	CD3-AB	Classical Monocytes	1452.1	-0.674709	0.477532	0.157683	0.62305
Old vs. Young	CD30-AB	Classical Monocytes	3174.44	0.117177	0.198109	0.554201	0.882287
Old vs. Young	CD314-AB	Classical Monocytes	1685.32	-0.603355	0.238923	0.0115596	0.181301
Old vs. Young	CD32-AB	Classical Monocytes	95162.3	-0.0795483	0.280414	0.776654	0.956702
Old vs. Young	CD324-AB	Classical Monocytes	0.250439	-2.349	2.53895	0.354869	0.785203
Old vs. Young	CD326-AB	Classical Monocytes	402.209	0.0179767	0.29442	0.951313	0.990521
Old vs. Young	CD33-AB	Classical Monocytes	43565	-0.50861	0.394969	0.197843	0.664571
Old vs. Young	CD335-AB	Classical Monocytes	1044.12	-0.199635	0.263627	0.448892	0.847232
Old vs. Young	CD336-AB	Classical Monocytes	749.176	-0.159251	0.233433	0.495105	0.862252
Old vs. Young	CD34-AB	Classical Monocytes	3052.03	0.534329	0.300474	0.0753567	0.462084
Old vs. Young	CD357-AB	Classical Monocytes	1600.8	-0.16992	0.218934	0.437677	0.839573
Old vs. Young	CD371-AB	Classical Monocytes	1.02513	-0.920726	1.7072	0.589667	0.894457
Old vs. Young	CD38-AB	Classical Monocytes	14712.6	0.477276	0.346523	0.168411	0.635506
Old vs. Young	CD39-AB	Classical Monocytes	5155.69	0.628661	0.374544	0.0932547	0.505125
Old vs. Young	CD4-AB	Classical Monocytes	21679.3	-1.13935	0.331363	0.000585242	0.0283809
Old vs. Young	CD40-AB	Classical Monocytes	95.8371	-0.233601	0.45573	0.608241	0.902018
Old vs. Young	CD45-AB	Classical Monocytes	24727.7	0.439878	0.303631	0.147414	0.608691
Old vs. Young	CD45RA-AB	Classical Monocytes	3739.44	0.398694	0.320054	0.212871	0.679148
Old vs. Young	CD46-AB	Classical Monocytes	33.2849	-0.358996	0.613669	0.558548	0.88367
Old vs. Young	CD49a-AB	Classical Monocytes	1313.25	-0.13898	0.235284	0.554727	0.882287
Old vs. Young	CD49b-AB	Classical Monocytes	20794.1	-2.22242	0.562229	7.72185e-05	0.00757639
Old vs. Young	CD49d-AB	Classical Monocytes	33073.9	0.11089	0.322138	0.730673	0.943667
Old vs. Young	CD49E-AB	Classical Monocytes	66025.5	0.196626	0.175143	0.261582	0.734539
Old vs. Young	CD5-AB	Classical Monocytes	1935.6	-1.84833	0.469501	8.25752e-05	0.00791784
Old vs. Young	CD54-AB	Classical Monocytes	43443.6	-0.604162	0.426898	0.156999	0.623031
Old vs. Young	CD56-AB	Classical Monocytes	7118.42	-0.0848773	0.404739	0.833895	0.968957
Old vs. Young	CD61-AB	Classical Monocytes	121822	-2.08985	0.440991	2.14797e-06	0.000604153
Old vs. Young	CD62L-AB	Classical Monocytes	3780.44	0.636711	0.447751	0.15502	0.619011
Old vs. Young	CD69-AB	Classical Monocytes	9809.87	-0.608436	0.329321	0.0646682	0.432802
Old vs. Young	CD7-AB	Classical Monocytes	1881	-0.543118	0.344539	0.114943	0.552328
Old vs. Young	CD8-AB	Classical Monocytes	2497.35	-0.395622	0.351398	0.260228	0.734383
Old vs. Young	CD80-AB	Classical Monocytes	800.719	-0.0769082	0.252701	0.760865	0.951487
Old vs. Young	CD81-AB	Classical Monocytes	12024.5	-0.455755	0.329026	0.166002	0.633379
Old vs. Young	CD83-AB	Classical Monocytes	3370.08	-0.114386	0.221119	0.604944	0.901555
Old vs. Young	CD86-AB	Classical Monocytes	0.0673372	-5.21646	3.97338	0.189233	0.658981
Old vs. Young	CD9-AB	Classical Monocytes	12954.3	-1.98971	0.456527	1.31043e-05	0.00203294
Old vs. Young	CD90-AB	Classical Monocytes	3403.66	-0.270671	0.219887	0.218338	0.685394
Old vs. Young	CD94-AB	Classical Monocytes	375.058	-0.3682	0.42641	0.38787	0.806646
Old vs. Young	CD95-AB	Classical Monocytes	32047.3	0.352358	0.22839	0.122881	0.56239
Old vs. Young	CD98-AB	Classical Monocytes	26425.1	0.0848888	0.257928	0.742066	0.947572
Old vs. Young	CD99-AB	Classical Monocytes	0	NA	NA	NA	NA
Old vs. Young	CRACC-AB	Classical Monocytes	0	NA	NA	NA	NA
Old vs. Young	Disialoganglioside.GD2-AB	Classical Monocytes	0.0687579	-4.23412	3.9498	0.283728	0.749593
Old vs. Young	HLA.ABC-AB	Classical Monocytes	26075.7	0.36865	0.287018	0.198998	0.664748
Old vs. Young	IgD-AB	Classical Monocytes	748.377	0.499681	0.370646	0.177615	0.643159
Old vs. Young	IgG-AB	Classical Monocytes	165320	0.217553	0.187736	0.246527	0.714142
Old vs. Young	IL.21R-AB	Classical Monocytes	5002.49	0.289231	0.231833	0.212182	0.679148
Old vs. Young	TCRab-AB	Classical Monocytes	880.937	0.284962	0.325405	0.381186	0.800454
Old vs. Young	TCRgd-AB	Classical Monocytes	4170.98	-0.0456963	0.285215	0.87271	0.979974
Old vs. Young	Tim3-AB	Classical Monocytes	24282	-0.305237	0.387399	0.430747	0.835759
Old vs. Young	B7.H4-AB	Pre-pro-B cells	182.743	0.830026	0.809286	0.305067	0.76241
Old vs. Young	CD10-AB	Pre-pro-B cells	608.618	3.58898	0.883075	4.8201e-05	0.00535158
Old vs. Young	CD103-AB	Pre-pro-B cells	32.0361	-1.42269	0.866412	0.10058	0.523504
Old vs. Young	CD117-AB	Pre-pro-B cells	126.118	1.24815	0.832906	0.13399	0.584917
Old vs. Young	CD11a-AB	Pre-pro-B cells	1545.07	-2.0249	0.787738	0.0101544	0.168005
Old vs. Young	CD11b-AB	Pre-pro-B cells	7.8191	-0.324968	1.11699	0.771103	0.955162
Old vs. Young	CD11c-AB	Pre-pro-B cells	131.352	0.251967	0.880204	0.774679	0.955368
Old vs. Young	CD123-AB	Pre-pro-B cells	195.189	-1.95018	0.806914	0.0156561	0.213074
Old vs. Young	CD124-AB	Pre-pro-B cells	85.3687	-0.566444	0.811243	0.485026	0.86196
Old vs. Young	CD126-AB	Pre-pro-B cells	168.474	-1.59754	0.795298	0.0445653	0.365893
Old vs. Young	CD127-AB	Pre-pro-B cells	53.2992	1.43892	0.903061	0.111075	0.540518
Old vs. Young	CD13-AB	Pre-pro-B cells	46.7105	0.269725	0.859272	0.753598	0.949934
Old vs. Young	CD133-AB	Pre-pro-B cells	64.9228	0.134379	0.866722	0.876788	0.98057
Old vs. Young	CD134-AB	Pre-pro-B cells	186.688	-0.613654	0.817896	0.453084	0.849555
Old vs. Young	CD137-AB	Pre-pro-B cells	212.668	0.848634	0.796361	0.286586	0.751509
Old vs. Young	CD138-AB	Pre-pro-B cells	0	NA	NA	NA	NA
Old vs. Young	CD14-AB	Pre-pro-B cells	22.3855	-0.243181	0.913684	0.79012	0.960115
Old vs. Young	CD141-AB	Pre-pro-B cells	12.0523	0.526323	1.1018	0.632868	0.914772
Old vs. Young	CD152-AB	Pre-pro-B cells	196.989	-0.38961	0.799054	0.62584	0.911127
Old vs. Young	CD154-AB	Pre-pro-B cells	36.4323	0.944908	0.925996	0.307527	0.764378
Old vs. Young	CD155-AB	Pre-pro-B cells	36.1244	-0.675155	0.863998	0.434549	0.837917
Old vs. Young	CD16-AB	Pre-pro-B cells	126.655	0.0568678	0.860555	0.947312	0.989819
Old vs. Young	CD163-AB	Pre-pro-B cells	111.821	0.280689	0.807311	0.728078	0.943667
Old vs. Young	CD178-AB	Pre-pro-B cells	68.5978	-0.672701	0.82357	0.414037	0.823415
Old vs. Young	CD18-AB	Pre-pro-B cells	1938.26	-1.36161	0.771988	0.0777706	0.468554
Old vs. Young	CD183-AB	Pre-pro-B cells	127.799	0.880441	0.811881	0.278168	0.745619
Old vs. Young	CD184-AB	Pre-pro-B cells	88.8963	2.13623	0.885335	0.0158258	0.214004
Old vs. Young	CD185-AB	Pre-pro-B cells	2.75156	0.178737	1.73745	0.918063	0.983794
Old vs. Young	CD19-AB	Pre-pro-B cells	50.4327	-0.0890264	0.847178	0.916308	0.983794
Old vs. Young	CD194-AB	Pre-pro-B cells	86.7226	0.00345541	0.817393	0.996627	0.999997
Old vs. Young	CD195-AB	Pre-pro-B cells	31.9504	1.10758	0.948111	0.242728	0.712643
Old vs. Young	CD196-AB	Pre-pro-B cells	29.6061	-0.933087	0.868245	0.282517	0.748707
Old vs. Young	CD197-AB	Pre-pro-B cells	32.5626	0.5264	0.907395	0.561832	0.886119
Old vs. Young	CD1a-AB	Pre-pro-B cells	28.4022	1.68182	1.03034	0.102617	0.524893
Old vs. Young	CD1c-AB	Pre-pro-B cells	71.141	0.469159	0.84274	0.577728	0.889336
Old vs. Young	CD2-AB	Pre-pro-B cells	685.788	-0.759532	0.800161	0.342507	0.776902
Old vs. Young	CD20-AB	Pre-pro-B cells	19.898	1.5164	1.10928	0.171622	0.638091
Old vs. Young	CD206-AB	Pre-pro-B cells	46.0905	-1.4167	0.847096	0.0944406	0.50887
Old vs. Young	CD21-AB	Pre-pro-B cells	11.645	0.987021	1.1826	0.403934	0.81517
Old vs. Young	CD223-AB	Pre-pro-B cells	118.016	0.43631	0.807414	0.588936	0.894457
Old vs. Young	CD226-AB	Pre-pro-B cells	37.3069	0.798869	0.899669	0.374563	0.796476
Old vs. Young	CD235a-b-AB	Pre-pro-B cells	105.603	-0.636706	0.802173	0.427354	0.834636
Old vs. Young	CD24-AB	Pre-pro-B cells	71.5269	0.549063	0.834665	0.510651	0.872147
Old vs. Young	CD25-AB	Pre-pro-B cells	132.892	-2.11575	0.793265	0.00764996	0.139247
Old vs. Young	CD26-AB	Pre-pro-B cells	107.047	0.502192	0.844673	0.552151	0.882287
Old vs. Young	CD27-AB	Pre-pro-B cells	75.2208	0.137281	0.821917	0.86735	0.979704
Old vs. Young	CD270-AB	Pre-pro-B cells	84.6493	0.652589	0.829869	0.431647	0.835759
Old vs. Young	CD272-AB	Pre-pro-B cells	244.839	-1.64114	0.790536	0.0378957	0.335887
Old vs. Young	CD273-AB	Pre-pro-B cells	218.277	0.778058	0.793752	0.326974	0.771465
Old vs. Young	CD274-AB	Pre-pro-B cells	94.143	-0.85927	0.804414	0.285433	0.750306
Old vs. Young	CD275-AB	Pre-pro-B cells	83.0828	1.35527	0.87006	0.119311	0.558144
Old vs. Young	CD278-AB	Pre-pro-B cells	8.52906	-1.08745	1.05924	0.304593	0.76241
Old vs. Young	CD279-AB	Pre-pro-B cells	35.7926	-0.655872	0.871821	0.45187	0.849555
Old vs. Young	CD28-AB	Pre-pro-B cells	60.9339	0.496955	0.843292	0.555657	0.882344
Old vs. Young	CD29-AB	Pre-pro-B cells	220.854	-0.168917	0.803023	0.833393	0.968957
Old vs. Young	CD3-AB	Pre-pro-B cells	83.9771	0.999275	0.914344	0.274443	0.743489
Old vs. Young	CD30-AB	Pre-pro-B cells	50.2012	-0.288682	0.844073	0.732343	0.943667
Old vs. Young	CD314-AB	Pre-pro-B cells	53.1302	-1.10466	0.860055	0.198999	0.664748
Old vs. Young	CD32-AB	Pre-pro-B cells	207.235	1.12478	0.799215	0.159321	0.625861
Old vs. Young	CD324-AB	Pre-pro-B cells	0	NA	NA	NA	NA
Old vs. Young	CD326-AB	Pre-pro-B cells	22.0176	-0.449648	0.932866	0.629801	0.913087
Old vs. Young	CD33-AB	Pre-pro-B cells	196.714	-3.61758	0.796255	5.53958e-06	0.00106234
Old vs. Young	CD335-AB	Pre-pro-B cells	30.2809	0.202379	0.904031	0.822864	0.967747
Old vs. Young	CD336-AB	Pre-pro-B cells	16	0.00697324	0.978393	0.994313	0.99964
Old vs. Young	CD34-AB	Pre-pro-B cells	514.84	-0.547689	0.795914	0.491374	0.86196
Old vs. Young	CD357-AB	Pre-pro-B cells	80.2205	-1.72809	0.806154	0.0320631	0.313641
Old vs. Young	CD371-AB	Pre-pro-B cells	0	NA	NA	NA	NA
Old vs. Young	CD38-AB	Pre-pro-B cells	2122.01	0.327088	0.807277	0.685349	0.935454
Old vs. Young	CD39-AB	Pre-pro-B cells	23.8895	0.546405	0.947577	0.564187	0.886543
Old vs. Young	CD4-AB	Pre-pro-B cells	135.266	1.25749	0.882147	0.154017	0.619011
Old vs. Young	CD40-AB	Pre-pro-B cells	1.43366	2.18854	2.2758	0.336223	0.77515
Old vs. Young	CD45-AB	Pre-pro-B cells	175.923	0.273104	0.799139	0.732541	0.943667
Old vs. Young	CD45RA-AB	Pre-pro-B cells	443.379	-1.17006	0.8103	0.148744	0.612598
Old vs. Young	CD46-AB	Pre-pro-B cells	0.455307	-0.427514	2.52294	0.865442	0.979704
Old vs. Young	CD49a-AB	Pre-pro-B cells	45.1817	-1.08188	0.882795	0.22038	0.688302
Old vs. Young	CD49b-AB	Pre-pro-B cells	229.145	-0.0693532	0.786759	0.929757	0.986581
Old vs. Young	CD49d-AB	Pre-pro-B cells	1897.23	-1.21724	0.860627	0.157255	0.623031
Old vs. Young	CD49E-AB	Pre-pro-B cells	442.077	-1.91951	0.834742	0.0214752	0.255943
Old vs. Young	CD5-AB	Pre-pro-B cells	62.4216	-0.185142	0.841871	0.825935	0.967747
Old vs. Young	CD54-AB	Pre-pro-B cells	473.473	-2.25265	0.776842	0.0037346	0.0891835
Old vs. Young	CD56-AB	Pre-pro-B cells	20.6123	1.10601	1.06302	0.298132	0.758178
Old vs. Young	CD61-AB	Pre-pro-B cells	40.9416	-1.44889	0.845537	0.0866075	0.490226
Old vs. Young	CD62L-AB	Pre-pro-B cells	719.141	-2.66458	0.949419	0.00500774	0.105113
Old vs. Young	CD69-AB	Pre-pro-B cells	209.71	-0.11487	0.812018	0.887504	0.98057
Old vs. Young	CD7-AB	Pre-pro-B cells	804.925	-0.736262	0.91108	0.419021	0.82881
Old vs. Young	CD8-AB	Pre-pro-B cells	199.546	2.37891	1.11911	0.0335272	0.318601
Old vs. Young	CD80-AB	Pre-pro-B cells	17.4483	-0.382748	0.94746	0.686233	0.936357
Old vs. Young	CD81-AB	Pre-pro-B cells	1984.44	2.31566	0.809439	0.00422552	0.092542
Old vs. Young	CD83-AB	Pre-pro-B cells	88.7093	-0.724966	0.80611	0.368472	0.794303
Old vs. Young	CD86-AB	Pre-pro-B cells	0	NA	NA	NA	NA
Old vs. Young	CD9-AB	Pre-pro-B cells	54.4413	-0.620573	0.849192	0.464913	0.854686
Old vs. Young	CD90-AB	Pre-pro-B cells	53.3172	-0.319126	0.83297	0.701632	0.9402
Old vs. Young	CD94-AB	Pre-pro-B cells	29.0822	2.51827	1.28134	0.0493752	0.387154
Old vs. Young	CD95-AB	Pre-pro-B cells	340.445	0.0980159	0.781827	0.900232	0.981713
Old vs. Young	CD98-AB	Pre-pro-B cells	799.984	0.0747924	0.841694	0.929194	0.986581
Old vs. Young	CD99-AB	Pre-pro-B cells	0	NA	NA	NA	NA
Old vs. Young	CRACC-AB	Pre-pro-B cells	0	NA	NA	NA	NA
Old vs. Young	Disialoganglioside.GD2-AB	Pre-pro-B cells	0	NA	NA	NA	NA
Old vs. Young	HLA.ABC-AB	Pre-pro-B cells	517.98	-1.03336	0.832442	0.214474	0.682401
Old vs. Young	IgD-AB	Pre-pro-B cells	33.0865	1.66563	0.997191	0.0948554	0.509717
Old vs. Young	IgG-AB	Pre-pro-B cells	103.141	0.0141008	0.809456	0.986101	0.998794
Old vs. Young	IL.21R-AB	Pre-pro-B cells	142.251	1.12378	0.813323	0.167061	0.634353
Old vs. Young	TCRab-AB	Pre-pro-B cells	53.9611	0.34793	0.852882	0.683313	0.935159
Old vs. Young	TCRgd-AB	Pre-pro-B cells	92.6373	0.0941083	0.811901	0.907723	0.983167
Old vs. Young	Tim3-AB	Pre-pro-B cells	184.083	-0.837483	0.877808	0.340052	0.776524
Old vs. Young	B7.H4-AB	HSCs & MPPs	3569.96	0.671875	0.384016	0.0801872	0.474701
Old vs. Young	CD10-AB	HSCs & MPPs	694.899	-0.245279	0.434262	0.572198	0.8886
Old vs. Young	CD103-AB	HSCs & MPPs	284.552	0.188066	0.337719	0.577615	0.889336
Old vs. Young	CD117-AB	HSCs & MPPs	4473.79	0.379183	0.368614	0.303633	0.761988
Old vs. Young	CD11a-AB	HSCs & MPPs	10997.2	0.290672	0.355448	0.413494	0.822891
Old vs. Young	CD11b-AB	HSCs & MPPs	211.648	0.433456	0.407426	0.287378	0.751509
Old vs. Young	CD11c-AB	HSCs & MPPs	1758.76	0.587333	0.301564	0.0514604	0.395467
Old vs. Young	CD123-AB	HSCs & MPPs	3328.82	-0.135135	0.304137	0.656809	0.925497
Old vs. Young	CD124-AB	HSCs & MPPs	1268.91	-0.087825	0.309493	0.776586	0.956702
Old vs. Young	CD126-AB	HSCs & MPPs	3880.57	0.161672	0.32293	0.616625	0.906078
Old vs. Young	CD127-AB	HSCs & MPPs	1066.22	0.153138	0.315419	0.627317	0.912014
Old vs. Young	CD13-AB	HSCs & MPPs	3419.6	-0.082677	0.379974	0.827752	0.968196
Old vs. Young	CD133-AB	HSCs & MPPs	6573.01	-0.101527	0.368133	0.782711	0.958707
Old vs. Young	CD134-AB	HSCs & MPPs	2791.99	0.306273	0.318937	0.336908	0.776304
Old vs. Young	CD137-AB	HSCs & MPPs	4735.08	0.638374	0.328996	0.0523349	0.398972
Old vs. Young	CD138-AB	HSCs & MPPs	0.0364826	-1.97551	4.07156	0.627537	0.912014
Old vs. Young	CD14-AB	HSCs & MPPs	489.021	0.304429	0.313217	0.331079	0.774468
Old vs. Young	CD141-AB	HSCs & MPPs	317.139	-0.381943	0.345181	0.26851	0.741274
Old vs. Young	CD152-AB	HSCs & MPPs	4582.69	-0.287476	0.302403	0.341788	0.776524
Old vs. Young	CD154-AB	HSCs & MPPs	606.984	0.810444	0.407583	0.0467658	0.374289
Old vs. Young	CD155-AB	HSCs & MPPs	1849.29	-0.547855	0.308532	0.0757853	0.462718
Old vs. Young	CD16-AB	HSCs & MPPs	3172.89	-0.0976463	0.364385	0.788718	0.959417
Old vs. Young	CD163-AB	HSCs & MPPs	2297.17	0.201345	0.337075	0.550287	0.882287
Old vs. Young	CD178-AB	HSCs & MPPs	1732.43	-0.346718	0.294479	0.239038	0.707721
Old vs. Young	CD18-AB	HSCs & MPPs	20239.5	0.284952	0.335625	0.395872	0.811173
Old vs. Young	CD183-AB	HSCs & MPPs	2958.89	0.650574	0.329888	0.0485975	0.3854
Old vs. Young	CD184-AB	HSCs & MPPs	1610.42	0.363608	0.4862	0.454547	0.85006
Old vs. Young	CD185-AB	HSCs & MPPs	222.922	-0.985299	0.438863	0.0247607	0.272756
Old vs. Young	CD19-AB	HSCs & MPPs	1196.68	-0.276576	0.400139	0.489439	0.86196
Old vs. Young	CD194-AB	HSCs & MPPs	2106.05	0.376776	0.293663	0.199485	0.665317
Old vs. Young	CD195-AB	HSCs & MPPs	578.345	0.863934	0.384531	0.0246576	0.272331
Old vs. Young	CD196-AB	HSCs & MPPs	808.208	-0.847321	0.329103	0.0100345	0.168005
Old vs. Young	CD197-AB	HSCs & MPPs	884.33	-0.168218	0.322457	0.601897	0.901004
Old vs. Young	CD1a-AB	HSCs & MPPs	605.275	0.404929	0.333975	0.225339	0.690799
Old vs. Young	CD1c-AB	HSCs & MPPs	1863.36	0.675619	0.320285	0.0349078	0.321302
Old vs. Young	CD2-AB	HSCs & MPPs	3586.66	-0.980429	0.390857	0.0121277	0.182859
Old vs. Young	CD20-AB	HSCs & MPPs	606.579	0.23789	0.3719	0.522392	0.877687
Old vs. Young	CD206-AB	HSCs & MPPs	1647.05	-0.188457	0.363454	0.604098	0.901555
Old vs. Young	CD21-AB	HSCs & MPPs	1199.42	-0.514954	0.471017	0.27427	0.743489
Old vs. Young	CD223-AB	HSCs & MPPs	2728.05	0.333676	0.34381	0.331785	0.774468
Old vs. Young	CD226-AB	HSCs & MPPs	892.785	-0.0777141	0.325633	0.811373	0.967747
Old vs. Young	CD235a-b-AB	HSCs & MPPs	3859.69	-0.231445	0.975252	0.81241	0.967747
Old vs. Young	CD24-AB	HSCs & MPPs	1973.17	0.196305	0.317558	0.536463	0.880865
Old vs. Young	CD25-AB	HSCs & MPPs	579.498	0.0673534	0.301339	0.823136	0.967747
Old vs. Young	CD26-AB	HSCs & MPPs	2062.74	0.370558	0.340238	0.276103	0.744806
Old vs. Young	CD27-AB	HSCs & MPPs	1665.32	-0.384752	0.403135	0.339882	0.776524
Old vs. Young	CD270-AB	HSCs & MPPs	2566.07	0.317646	0.292107	0.276846	0.745234
Old vs. Young	CD272-AB	HSCs & MPPs	4155	-0.214618	0.336155	0.523182	0.877687
Old vs. Young	CD273-AB	HSCs & MPPs	3712.09	0.395537	0.320582	0.217273	0.683577
Old vs. Young	CD274-AB	HSCs & MPPs	2349.58	-0.206648	0.33985	0.54315	0.882287
Old vs. Young	CD275-AB	HSCs & MPPs	1437.82	1.7286	0.41988	3.84008e-05	0.00450036
Old vs. Young	CD278-AB	HSCs & MPPs	200.166	-0.586468	0.332037	0.0773505	0.468554
Old vs. Young	CD279-AB	HSCs & MPPs	1286.82	-0.979685	0.437064	0.0249928	0.274595
Old vs. Young	CD28-AB	HSCs & MPPs	1104.45	-0.154996	0.330457	0.639044	0.916884
Old vs. Young	CD29-AB	HSCs & MPPs	7172.03	0.151431	0.348519	0.663927	0.927988
Old vs. Young	CD3-AB	HSCs & MPPs	2203.05	-0.641692	0.39535	0.104568	0.53
Old vs. Young	CD30-AB	HSCs & MPPs	1179.58	0.00895573	0.296604	0.975912	0.994916
Old vs. Young	CD314-AB	HSCs & MPPs	1167.69	-0.725905	0.316379	0.0217666	0.257958
Old vs. Young	CD32-AB	HSCs & MPPs	4643.76	0.687371	0.313608	0.028393	0.298728
Old vs. Young	CD324-AB	HSCs & MPPs	0.172167	-0.827891	4.01574	0.836665	0.969217
Old vs. Young	CD326-AB	HSCs & MPPs	561.077	0.353544	0.399251	0.375877	0.796758
Old vs. Young	CD33-AB	HSCs & MPPs	6857.63	-0.580575	0.502233	0.247687	0.715643
Old vs. Young	CD335-AB	HSCs & MPPs	502.995	0.305983	0.345307	0.375554	0.796758
Old vs. Young	CD336-AB	HSCs & MPPs	420.228	-0.0626094	0.324768	0.84713	0.975181
Old vs. Young	CD34-AB	HSCs & MPPs	110079	-0.314585	0.423835	0.457945	0.852635
Old vs. Young	CD357-AB	HSCs & MPPs	768.869	-0.417637	0.325862	0.199969	0.665568
Old vs. Young	CD371-AB	HSCs & MPPs	0.845414	-1.50008	2.0787	0.470513	0.85698
Old vs. Young	CD38-AB	HSCs & MPPs	12189.6	-0.252028	0.408053	0.536815	0.880865
Old vs. Young	CD39-AB	HSCs & MPPs	773.154	0.198044	0.315827	0.530617	0.880178
Old vs. Young	CD4-AB	HSCs & MPPs	10029.6	-0.512156	0.391047	0.190295	0.658981
Old vs. Young	CD40-AB	HSCs & MPPs	84.5289	-0.138545	0.405174	0.732397	0.943667
Old vs. Young	CD45-AB	HSCs & MPPs	7238.77	-0.0623008	0.391189	0.873464	0.979974
Old vs. Young	CD45RA-AB	HSCs & MPPs	2590.93	0.346418	0.409676	0.397782	0.81275
Old vs. Young	CD46-AB	HSCs & MPPs	1.96167	-2.52144	1.63472	0.122969	0.56239
Old vs. Young	CD49a-AB	HSCs & MPPs	623.416	0.00864984	0.298988	0.97692	0.995081
Old vs. Young	CD49b-AB	HSCs & MPPs	16686.1	-0.122728	0.336272	0.715136	0.942022
Old vs. Young	CD49d-AB	HSCs & MPPs	18925.6	-0.00521729	0.357101	0.988343	0.998794
Old vs. Young	CD49E-AB	HSCs & MPPs	19257	-0.00411826	0.372862	0.991188	0.999392
Old vs. Young	CD5-AB	HSCs & MPPs	2170.97	-1.18957	0.348153	0.000633617	0.0297025
Old vs. Young	CD54-AB	HSCs & MPPs	18141.8	-0.381807	0.434479	0.379526	0.799344
Old vs. Young	CD56-AB	HSCs & MPPs	667.616	0.373659	0.319685	0.24247	0.712643
Old vs. Young	CD61-AB	HSCs & MPPs	1056.96	-1.01471	0.37478	0.00677975	0.129429
Old vs. Young	CD62L-AB	HSCs & MPPs	4580.21	-0.388902	0.445114	0.382274	0.801598
Old vs. Young	CD69-AB	HSCs & MPPs	6540.01	-0.350553	0.364324	0.335949	0.77515
Old vs. Young	CD7-AB	HSCs & MPPs	1661.13	-0.67331	0.339499	0.0473399	0.377555
Old vs. Young	CD8-AB	HSCs & MPPs	2829.51	-0.2949	0.350701	0.400412	0.813023
Old vs. Young	CD80-AB	HSCs & MPPs	660.187	-0.184026	0.337744	0.585844	0.892567
Old vs. Young	CD81-AB	HSCs & MPPs	37030	-0.896474	0.434894	0.0392688	0.341677
Old vs. Young	CD83-AB	HSCs & MPPs	1833.48	-0.130887	0.328381	0.690201	0.937851
Old vs. Young	CD86-AB	HSCs & MPPs	0.135685	-1.79771	4.06573	0.658372	0.92589
Old vs. Young	CD9-AB	HSCs & MPPs	1993.29	-1.1101	0.338122	0.00102666	0.0394759
Old vs. Young	CD90-AB	HSCs & MPPs	5359.75	-0.029834	0.322408	0.926273	0.985859
Old vs. Young	CD94-AB	HSCs & MPPs	253.873	-0.070585	0.334235	0.832744	0.968932
Old vs. Young	CD95-AB	HSCs & MPPs	8454.87	0.117548	0.324166	0.716892	0.943143
Old vs. Young	CD98-AB	HSCs & MPPs	10223.7	-0.221647	0.386142	0.565966	0.886913
Old vs. Young	CD99-AB	HSCs & MPPs	0	NA	NA	NA	NA
Old vs. Young	CRACC-AB	HSCs & MPPs	0	NA	NA	NA	NA
Old vs. Young	Disialoganglioside.GD2-AB	HSCs & MPPs	0.346258	-3.98614	3.67712	0.278348	0.745619
Old vs. Young	HLA.ABC-AB	HSCs & MPPs	25202.5	0.353432	0.357774	0.323219	0.769733
Old vs. Young	IgD-AB	HSCs & MPPs	1743.34	-0.586924	0.379263	0.121734	0.56239
Old vs. Young	IgG-AB	HSCs & MPPs	2917.52	0.0608691	0.419665	0.884678	0.98057
Old vs. Young	IL.21R-AB	HSCs & MPPs	3029.29	0.376453	0.374513	0.31481	0.765668
Old vs. Young	TCRab-AB	HSCs & MPPs	914.713	0.137833	0.337959	0.683392	0.935159
Old vs. Young	TCRgd-AB	HSCs & MPPs	3127.07	-0.186877	0.313993	0.551734	0.882287
Old vs. Young	Tim3-AB	HSCs & MPPs	3348.48	0.61808	0.344745	0.0729953	0.456151
Old vs. Young	B7.H4-AB	CD8+ central memory T cells	7087.65	0.494384	0.375963	0.188517	0.658981
Old vs. Young	CD10-AB	CD8+ central memory T cells	936.154	-0.326732	0.351636	0.352798	0.785203
Old vs. Young	CD103-AB	CD8+ central memory T cells	2553.25	0.781353	0.529279	0.139874	0.594888
Old vs. Young	CD117-AB	CD8+ central memory T cells	4376.35	0.720677	0.356164	0.0430277	0.360081
[truncated: 2,411 more rows]

## Sheet: Healthy vs. AML
Comparison	Gene	Cell type	Base mean	log2 FC	LFC SE	P value	Adjusted p value	AML patients included in comparison	MeanDecreaseAccuracy	Normalized MeanDecreaseAccuracy
Aged vs. AML	B7.H4-AB	CD4+ cytotoxic T cells	957.811	0.942553	0.6091	0.121755	0.468287	3	0.00044358	0.00696319
Aged vs. AML	B7.H4-AB	CD4+ memory T cells	2268.71	0.379739	0.233482	0.103861	0.233318	8	0.00140234	0.0107111
Aged vs. AML	B7.H4-AB	CD4+ naive T cells	1353.32	0.298455	0.258315	0.24793	0.476788	3	0.000634935	0.0102799
Aged vs. AML	B7.H4-AB	CD56dimCD16+ NK cells	2745.67	0.386345	0.257187	0.133046	0.31684	5	0.000855232	0.0079369
Aged vs. AML	B7.H4-AB	CD8+ central memory T cells	4354.25	0.288211	0.317985	0.364742	0.671737	3	0.000328365	0.00275857
Aged vs. AML	B7.H4-AB	CD8+ effector memory T cells	4807.48	0.279934	0.356176	0.431901	0.801571	3	0.000225775	0.00143599
Aged vs. AML	B7.H4-AB	CD8+ naive T cells	695.142	0.285996	0.222144	0.197942	0.46033	4	0.000137609	0.00212875
Aged vs. AML	B7.H4-AB	CD8+CD103+ tissue resident memory T cells	1774.01	0.406741	0.247895	0.100844	0.299565	6	0.000504511	0.00733511
Aged vs. AML	B7.H4-AB	Classical Monocytes	11195.3	0.123399	0.296537	0.677313	0.970778	8	0.00185607	0.0132259
Aged vs. AML	B7.H4-AB	Conventional dendritic cell 1	1360.24	0.179412	0.204781	0.380966	0.583738	3	0.000343372	0.0138347
Aged vs. AML	B7.H4-AB	Early promyelocytes	2941.17	-0.900512	0.529008	0.0887055	0.184652	11	0.0011325	0.0104581
Aged vs. AML	B7.H4-AB	HSCs & MPPs	3034.92	0.0493858	0.272984	0.856438	0.92305	4	0.000537153	0.0125779
Aged vs. AML	B7.H4-AB	Late promyelocytes	1122.27	-0.0552462	0.26058	0.832097	0.923537	9	0.000568432	0.0100847
Aged vs. AML	B7.H4-AB	Lympho-myeloid progenitors	2182.23	0.283636	0.321635	0.377854	0.541403	4	0.000795129	0.0142993
Aged vs. AML	B7.H4-AB	Mature naive B cells	3905.25	0.741854	0.316413	0.0190487	0.0809572	5	0.00116527	0.0211719
Aged vs. AML	B7.H4-AB	Myelocytes	2282.91	0.074401	0.254849	0.770331	0.952822	12	0.00319566	0.0347197
Aged vs. AML	B7.H4-AB	Non-classical monocytes	1788.61	-0.129779	0.301865	0.66725	0.887321	7	0.000893206	0.00885658
Aged vs. AML	B7.H4-AB	Nonswitched memory B cells	12421	-0.0640592	0.211943	0.762464	0.942854	3	0.00285385	0.0303175
Aged vs. AML	CD10-AB	CD4+ cytotoxic T cells	96.7886	0.973406	0.417043	0.0195924	0.150711	3	0	0
Aged vs. AML	CD10-AB	CD4+ memory T cells	268.248	0.367898	0.188643	0.0511479	0.140875	8	0.000156852	0.00119804
Aged vs. AML	CD10-AB	CD4+ naive T cells	140.317	0.423162	0.200109	0.0344592	0.149822	3	9.21662e-05	0.00149221
Aged vs. AML	CD10-AB	CD56dimCD16+ NK cells	513.116	-0.0388302	0.258499	0.880596	0.907281	5	0.000271244	0.00251725
Aged vs. AML	CD10-AB	CD8+ central memory T cells	590.425	0.629516	0.261474	0.0160591	0.127238	3	4.37604e-05	0.000367628
Aged vs. AML	CD10-AB	CD8+ effector memory T cells	558.688	0.4979	0.185548	0.00728774	0.122677	3	0.000122816	0.000781146
Aged vs. AML	CD10-AB	CD8+ naive T cells	75.7219	0.00183706	0.216803	0.993239	0.993239	4	-6.66667e-05	-0.00103131
Aged vs. AML	CD10-AB	CD8+CD103+ tissue resident memory T cells	199.989	0.322457	0.164485	0.0499479	0.200914	6	0.000182998	0.00266061
Aged vs. AML	CD10-AB	Classical Monocytes	2688.35	-0.125075	0.802712	0.876178	0.970778	8	0.000518482	0.00369459
Aged vs. AML	CD10-AB	Conventional dendritic cell 1	317.6	0.97305	0.793979	0.220373	0.395009	3	0.000969252	0.0390518
Aged vs. AML	CD10-AB	Early promyelocytes	300.913	-0.380671	0.4141	0.357952	0.554796	11	0.000404695	0.00373718
Aged vs. AML	CD10-AB	HSCs & MPPs	548.184	0.547571	0.388419	0.158615	0.32859	4	0.00119658	0.0280191
Aged vs. AML	CD10-AB	Late promyelocytes	138.964	0.24881	0.301787	0.409682	0.678326	9	0.000622634	0.0110463
Aged vs. AML	CD10-AB	Lympho-myeloid progenitors	330.399	0.52066	0.396622	0.189271	0.395001	4	0.00037888	0.00681362
Aged vs. AML	CD10-AB	Mature naive B cells	874.096	0.798144	0.321613	0.0130762	0.0796274	5	0.00121153	0.0220123
Aged vs. AML	CD10-AB	Myelocytes	618.734	-1.67262	0.906376	0.0649808	0.364067	12	0.000646524	0.00702426
Aged vs. AML	CD10-AB	Non-classical monocytes	402.597	0.90006	0.353092	0.0108007	0.0847438	7	0.00183218	0.018167
Aged vs. AML	CD10-AB	Nonswitched memory B cells	940.659	0.640101	0.358902	0.0745056	0.36837	3	0.000725416	0.00770635
Aged vs. AML	CD103-AB	CD4+ cytotoxic T cells	150.279	0.0126558	0.389969	0.974111	0.991603	3	1.05708e-06	1.65938e-05
Aged vs. AML	CD103-AB	CD4+ memory T cells	1067.29	0.873253	0.602997	0.147564	0.286776	8	0.000403361	0.00308088
Aged vs. AML	CD103-AB	CD4+ naive T cells	152.146	0.266108	0.222613	0.231936	0.472534	3	0.000478256	0.00774316
Aged vs. AML	CD103-AB	CD56dimCD16+ NK cells	365.232	0.0447199	0.146981	0.760932	0.846927	5	0.0013093	0.0121508
Aged vs. AML	CD103-AB	CD8+ central memory T cells	1861.99	-0.190405	0.720751	0.791645	0.959287	3	0.000163882	0.00137676
Aged vs. AML	CD103-AB	CD8+ effector memory T cells	866.434	0.10787	0.299949	0.719126	0.876445	3	0.000614754	0.00391001
Aged vs. AML	CD103-AB	CD8+ naive T cells	72.4942	0.172586	0.227971	0.44902	0.660323	4	8.35946e-06	0.000129317
Aged vs. AML	CD103-AB	CD8+CD103+ tissue resident memory T cells	4781.1	-0.0622172	0.556182	0.910931	0.938635	6	0.000885561	0.0128752
Aged vs. AML	CD103-AB	Classical Monocytes	2780.25	-0.801068	0.607262	0.18712	0.779031	8	0.00216814	0.0154497
Aged vs. AML	CD103-AB	Conventional dendritic cell 1	774.276	-1.40454	0.664228	0.0344686	0.0997926	3	0.00548794	0.221113
Aged vs. AML	CD103-AB	Early promyelocytes	1078.51	-2.85982	0.928466	0.00206892	0.0111068	11	0.00379082	0.0350066
Aged vs. AML	CD103-AB	HSCs & MPPs	1316.87	-3.59262	0.846508	2.19518e-05	0.000141955	4	0.00556043	0.130202
Aged vs. AML	CD103-AB	Late promyelocytes	402.676	0.723404	0.431268	0.0934666	0.277651	9	0.00426268	0.0756254
Aged vs. AML	CD103-AB	Lympho-myeloid progenitors	1766.3	-4.57019	1.14557	6.62247e-05	0.00127151	4	0.007899	0.142052
Aged vs. AML	CD103-AB	Mature naive B cells	280.828	0.0522765	0.159704	0.743415	0.843269	5	0.00248513	0.0451526
Aged vs. AML	CD103-AB	Myelocytes	612.915	-0.987626	0.650293	0.128828	0.438345	12	0.00361921	0.0393214
Aged vs. AML	CD103-AB	Non-classical monocytes	400.909	-0.642125	0.296427	0.0302944	0.171668	7	0.0153154	0.151859
Aged vs. AML	CD103-AB	Nonswitched memory B cells	562.935	-0.032767	0.135982	0.809581	0.942854	3	0.00113657	0.0120742
Aged vs. AML	CD117-AB	CD4+ cytotoxic T cells	635.399	0.416345	0.379689	0.272842	0.779548	3	9.67332e-05	0.00151849
Aged vs. AML	CD117-AB	CD4+ memory T cells	1753.77	-0.018369	0.209909	0.930266	0.932006	8	0.00169034	0.0129109
Aged vs. AML	CD117-AB	CD4+ naive T cells	907.145	-0.130311	0.214742	0.543969	0.767987	3	0.0011977	0.0193913
Aged vs. AML	CD117-AB	CD56dimCD16+ NK cells	2473.22	0.281981	0.164509	0.0865152	0.232225	5	0.00171731	0.0159374
Aged vs. AML	CD117-AB	CD8+ central memory T cells	2841.03	-0.00681942	0.263318	0.979339	0.995863	3	0.00120046	0.010085
Aged vs. AML	CD117-AB	CD8+ effector memory T cells	3269.88	-0.120918	0.288217	0.674822	0.859614	3	0.00182107	0.0115825
Aged vs. AML	CD117-AB	CD8+ naive T cells	476.179	-0.0659981	0.159797	0.679597	0.779583	4	0.000484729	0.00749856
Aged vs. AML	CD117-AB	CD8+CD103+ tissue resident memory T cells	1400.48	-0.356047	0.271973	0.190492	0.377248	6	0.00181016	0.026318
Aged vs. AML	CD117-AB	Classical Monocytes	7395.07	-0.0607749	0.300937	0.839954	0.970778	8	0.00872254	0.0621549
Aged vs. AML	CD117-AB	Conventional dendritic cell 1	1379.16	-0.465467	0.214871	0.0302913	0.0988124	3	0.00194075	0.0781943
Aged vs. AML	CD117-AB	Early promyelocytes	7131.47	-1.0238	0.590002	0.0826973	0.179571	11	0.052288	0.482856
Aged vs. AML	CD117-AB	HSCs & MPPs	4785.8	-0.474676	0.359599	0.18683	0.362451	4	0.00327762	0.0767484
Aged vs. AML	CD117-AB	Late promyelocytes	2668.68	-2.49034	0.679526	0.000247516	0.00277767	9	0.001541	0.0273393
Aged vs. AML	CD117-AB	Lympho-myeloid progenitors	6356.42	-0.488233	0.528797	0.355856	0.520039	4	0.0239962	0.431539
Aged vs. AML	CD117-AB	Mature naive B cells	2281.37	0.0637097	0.18622	0.73226	0.843269	5	0.00177922	0.0323269
Aged vs. AML	CD117-AB	Myelocytes	1941.45	-1.29562	0.514074	0.0117257	0.109796	12	0.0104833	0.113897
Aged vs. AML	CD117-AB	Non-classical monocytes	1690.45	0.0377729	0.282919	0.893789	0.959647	7	0.0029858	0.0296057
Aged vs. AML	CD117-AB	Nonswitched memory B cells	3203.16	-0.175618	0.200663	0.38147	0.805872	3	0.0028119	0.0298718
Aged vs. AML	CD11a-AB	CD4+ cytotoxic T cells	29336	-0.393114	0.574638	0.493907	0.899	3	0.0483748	0.759373
Aged vs. AML	CD11a-AB	CD4+ memory T cells	44893.5	-0.0823407	0.278117	0.767181	0.831785	8	0.0647072	0.494235
Aged vs. AML	CD11a-AB	CD4+ naive T cells	11039.7	-0.208487	0.363781	0.56657	0.767987	3	0.0403632	0.653497
Aged vs. AML	CD11a-AB	CD56dimCD16+ NK cells	64535.8	-0.58925	0.269798	0.0289593	0.105495	5	0.0760861	0.706111
Aged vs. AML	CD11a-AB	CD8+ central memory T cells	141754	-0.378368	0.342525	0.269315	0.606575	3	0.060082	0.504745
Aged vs. AML	CD11a-AB	CD8+ effector memory T cells	126794	-0.43939	0.466949	0.346714	0.778181	3	0.136119	0.865758
Aged vs. AML	CD11a-AB	CD8+ naive T cells	5509.88	-0.109537	0.321364	0.733215	0.804865	4	0.0358026	0.553852
Aged vs. AML	CD11a-AB	CD8+CD103+ tissue resident memory T cells	36358.4	-0.375051	0.393647	0.340711	0.521391	6	0.0291288	0.423505
Aged vs. AML	CD11a-AB	Classical Monocytes	290763	-0.555026	0.49521	0.262378	0.834429	8	0.0987866	0.703932
Aged vs. AML	CD11a-AB	Conventional dendritic cell 1	27954.4	0.476001	0.353701	0.178376	0.341369	3	0.00773409	0.311612
Aged vs. AML	CD11a-AB	Early promyelocytes	8917.5	0.585029	0.691987	0.397869	0.558651	11	0.0068526	0.0632807
Aged vs. AML	CD11a-AB	HSCs & MPPs	17327.8	-1.55314	0.386754	5.92393e-05	0.000359138	4	0.00654443	0.153244
Aged vs. AML	CD11a-AB	Late promyelocytes	10672.5	2.67633	0.727565	0.000234638	0.00277767	9	0.0212342	0.376723
Aged vs. AML	CD11a-AB	Lympho-myeloid progenitors	20206.3	-0.671103	0.456231	0.141299	0.376797	4	0.0026733	0.0480756
Aged vs. AML	CD11a-AB	Mature naive B cells	11365.2	-0.870672	0.354518	0.0140519	0.0796274	5	0.0160525	0.291659
Aged vs. AML	CD11a-AB	Myelocytes	42744.6	-0.061205	0.729525	0.933138	0.953888	12	0.0633057	0.687794
Aged vs. AML	CD11a-AB	Non-classical monocytes	60624.3	-0.480262	0.483998	0.321061	0.653014	7	0.0512731	0.508398
Aged vs. AML	CD11a-AB	Nonswitched memory B cells	21184.9	0.0261128	0.33721	0.938275	0.97236	3	0.0209429	0.222483
Aged vs. AML	CD11b-AB	CD4+ cytotoxic T cells	249.668	-1.22418	0.389991	0.00169524	0.028254	3	0.0134393	0.210966
Aged vs. AML	CD11b-AB	CD4+ memory T cells	482.919	-1.54237	0.279765	3.5258e-08	3.63157e-06	8	0.02743	0.209511
Aged vs. AML	CD11b-AB	CD4+ naive T cells	134.397	-1.24046	0.254627	1.10665e-06	5.53326e-05	3	0.00600248	0.0971827
Aged vs. AML	CD11b-AB	CD56dimCD16+ NK cells	1961.86	-0.376377	0.343975	0.273868	0.490079	5	0.0490232	0.454955
Aged vs. AML	CD11b-AB	CD8+ central memory T cells	803.293	-1.75326	0.256112	7.61179e-12	3.92007e-10	3	0.0218853	0.183856
Aged vs. AML	CD11b-AB	CD8+ effector memory T cells	1357.7	-0.660117	0.384084	0.0856729	0.393317	3	0.0281426	0.178995
Aged vs. AML	CD11b-AB	CD8+ naive T cells	66.8289	-1.33861	0.364932	0.000244346	0.00387471	4	0.00203086	0.0314166
Aged vs. AML	CD11b-AB	CD8+CD103+ tissue resident memory T cells	314.36	-1.13038	0.254713	9.08651e-06	0.000209526	6	0.0260089	0.378144
Aged vs. AML	CD11b-AB	Classical Monocytes	85989.7	-0.481074	0.70364	0.494169	0.927435	8	0.131033	0.933714
Aged vs. AML	CD11b-AB	Conventional dendritic cell 1	364.023	-2.27772	0.622514	0.00025329	0.00343751	3	0.000947197	0.0381632
Aged vs. AML	CD11b-AB	Early promyelocytes	466.652	-1.76022	0.440816	6.52141e-05	0.000665183	11	0.000606406	0.00559989
Aged vs. AML	CD11b-AB	HSCs & MPPs	360.248	-1.91097	0.275614	4.10614e-12	7.96592e-11	4	0.000626139	0.0146616
Aged vs. AML	CD11b-AB	Late promyelocytes	640.32	1.31443	0.557039	0.0182908	0.0738948	9	0.00759269	0.134704
Aged vs. AML	CD11b-AB	Lympho-myeloid progenitors	365.53	-1.43816	0.416392	0.000552597	0.00589437	4	0.000339748	0.0061099
Aged vs. AML	CD11b-AB	Mature naive B cells	290.57	-1.02345	0.299652	0.000636749	0.0162365	5	0.00436867	0.0793748
Aged vs. AML	CD11b-AB	Myelocytes	11737.5	0.229024	0.808831	0.777059	0.952822	12	0.0873277	0.948784
Aged vs. AML	CD11b-AB	Non-classical monocytes	4102.58	-2.56503	0.789325	0.00115545	0.0130952	7	0.0108372	0.107456
Aged vs. AML	CD11b-AB	Nonswitched memory B cells	634.173	-0.869702	0.332888	0.00898563	0.125999	3	0.0136517	0.145027
Aged vs. AML	CD11c-AB	CD4+ cytotoxic T cells	620.913	-0.444568	0.5052	0.378868	0.861063	3	0.0080066	0.125685
Aged vs. AML	CD11c-AB	CD4+ memory T cells	1954.02	-0.620528	0.233446	0.00785783	0.0425977	8	0.049671	0.379388
Aged vs. AML	CD11c-AB	CD4+ naive T cells	745.289	-0.299406	0.184368	0.104385	0.307014	3	0.0260791	0.422232
Aged vs. AML	CD11c-AB	CD56dimCD16+ NK cells	9942.57	-0.340877	0.31877	0.284912	0.492559	5	0.0216835	0.201231
Aged vs. AML	CD11c-AB	CD8+ central memory T cells	3581.29	-0.422585	0.299272	0.157938	0.507158	3	0.0200941	0.168809
Aged vs. AML	CD11c-AB	CD8+ effector memory T cells	4123.67	-0.661432	0.347904	0.0572768	0.304471	3	0.0166317	0.105782
Aged vs. AML	CD11c-AB	CD8+ naive T cells	371.058	-0.347288	0.1847	0.06007	0.24028	4	0.00771024	0.119274
Aged vs. AML	CD11c-AB	CD8+CD103+ tissue resident memory T cells	1307.19	-0.254803	0.177935	0.152144	0.341478	6	0.0479519	0.697175
Aged vs. AML	CD11c-AB	Classical Monocytes	256807	-0.957987	0.808473	0.236044	0.834429	8	0.113716	0.810315
Aged vs. AML	CD11c-AB	Conventional dendritic cell 1	9957.1	-0.17462	0.432714	0.686547	0.770026	3	0.0123632	0.498121
Aged vs. AML	CD11c-AB	Early promyelocytes	3023.01	-0.8395	0.445749	0.0596533	0.146674	11	0.0147439	0.136153
Aged vs. AML	CD11c-AB	HSCs & MPPs	3170.07	-2.03076	0.215125	3.73051e-21	3.6186e-19	4	0.0150452	0.352296
Aged vs. AML	CD11c-AB	Late promyelocytes	3147.56	0.848484	0.549013	0.122233	0.333662	9	0.048112	0.853568
Aged vs. AML	CD11c-AB	Lympho-myeloid progenitors	3514.27	-2.12512	0.430473	7.94523e-07	1.90686e-05	4	0.00607087	0.109176
Aged vs. AML	CD11c-AB	Mature naive B cells	1422.18	-0.482421	0.204447	0.0182928	0.0809572	5	0.021661	0.39356
Aged vs. AML	CD11c-AB	Myelocytes	27614.8	-0.902596	0.866177	0.297391	0.680694	12	0.0650051	0.706257
Aged vs. AML	CD11c-AB	Non-classical monocytes	64695.8	-0.709052	0.546404	0.194401	0.491165	7	0.0580692	0.575785
Aged vs. AML	CD11c-AB	Nonswitched memory B cells	5726.49	-0.173225	0.484282	0.720573	0.942854	3	0.0132946	0.141233
Aged vs. AML	CD123-AB	CD4+ cytotoxic T cells	1189.1	-0.209646	0.838048	0.802464	0.991603	3	0.0109363	0.171674
Aged vs. AML	CD123-AB	CD4+ memory T cells	1994.08	0.0269653	0.316044	0.932006	0.932006	8	0.0126317	0.0964811
Aged vs. AML	CD123-AB	CD4+ naive T cells	1378.28	-1.09882	0.374853	0.00337507	0.0356773	3	0.000509068	0.00824202
Aged vs. AML	CD123-AB	CD56dimCD16+ NK cells	2609.46	0.134088	0.281013	0.633248	0.807392	5	0.0189235	0.175618
Aged vs. AML	CD123-AB	CD8+ central memory T cells	4446.05	-0.220008	0.426065	0.605595	0.831683	3	0.00837189	0.0703317
Aged vs. AML	CD123-AB	CD8+ effector memory T cells	4736.29	-0.359079	0.469554	0.444436	0.801571	3	0.00901372	0.0573298
Aged vs. AML	CD123-AB	CD8+ naive T cells	623.098	-0.646547	0.383548	0.0918537	0.298409	4	0.00289116	0.0447251
Aged vs. AML	CD123-AB	CD8+CD103+ tissue resident memory T cells	1704.89	-0.0548445	0.347674	0.874656	0.929898	6	0.0195191	0.283789
Aged vs. AML	CD123-AB	Classical Monocytes	33197.1	-0.267727	0.600327	0.65562	0.970778	8	0.018852	0.134335
Aged vs. AML	CD123-AB	Conventional dendritic cell 1	8029.85	0.731343	0.566686	0.196856	0.359641	3	0.00334757	0.134876
Aged vs. AML	CD123-AB	Early promyelocytes	5505.88	-0.909123	0.423581	0.0318507	0.0902436	11	0.00546864	0.0505005
Aged vs. AML	CD123-AB	HSCs & MPPs	6161.25	-1.87133	0.353766	1.22497e-07	9.14013e-07	4	0.00111017	0.0259957
Aged vs. AML	CD123-AB	Late promyelocytes	4262.05	-0.631066	0.613506	0.303657	0.583107	9	0.00814161	0.144443
Aged vs. AML	CD123-AB	Lympho-myeloid progenitors	6492.41	-1.86613	0.523453	0.000363797	0.00498922	4	0.00263068	0.047309
Aged vs. AML	CD123-AB	Mature naive B cells	3757.28	-0.261227	0.56892	0.646117	0.813628	5	-1.69836e-05	-0.000308576
Aged vs. AML	CD123-AB	Myelocytes	8427.73	-0.3276	0.545507	0.548144	0.82576	12	0.0208113	0.226107
Aged vs. AML	CD123-AB	Non-classical monocytes	7216.73	-0.284812	0.417626	0.495253	0.809559	7	0.0284481	0.282077
Aged vs. AML	CD123-AB	Nonswitched memory B cells	4096.26	0.0959374	0.209168	0.646476	0.899689	3	0.00272202	0.028917
Aged vs. AML	CD124-AB	CD4+ cytotoxic T cells	425.612	-0.163872	0.398667	0.681036	0.956825	3	0.000358759	0.00563169
Aged vs. AML	CD124-AB	CD4+ memory T cells	761.878	0.587928	0.204866	0.00410715	0.0255431	8	0.000555616	0.0042438
Aged vs. AML	CD124-AB	CD4+ naive T cells	344.666	0.682309	0.191464	0.000365756	0.0121919	3	0.00139584	0.0225992
Aged vs. AML	CD124-AB	CD56dimCD16+ NK cells	2135.82	0.296464	0.197475	0.133283	0.31684	5	0.00498567	0.0462691
Aged vs. AML	CD124-AB	CD8+ central memory T cells	2483.03	-0.0358179	0.25408	0.887893	0.984101	3	0.00109201	0.00917393
Aged vs. AML	CD124-AB	CD8+ effector memory T cells	2561.88	-0.033387	0.280524	0.905262	0.928874	3	0.000498005	0.00316745
Aged vs. AML	CD124-AB	CD8+ naive T cells	238.707	0.605815	0.162687	0.000196244	0.00387471	4	0.000312067	0.00482756
Aged vs. AML	CD124-AB	CD8+CD103+ tissue resident memory T cells	900.576	0.421514	0.223369	0.0591506	0.214652	6	0.00081931	0.011912
Aged vs. AML	CD124-AB	Classical Monocytes	7225.86	-0.0416777	0.444631	0.925319	0.982555	8	0.00288891	0.0205857
Aged vs. AML	CD124-AB	Conventional dendritic cell 1	661.733	0.601761	0.276009	0.0292411	0.0988124	3	0.000632158	0.0254701
Aged vs. AML	CD124-AB	Early promyelocytes	750.446	0.89918	0.266628	0.000745109	0.00447065	11	0.00168864	0.0155939
Aged vs. AML	CD124-AB	HSCs & MPPs	1038.55	0.427246	0.230431	0.0637222	0.167055	4	0.000395829	0.00926869
Aged vs. AML	CD124-AB	Late promyelocytes	436.322	0.695805	0.234543	0.00301066	0.0178869	9	0.00818187	0.145157
Aged vs. AML	CD124-AB	Lympho-myeloid progenitors	954.56	0.301933	0.250862	0.228751	0.43059	4	0.00112407	0.0202148
Aged vs. AML	CD124-AB	Mature naive B cells	2295.3	0.288965	0.203727	0.156077	0.289451	5	0.00223456	0.0405999
Aged vs. AML	CD124-AB	Myelocytes	1096.61	0.387033	0.320366	0.22701	0.602798	12	0.00529919	0.0575739
Aged vs. AML	CD124-AB	Non-classical monocytes	1788.15	0.352613	0.299196	0.238584	0.550084	7	0.00587645	0.0582679
Aged vs. AML	CD124-AB	Nonswitched memory B cells	3340.78	-0.0900423	0.200598	0.653525	0.899689	3	0.00121789	0.0129381
Aged vs. AML	CD126-AB	CD4+ cytotoxic T cells	889.792	0.208322	0.596351	0.726843	0.969125	3	0.000952077	0.0149454
Aged vs. AML	CD126-AB	CD4+ memory T cells	3691.33	-0.25369	0.207162	0.220727	0.378915	8	0.000708478	0.00541137
Aged vs. AML	CD126-AB	CD4+ naive T cells	1706.91	-0.170439	0.244222	0.485249	0.746538	3	2.55416e-05	0.000413529
Aged vs. AML	CD126-AB	CD56dimCD16+ NK cells	1842.03	0.708873	0.33584	0.034794	0.117215	5	0.000576169	0.00534709
Aged vs. AML	CD126-AB	CD8+ central memory T cells	3568.6	0.219738	0.294688	0.455871	0.745313	3	0.000267163	0.00224442
Aged vs. AML	CD126-AB	CD8+ effector memory T cells	4082.71	0.282826	0.358334	0.429948	0.801571	3	0.000293902	0.0018693
Aged vs. AML	CD126-AB	CD8+ naive T cells	653.825	-0.0710143	0.264037	0.787963	0.847272	4	-0.000250136	-0.0038695
Aged vs. AML	CD126-AB	CD8+CD103+ tissue resident memory T cells	1653.47	0.449828	0.244738	0.0660623	0.22241	6	0.000957665	0.0139235
Aged vs. AML	CD126-AB	Classical Monocytes	11552.8	0.109496	0.508446	0.829491	0.970778	8	0.0119147	0.0849016
Aged vs. AML	CD126-AB	Conventional dendritic cell 1	2268.79	0.511265	0.237305	0.0312039	0.0988124	3	0.00960233	0.386884
Aged vs. AML	CD126-AB	Early promyelocytes	3599.8	-0.073841	0.444555	0.868077	0.922332	11	0.00969057	0.0894881
Aged vs. AML	CD126-AB	HSCs & MPPs	3666.89	-0.227237	0.29338	0.438605	0.624614	4	0.00146158	0.0342241
Aged vs. AML	CD126-AB	Late promyelocytes	2394.21	-0.531239	0.632588	0.401028	0.675063	9	0.00502079	0.0890752
Aged vs. AML	CD126-AB	Lympho-myeloid progenitors	3680.19	-0.298657	0.405731	0.461673	0.624233	4	0.00387935	0.0697647
Aged vs. AML	CD126-AB	Mature naive B cells	1501.03	0.770435	0.32817	0.0188915	0.0809572	5	0.00296857	0.0539362
Aged vs. AML	CD126-AB	Myelocytes	3209.21	-0.456244	0.559749	0.415023	0.801755	12	0.0113765	0.123602
Aged vs. AML	CD126-AB	Non-classical monocytes	1773.8	0.198409	0.296488	0.503371	0.809559	7	0.00599728	0.059466
Aged vs. AML	CD126-AB	Nonswitched memory B cells	3269.21	-0.0761473	0.126189	0.546218	0.899689	3	0.00266772	0.0283401
Aged vs. AML	CD127-AB	CD4+ cytotoxic T cells	1880	-1.04048	0.981821	0.289262	0.803505	3	0.0010537	0.0165406
Aged vs. AML	CD127-AB	CD4+ memory T cells	9802.6	-0.453436	0.346881	0.191152	0.345414	8	0.000812629	0.00620687
Aged vs. AML	CD127-AB	CD4+ naive T cells	3332.38	-0.333382	0.337658	0.323477	0.577638	3	0.0018716	0.030302
Aged vs. AML	CD127-AB	CD56dimCD16+ NK cells	7082.35	0.739353	0.288003	0.0102532	0.0550435	5	0.000686668	0.00637256
Aged vs. AML	CD127-AB	CD8+ central memory T cells	4903.5	0.193928	0.333091	0.560427	0.816935	3	0.000204601	0.00171883
Aged vs. AML	CD127-AB	CD8+ effector memory T cells	6289.63	-0.355535	0.560312	0.525734	0.813238	3	0.000126813	0.000806567
Aged vs. AML	CD127-AB	CD8+ naive T cells	1589.2	-0.353837	0.335884	0.292136	0.551199	4	-6.75031e-05	-0.00104424
Aged vs. AML	CD127-AB	CD8+CD103+ tissue resident memory T cells	5448.29	-0.25891	0.303347	0.393376	0.567585	6	0.00119468	0.0173696
Aged vs. AML	CD127-AB	Classical Monocytes	11251.3	-0.418958	1.21205	0.729598	0.970778	8	0.00414241	0.0295179
Aged vs. AML	CD127-AB	Conventional dendritic cell 1	455.923	-0.20197	0.315198	0.521671	0.660783	3	0.00349143	0.140672
Aged vs. AML	CD127-AB	Early promyelocytes	690.478	-0.164586	0.224	0.462487	0.60479	11	0.00639343	0.0590405
Aged vs. AML	CD127-AB	HSCs & MPPs	983.701	-0.0991063	0.19182	0.605391	0.752858	4	0.00670287	0.156954
Aged vs. AML	CD127-AB	Late promyelocytes	363.409	-0.131734	0.219732	0.548825	0.769879	9	0.000694524	0.0123218
Aged vs. AML	CD127-AB	Lympho-myeloid progenitors	791.09	0.28342	0.243374	0.244203	0.434425	4	0.0113757	0.204575
Aged vs. AML	CD127-AB	Mature naive B cells	1142.24	0.0687816	0.15452	0.656225	0.816055	5	0.000930399	0.0169045
Aged vs. AML	CD127-AB	Myelocytes	1089.6	-0.421488	0.718458	0.557434	0.82576	12	0.00458849	0.0498523
Aged vs. AML	CD127-AB	Non-classical monocytes	6042.92	1.12905	0.593881	0.0572847	0.233722	7	0.0084863	0.0841459
Aged vs. AML	CD127-AB	Nonswitched memory B cells	2217.65	-0.475029	0.140433	0.000718059	0.0246534	3	0.000891217	0.00946772
Aged vs. AML	CD13-AB	CD4+ cytotoxic T cells	490.578	0.0798251	0.393686	0.83932	0.991603	3	4.32243e-05	0.000678522
Aged vs. AML	CD13-AB	CD4+ memory T cells	1396.9	0.0493293	0.159549	0.757185	0.83144	8	0.00047881	0.00365716
Aged vs. AML	CD13-AB	CD4+ naive T cells	646.79	-0.108606	0.17604	0.537275	0.767987	3	0.000157089	0.00254334
Aged vs. AML	CD13-AB	CD56dimCD16+ NK cells	1315.94	-0.24773	0.134897	0.066294	0.1932	5	0.00103116	0.0095696
Aged vs. AML	CD13-AB	CD8+ central memory T cells	2338.07	-0.209582	0.211377	0.321438	0.662643	3	0.000286437	0.00240634
Aged vs. AML	CD13-AB	CD8+ effector memory T cells	2333.29	-0.0450899	0.19075	0.813136	0.91252	3	9.56944e-05	0.000608643
Aged vs. AML	CD13-AB	CD8+ naive T cells	332.617	-0.0627763	0.188651	0.739312	0.804865	4	0.000322581	0.00499019
Aged vs. AML	CD13-AB	CD8+CD103+ tissue resident memory T cells	992.07	-0.116067	0.153551	0.449718	0.583055	6	0.000492804	0.00716491
Aged vs. AML	CD13-AB	Classical Monocytes	33527.5	-0.846945	0.770347	0.271579	0.834429	8	0.0199248	0.14198
Aged vs. AML	CD13-AB	Conventional dendritic cell 1	2113.84	-0.40994	0.489969	0.402781	0.607368	3	0.000426428	0.0171811
Aged vs. AML	CD13-AB	Early promyelocytes	4627.93	0.0356108	0.396209	0.928383	0.966277	11	0.0057781	0.0533582
Aged vs. AML	CD13-AB	HSCs & MPPs	4458.68	-0.835938	0.474013	0.0778105	0.193529	4	0.0427061	1
Aged vs. AML	CD13-AB	Late promyelocytes	2858.44	-2.25845	0.777465	0.00367384	0.0206143	9	0.0308736	0.547737
Aged vs. AML	CD13-AB	Lympho-myeloid progenitors	4229.7	-0.504231	0.486914	0.300405	0.488794	4	0.00719574	0.129405
Aged vs. AML	CD13-AB	Mature naive B cells	1200.16	0.0178504	0.215995	0.934136	0.977363	5	0.000628771	0.0114242
Aged vs. AML	CD13-AB	Myelocytes	5729.66	-1.86463	0.697406	0.00750269	0.0885174	12	0.0240562	0.261363
Aged vs. AML	CD13-AB	Non-classical monocytes	5503.9	-0.247706	0.636914	0.697338	0.888476	7	0.0127892	0.126811
Aged vs. AML	CD13-AB	Nonswitched memory B cells	2273.45	0.172761	0.132504	0.192297	0.565903	3	0.000862327	0.0091608
Aged vs. AML	CD133-AB	CD4+ cytotoxic T cells	124.019	0.203408	0.492892	0.67984	0.956825	3	0	0
Aged vs. AML	CD133-AB	CD4+ memory T cells	318.206	0.407876	0.221971	0.0661328	0.170292	8	0.000326485	0.0024937
Aged vs. AML	CD133-AB	CD4+ naive T cells	173.192	0.203467	0.258918	0.431963	0.708137	3	4.08554e-07	6.61466e-06
Aged vs. AML	CD133-AB	CD56dimCD16+ NK cells	248.677	-0.200315	0.163858	0.221522	0.451904	5	0.00032856	0.00304917
Aged vs. AML	CD133-AB	CD8+ central memory T cells	1247.26	1.41532	0.948185	0.135525	0.490132	3	0.000126602	0.00106357
Aged vs. AML	CD133-AB	CD8+ effector memory T cells	567.227	0.128094	0.311468	0.680883	0.859614	3	3.54293e-05	0.00022534
Aged vs. AML	CD133-AB	CD8+ naive T cells	70.8383	-0.127025	0.267723	0.635167	0.779583	4	0.000121704	0.0018827
Aged vs. AML	CD133-AB	CD8+CD103+ tissue resident memory T cells	204.63	-0.077143	0.20958	0.712811	0.799933	6	0.00057318	0.0083335
Aged vs. AML	CD133-AB	Classical Monocytes	968.503	-0.0717962	0.299764	0.81071	0.970778	8	0.00105714	0.00753294
Aged vs. AML	CD133-AB	Conventional dendritic cell 1	299.236	-0.885747	0.452169	0.0501263	0.133644	3	-0.000117008	-0.00471435
Aged vs. AML	CD133-AB	Early promyelocytes	1813.29	1.47886	0.655668	0.0241019	0.0744968	11	0.00505406	0.046672
Aged vs. AML	CD133-AB	HSCs & MPPs	5851.16	0.0882298	0.397916	0.824524	0.916118	4	0.00260237	0.0609367
Aged vs. AML	CD133-AB	Late promyelocytes	307.753	1.47103	0.597042	0.013745	0.0578435	9	0.0040176	0.0712773
Aged vs. AML	CD133-AB	Lympho-myeloid progenitors	4671.97	0.361288	0.546169	0.508295	0.668443	4	0.00828975	0.149079
Aged vs. AML	CD133-AB	Mature naive B cells	215.642	-0.353144	0.155127	0.0228166	0.0842726	5	0.000464184	0.00843381
Aged vs. AML	CD133-AB	Myelocytes	268.917	-0.706466	0.496412	0.154694	0.468633	12	0.00108791	0.0118197
Aged vs. AML	CD133-AB	Non-classical monocytes	169.734	-0.0687755	0.253473	0.786135	0.900964	7	0.00149144	0.0147883
Aged vs. AML	CD133-AB	Nonswitched memory B cells	336.18	-0.0919758	0.190089	0.628488	0.899689	3	0.000542936	0.0057678
Aged vs. AML	CD134-AB	CD4+ cytotoxic T cells	578.652	0.473495	0.409634	0.247723	0.728598	3	-5.39584e-05	-0.000847023
Aged vs. AML	CD134-AB	CD4+ memory T cells	1821.56	0.260911	0.22035	0.236383	0.399138	8	0.000428726	0.00327461
Aged vs. AML	CD134-AB	CD4+ naive T cells	856.078	0.0164384	0.215923	0.939315	0.965351	3	0.000623754	0.0100988
Aged vs. AML	CD134-AB	CD56dimCD16+ NK cells	1990.75	0.375849	0.184867	0.0420445	0.129956	5	0.000964164	0.00894784
Aged vs. AML	CD134-AB	CD8+ central memory T cells	2783.36	0.345361	0.271684	0.203661	0.538898	3	0.000211606	0.00177769
Aged vs. AML	CD134-AB	CD8+ effector memory T cells	2966.76	0.397364	0.266393	0.135791	0.493784	3	0.000435851	0.00277213
Aged vs. AML	CD134-AB	CD8+ naive T cells	397.003	0.176359	0.228514	0.440255	0.657098	4	0.000317921	0.00491811
Aged vs. AML	CD134-AB	CD8+CD103+ tissue resident memory T cells	1113.85	0.453743	0.186923	0.0152058	0.080831	6	0.000640603	0.00931376
Aged vs. AML	CD134-AB	Classical Monocytes	10693.1	-0.391913	0.232551	0.0919349	0.557017	8	0.00170603	0.0121568
Aged vs. AML	CD134-AB	Conventional dendritic cell 1	2225.94	0.621121	0.211498	0.00331649	0.0175037	3	0.000741038	0.0298569
Aged vs. AML	CD134-AB	Early promyelocytes	1975.85	0.990736	0.220766	7.19916e-06	0.000244771	11	0.00219936	0.0203101
Aged vs. AML	CD134-AB	HSCs & MPPs	2382.41	0.153344	0.200721	0.444888	0.624614	4	0.000894005	0.0209339
Aged vs. AML	CD134-AB	Late promyelocytes	1234.69	0.814391	0.260909	0.00180015	0.012121	9	0.00120861	0.0214423
Aged vs. AML	CD134-AB	Lympho-myeloid progenitors	2231.84	0.435324	0.313026	0.164318	0.39299	4	0.00152918	0.0275002
Aged vs. AML	CD134-AB	Mature naive B cells	4896.38	0.437784	0.250987	0.0811152	0.18804	5	0.00483001	0.0877569
Aged vs. AML	CD134-AB	Myelocytes	2031.94	-0.293853	0.247835	0.235749	0.607055	12	0.00368988	0.0400892
Aged vs. AML	CD134-AB	Non-classical monocytes	1979.86	0.0165137	0.215671	0.938966	0.96742	7	0.00673394	0.0667703
Aged vs. AML	CD134-AB	Nonswitched memory B cells	6185.08	0.0280509	0.118348	0.812641	0.942854	3	0.00216008	0.0229473
Aged vs. AML	CD137-AB	CD4+ cytotoxic T cells	1327.23	0.434247	0.439868	0.323534	0.851404	3	0.000939223	0.0147436
Aged vs. AML	CD137-AB	CD4+ memory T cells	3345.31	0.605827	0.270645	0.0251914	0.103298	8	0.00211826	0.0161793
Aged vs. AML	CD137-AB	CD4+ naive T cells	1823.4	0.324556	0.258125	0.208623	0.456869	3	0.000528178	0.00855142
Aged vs. AML	CD137-AB	CD56dimCD16+ NK cells	3849.16	0.526974	0.257491	0.0407004	0.129732	5	0.00337569	0.0313278
Aged vs. AML	CD137-AB	CD8+ central memory T cells	7941.26	0.0193928	0.304888	0.949284	0.990341	3	0.000634375	0.00532934
Aged vs. AML	CD137-AB	CD8+ effector memory T cells	7430.53	0.27018	0.379218	0.476177	0.813238	3	0.000574147	0.00365174
Aged vs. AML	CD137-AB	CD8+ naive T cells	939.991	0.501214	0.324708	0.122689	0.350541	4	0.000758971	0.011741
Aged vs. AML	CD137-AB	CD8+CD103+ tissue resident memory T cells	2693.89	0.568917	0.34985	0.103912	0.299861	6	0.000693846	0.0100879
Aged vs. AML	CD137-AB	Classical Monocytes	21613	0.140892	0.247428	0.569066	0.960882	8	0.00417557	0.0297542
Aged vs. AML	CD137-AB	Conventional dendritic cell 1	1898.36	0.166529	0.291984	0.568449	0.675033	3	0.00438556	0.176697
Aged vs. AML	CD137-AB	Early promyelocytes	2532.08	0.34622	0.236951	0.143975	0.277084	11	0.00265652	0.0245318
Aged vs. AML	CD137-AB	HSCs & MPPs	3984.63	0.205913	0.278115	0.459064	0.624614	4	0.00146619	0.0343322
Aged vs. AML	CD137-AB	Late promyelocytes	1327.01	0.332279	0.290182	0.25218	0.5198	9	0.00213483	0.0378746
Aged vs. AML	CD137-AB	Lympho-myeloid progenitors	3179.21	0.282438	0.329473	0.391312	0.55244	4	0.00197263	0.035475
Aged vs. AML	CD137-AB	Mature naive B cells	4472.05	0.788226	0.345743	0.0226193	0.0842726	5	0.000874628	0.0158912
Aged vs. AML	CD137-AB	Myelocytes	3375.03	0.268047	0.299964	0.371537	0.75036	12	0.00425405	0.0462187
Aged vs. AML	CD137-AB	Non-classical monocytes	2882.92	0.0792058	0.265296	0.765279	0.900964	7	0.00267963	0.0265698
Aged vs. AML	CD137-AB	Nonswitched memory B cells	8559.05	0.169606	0.19521	0.384935	0.805872	3	0.00112341	0.0119344
Aged vs. AML	CD14-AB	CD4+ cytotoxic T cells	198.564	-0.54757	0.265612	0.0392515	0.245322	3	0.00529697	0.0831503
Aged vs. AML	CD14-AB	CD4+ memory T cells	598.003	-0.473546	0.186859	0.0112694	0.0546586	8	0.0424096	0.323925
Aged vs. AML	CD14-AB	CD4+ naive T cells	260.201	-0.370895	0.179666	0.038984	0.162433	3	0.00762783	0.123498
Aged vs. AML	CD14-AB	CD56dimCD16+ NK cells	654.416	-0.778325	0.227803	0.00063396	0.00646639	5	0.0224767	0.208593
Aged vs. AML	CD14-AB	CD8+ central memory T cells	972.51	-0.486602	0.213792	0.0228428	0.147051	3	0.0292595	0.245807
Aged vs. AML	CD14-AB	CD8+ effector memory T cells	972.384	-0.490114	0.263886	0.0632697	0.319512	3	0.0310541	0.197513
Aged vs. AML	CD14-AB	CD8+ naive T cells	123.814	-0.426803	0.232712	0.0666487	0.256341	4	0.00681315	0.105397
Aged vs. AML	CD14-AB	CD8+CD103+ tissue resident memory T cells	389.236	-0.217844	0.197931	0.271068	0.456297	6	0.0383078	0.55696
Aged vs. AML	CD14-AB	Classical Monocytes	81590.2	-0.611456	0.939015	0.514938	0.93632	8	0.0548403	0.39078
Aged vs. AML	CD14-AB	Conventional dendritic cell 1	269.853	-0.769364	0.277714	0.00559959	0.0279979	3	0.00444324	0.179021
Aged vs. AML	CD14-AB	Early promyelocytes	506.665	-0.852685	0.333303	0.0105189	0.0383188	11	0.0019561	0.0180637
Aged vs. AML	CD14-AB	HSCs & MPPs	507.798	-0.574552	0.258171	0.0260497	0.0765704	4	0.00174134	0.040775
Aged vs. AML	CD14-AB	Late promyelocytes	347.176	-0.151615	0.35792	0.671857	0.904768	9	0.0119018	0.211154
Aged vs. AML	CD14-AB	Lympho-myeloid progenitors	438.706	-0.429094	0.349088	0.219003	0.420485	4	0.00319588	0.0574734
Aged vs. AML	CD14-AB	Mature naive B cells	425.365	-0.357587	0.168719	0.0340543	0.105962	5	0.0049569	0.0900624
Aged vs. AML	CD14-AB	Myelocytes	5007.77	-0.612202	1.02855	0.551705	0.82576	12	0.0105155	0.114247
Aged vs. AML	CD14-AB	Non-classical monocytes	6578.02	-3.29594	0.831469	7.3704e-05	0.00187945	7	0.0125346	0.124287
Aged vs. AML	CD14-AB	Nonswitched memory B cells	718.421	-0.317142	0.193411	0.101061	0.415118	3	0.020041	0.212903
Aged vs. AML	CD141-AB	CD4+ cytotoxic T cells	152.66	0.568203	1.15505	0.622769	0.94359	3	0.000675314	0.0106009
Aged vs. AML	CD141-AB	CD4+ memory T cells	339.805	-1.09032	0.303221	0.000323421	0.00370137	8	0.00145078	0.0110811
Aged vs. AML	CD141-AB	CD4+ naive T cells	129.399	-0.666998	0.245004	0.00648113	0.0432075	3	0.00052129	0.0084399
Aged vs. AML	CD141-AB	CD56dimCD16+ NK cells	420.538	-1.24081	0.434566	0.00429969	0.0365474	5	0.00104675	0.00971431
Aged vs. AML	CD141-AB	CD8+ central memory T cells	404.616	-0.0203281	0.336867	0.951881	0.990341	3	0.000776487	0.00652321
Aged vs. AML	CD141-AB	CD8+ effector memory T cells	658.438	-0.114221	0.716026	0.873259	0.928874	3	0.000871959	0.0055459
Aged vs. AML	CD141-AB	CD8+ naive T cells	108.555	-1.76287	0.466958	0.000159871	0.00387471	4	0.000519017	0.00802898
Aged vs. AML	CD141-AB	CD8+CD103+ tissue resident memory T cells	346.978	-1.83946	0.590585	0.00184167	0.0186009	6	0.00102692	0.0149305
Aged vs. AML	CD141-AB	Classical Monocytes	69689.4	-2.61298	1.30657	0.0455135	0.467047	8	0.0175086	0.124763
Aged vs. AML	CD141-AB	Conventional dendritic cell 1	10553.5	1.06005	1.06399	0.319106	0.522674	3	0.00499461	0.201236
Aged vs. AML	CD141-AB	Early promyelocytes	2370.88	-1.94863	0.775207	0.0119476	0.040622	11	0.00467292	0.0431523
Aged vs. AML	CD141-AB	HSCs & MPPs	341.247	-0.526057	0.325796	0.10638	0.239973	4	0.000318405	0.00745574
Aged vs. AML	CD141-AB	Late promyelocytes	2612.05	-0.0606892	0.798461	0.939413	0.988341	9	0.0112167	0.198998
Aged vs. AML	CD141-AB	Lympho-myeloid progenitors	376.836	-0.668842	0.493393	0.175227	0.39299	4	0.00194166	0.034918
Aged vs. AML	CD141-AB	Mature naive B cells	259.896	-0.825734	0.27668	0.00284101	0.0366078	5	0.00215337	0.0391247
Aged vs. AML	CD141-AB	Myelocytes	8768.8	-0.500998	1.03078	0.62694	0.87693	12	0.00949738	0.103186
Aged vs. AML	CD141-AB	Non-classical monocytes	10316.2	-0.320859	0.807044	0.690945	0.888476	7	0.0178589	0.17708
Aged vs. AML	CD141-AB	Nonswitched memory B cells	325.255	0.0901275	0.259392	0.728249	0.942854	3	0.0028277	0.0300396
Aged vs. AML	CD152-AB	CD4+ cytotoxic T cells	1259.11	-0.289806	0.37847	0.443838	0.899	3	0.0197418	0.3099
Aged vs. AML	CD152-AB	CD4+ memory T cells	3921.18	-0.377535	0.199892	0.0589328	0.155643	8	0.0310271	0.236986
Aged vs. AML	CD152-AB	CD4+ naive T cells	2119.15	-0.822698	0.371761	0.0268993	0.149441	3	0.00733024	0.11868
Aged vs. AML	CD152-AB	CD56dimCD16+ NK cells	17510.7	-0.124522	0.416297	0.76485	0.846927	5	0.0383111	0.355543
Aged vs. AML	CD152-AB	CD8+ central memory T cells	7818.23	-0.41258	0.32484	0.204049	0.538898	3	0.0219709	0.184576
Aged vs. AML	CD152-AB	CD8+ effector memory T cells	8072.83	-0.189867	0.323808	0.557635	0.813238	3	0.0259456	0.165021
Aged vs. AML	CD152-AB	CD8+ naive T cells	993.66	-0.129903	0.261759	0.619704	0.77463	4	0.0148379	0.229537
Aged vs. AML	CD152-AB	CD8+CD103+ tissue resident memory T cells	3126.4	-0.104544	0.170388	0.539505	0.641059	6	0.0346629	0.503966
Aged vs. AML	CD152-AB	Classical Monocytes	118407	-1.10055	0.448904	0.0142204	0.244117	8	0.00760936	0.0542227
Aged vs. AML	CD152-AB	Conventional dendritic cell 1	3098.55	-0.433993	0.198684	0.0289375	0.0988124	3	0.0136993	0.551955
Aged vs. AML	CD152-AB	Early promyelocytes	4117.47	-0.50716	0.184789	0.00605974	0.0268736	11	0.0033366	0.030812
Aged vs. AML	CD152-AB	HSCs & MPPs	4380.94	-0.166467	0.260535	0.52286	0.667334	4	0.00398079	0.0932137
Aged vs. AML	CD152-AB	Late promyelocytes	3642.03	-0.143546	0.37719	0.703525	0.91804	9	0.00380422	0.0674917
Aged vs. AML	CD152-AB	Lympho-myeloid progenitors	3690.03	-0.477955	0.356581	0.18012	0.39299	4	0.00613177	0.110271
Aged vs. AML	CD152-AB	Mature naive B cells	11258.4	-0.0710084	0.217496	0.74406	0.843269	5	0.0260345	0.473022
Aged vs. AML	CD152-AB	Myelocytes	17646.6	-0.729691	0.532327	0.170451	0.501613	12	0.0095765	0.104045
Aged vs. AML	CD152-AB	Non-classical monocytes	20816.6	-0.272049	0.49082	0.57939	0.809559	7	0.0264296	0.262062
Aged vs. AML	CD152-AB	Nonswitched memory B cells	17472.1	-0.69084	0.38815	0.0751046	0.36837	3	0.0133628	0.141957
Aged vs. AML	CD154-AB	CD4+ cytotoxic T cells	185.325	0.770096	0.383964	0.0448943	0.249413	3	4.25532e-05	0.000667987
Aged vs. AML	CD154-AB	CD4+ memory T cells	627.887	0.289151	0.193748	0.135594	0.279323	8	0.00020668	0.00157863
Aged vs. AML	CD154-AB	CD4+ naive T cells	272.299	0.0216808	0.238868	0.927679	0.965351	3	-0.000106696	-0.00172745
Aged vs. AML	CD154-AB	CD56dimCD16+ NK cells	410.632	0.308246	0.274876	0.262118	0.47743	5	0.000311027	0.00288646
Aged vs. AML	CD154-AB	CD8+ central memory T cells	609.513	0.591272	0.315249	0.0607146	0.31268	3	0.000144424	0.0012133
Aged vs. AML	CD154-AB	CD8+ effector memory T cells	714.944	0.351388	0.348631	0.313498	0.753889	3	0.000101891	0.000648056
Aged vs. AML	CD154-AB	CD8+ naive T cells	110.278	0.252713	0.351608	0.472305	0.672744	4	5.7041e-05	0.000882401
Aged vs. AML	CD154-AB	CD8+CD103+ tissue resident memory T cells	306.909	0.504245	0.225878	0.0255903	0.123077	6	0.000301709	0.00438656
Aged vs. AML	CD154-AB	Classical Monocytes	1269.55	0.418948	0.446508	0.348102	0.834429	8	0.000243155	0.00173267
Aged vs. AML	CD154-AB	Conventional dendritic cell 1	187.956	-0.270842	0.412145	0.511083	0.660783	3	0.00157077	0.0632873
Aged vs. AML	CD154-AB	Early promyelocytes	319.5	0.231802	0.281815	0.410772	0.558651	11	0.006064	0.0559983
Aged vs. AML	CD154-AB	HSCs & MPPs	502.567	0.220813	0.244291	0.366053	0.554799	4	0.00170906	0.0400192
Aged vs. AML	CD154-AB	Late promyelocytes	163.603	0.169183	0.378493	0.654882	0.893826	9	0.00408054	0.0723939
Aged vs. AML	CD154-AB	Lympho-myeloid progenitors	371.032	0.466948	0.361303	0.196218	0.400786	4	0.00509203	0.0915729
Aged vs. AML	CD154-AB	Mature naive B cells	404.907	0.1937	0.270762	0.474369	0.681488	5	0.000987747	0.0179465
Aged vs. AML	CD154-AB	Myelocytes	289.788	-0.168314	0.417334	0.686722	0.918602	12	0.000565357	0.0061424
Aged vs. AML	CD154-AB	Non-classical monocytes	240.417	-0.0335134	0.374655	0.928723	0.96663	7	0.00476917	0.0472887
Aged vs. AML	CD154-AB	Nonswitched memory B cells	671.074	-0.0886713	0.350598	0.800334	0.942854	3	0.000250339	0.00265944
Aged vs. AML	CD155-AB	CD4+ cytotoxic T cells	363.213	0.195482	0.326269	0.549078	0.915131	3	0.00237213	0.037237
Aged vs. AML	CD155-AB	CD4+ memory T cells	1057.76	-0.24322	0.1966	0.216039	0.377153	8	0.00284176	0.0217054
Aged vs. AML	CD155-AB	CD4+ naive T cells	563.866	-0.448399	0.202483	0.0267944	0.149441	3	1.4086e-05	0.000228058
Aged vs. AML	CD155-AB	CD56dimCD16+ NK cells	1107.83	-0.208037	0.155558	0.181106	0.401582	5	0.003479	0.0322865
Aged vs. AML	CD155-AB	CD8+ central memory T cells	1824.54	-0.101569	0.22555	0.652482	0.861611	3	0.00257692	0.0216485
Aged vs. AML	CD155-AB	CD8+ effector memory T cells	1932.74	-0.0838483	0.222459	0.706236	0.876445	3	0.00202532	0.0128816
Aged vs. AML	CD155-AB	CD8+ naive T cells	306.79	-0.52235	0.208314	0.0121582	0.071519	4	0.000130578	0.00201999
Aged vs. AML	CD155-AB	CD8+CD103+ tissue resident memory T cells	858.64	-0.384894	0.232318	0.0975691	0.298621	6	0.00227355	0.0330552
Aged vs. AML	CD155-AB	Classical Monocytes	11120.4	-0.467173	0.438264	0.286441	0.834429	8	0.00303842	0.0216511
Aged vs. AML	CD155-AB	Conventional dendritic cell 1	811.407	0.167412	0.223293	0.453409	0.660783	3	0.000805398	0.03245
Aged vs. AML	CD155-AB	Early promyelocytes	1243.61	-0.0577409	0.234935	0.805857	0.87444	11	0.000749079	0.00691742
Aged vs. AML	CD155-AB	HSCs & MPPs	1508.54	0.436511	0.20076	0.0296834	0.084685	4	0.00150557	0.0352542
Aged vs. AML	CD155-AB	Late promyelocytes	931.197	-0.0727205	0.336192	0.828749	0.923537	9	0.00194098	0.0344354
Aged vs. AML	CD155-AB	Lympho-myeloid progenitors	1281.02	0.279271	0.289539	0.334777	0.518364	4	0.00211529	0.0380406
Aged vs. AML	CD155-AB	Mature naive B cells	873.908	-0.242442	0.195964	0.216021	0.373461	5	0.00178031	0.0323467
Aged vs. AML	CD155-AB	Myelocytes	2161.78	-0.299035	0.390396	0.443689	0.801755	12	0.00247281	0.0268662
Aged vs. AML	CD155-AB	Non-classical monocytes	1274.56	-0.320736	0.285059	0.260522	0.57724	7	0.00246615	0.0244531
Aged vs. AML	CD155-AB	Nonswitched memory B cells	1553.28	-0.0335794	0.15392	0.827303	0.942854	3	0.0012965	0.0137731
Aged vs. AML	CD16-AB	CD4+ cytotoxic T cells	1279.98	0.0116131	0.505923	0.981687	0.991603	3	0.00210183	0.0329939
Aged vs. AML	CD16-AB	CD4+ memory T cells	2998.28	0.311702	0.296021	0.292355	0.45723	8	0.000770379	0.00588416
Aged vs. AML	CD16-AB	CD4+ naive T cells	1180.23	0.312973	0.263008	0.234057	0.472534	3	0.000398211	0.00644721
Aged vs. AML	CD16-AB	CD56dimCD16+ NK cells	201591	-0.205994	0.67388	0.759846	0.846927	5	0.00627375	0.058223
Aged vs. AML	CD16-AB	CD8+ central memory T cells	7223.69	-0.0414663	0.396316	0.91667	0.990341	3	0.000650955	0.00546863
Aged vs. AML	CD16-AB	CD8+ effector memory T cells	11477.9	0.314099	0.571831	0.582809	0.813238	3	0.00283385	0.0180241
Aged vs. AML	CD16-AB	CD8+ naive T cells	694.889	0.115099	0.28158	0.682714	0.779583	4	0.00153633	0.0237664
Aged vs. AML	CD16-AB	CD8+CD103+ tissue resident memory T cells	2558.35	0.689798	0.334241	0.0390394	0.171434	6	0.00181231	0.0263493
Aged vs. AML	CD16-AB	Classical Monocytes	95409	-0.417042	1.30358	0.749029	0.970778	8	0.00337258	0.0240323
Aged vs. AML	CD16-AB	Conventional dendritic cell 1	2426.43	0.139925	0.646513	0.828653	0.884517	3	0.00561825	0.226363
Aged vs. AML	CD16-AB	Early promyelocytes	3051.78	1.08106	0.413444	0.00892901	0.0340353	11	0.00134081	0.0123817
Aged vs. AML	CD16-AB	HSCs & MPPs	2839.51	-0.00535924	0.277344	0.984583	0.995211	4	0.00125809	0.0294593
Aged vs. AML	CD16-AB	Late promyelocytes	1364.72	0.686478	0.355695	0.0536117	0.186716	9	0.00209782	0.0372181
Aged vs. AML	CD16-AB	Lympho-myeloid progenitors	4420.57	1.31922	0.543313	0.0151779	0.0809486	4	0.0021208	0.0381397
Aged vs. AML	CD16-AB	Mature naive B cells	3024.31	0.24127	0.257251	0.348306	0.573019	5	0.00440759	0.0800819
Aged vs. AML	CD16-AB	Myelocytes	7309.67	-1.09669	0.976075	0.261194	0.637546	12	0.00457227	0.0496761
Aged vs. AML	CD16-AB	Non-classical monocytes	127733	0.39573	0.680543	0.560909	0.809559	7	0.0407446	0.404003
Aged vs. AML	CD16-AB	Nonswitched memory B cells	8734.92	-0.861876	0.531341	0.104787	0.415118	3	0.000568843	0.00604302
Aged vs. AML	CD163-AB	CD4+ cytotoxic T cells	585.587	0.344148	0.406743	0.397492	0.875587	3	0.00191642	0.0300834
Aged vs. AML	CD163-AB	CD4+ memory T cells	1713.56	0.139574	0.186959	0.455336	0.638774	8	0.0101803	0.0777575
Aged vs. AML	CD163-AB	CD4+ naive T cells	913.483	0.016566	0.203339	0.935068	0.965351	3	0.000409328	0.00662719
Aged vs. AML	CD163-AB	CD56dimCD16+ NK cells	2136.03	-0.0422149	0.175289	0.809686	0.869347	5	0.0117766	0.109292
Aged vs. AML	CD163-AB	CD8+ central memory T cells	3630.15	0.213938	0.255353	0.402137	0.682932	3	0.0145762	0.122453
Aged vs. AML	CD163-AB	CD8+ effector memory T cells	3496.93	-0.0412544	0.261591	0.874689	0.928874	3	0.00552424	0.0351357
Aged vs. AML	CD163-AB	CD8+ naive T cells	459.68	0.0878649	0.200673	0.661494	0.779583	4	0.00050717	0.00784572
Aged vs. AML	CD163-AB	CD8+CD103+ tissue resident memory T cells	1361.2	0.0973673	0.170587	0.56815	0.659576	6	0.0109222	0.158799
Aged vs. AML	CD163-AB	Classical Monocytes	33220.8	-0.165081	0.625891	0.791969	0.970778	8	0.00422838	0.0301305
Aged vs. AML	CD163-AB	Conventional dendritic cell 1	1171.63	0.125712	0.208797	0.547123	0.663852	3	0.0070253	0.283054
Aged vs. AML	CD163-AB	Early promyelocytes	1614.98	-0.44102	0.210064	0.0357766	0.0986273	11	0.00328852	0.030368
Aged vs. AML	CD163-AB	HSCs & MPPs	2100.8	-0.105408	0.21283	0.62041	0.752896	4	0.00205951	0.0482252
Aged vs. AML	CD163-AB	Late promyelocytes	1006.73	0.0837002	0.254184	0.741936	0.923537	9	0.00417811	0.074125
Aged vs. AML	CD163-AB	Lympho-myeloid progenitors	1529.64	0.0212019	0.250525	0.932556	0.946728	4	0.0018871	0.0339368
Aged vs. AML	CD163-AB	Mature naive B cells	2279.34	0.20382	0.11556	0.0777734	0.184486	5	0.00362959	0.0659463
Aged vs. AML	CD163-AB	Myelocytes	3957.92	0.410896	0.642477	0.522465	0.82576	12	0.00222178	0.0241389
Aged vs. AML	CD163-AB	Non-classical monocytes	3828.55	-1.18363	0.493942	0.0165616	0.120663	7	0.0111706	0.110762
Aged vs. AML	CD163-AB	Nonswitched memory B cells	4379.38	0.0144548	0.125191	0.908079	0.97236	3	0.00369264	0.0392282
Aged vs. AML	CD178-AB	CD4+ cytotoxic T cells	558.977	0.236541	0.346201	0.49445	0.899	3	0.00110209	0.0173002
Aged vs. AML	CD178-AB	CD4+ memory T cells	1541.26	0.502753	0.258704	0.0519731	0.140875	8	0.00436903	0.0333707
Aged vs. AML	CD178-AB	CD4+ naive T cells	987.806	0.191063	0.251303	0.447083	0.715184	3	0.00228789	0.0370418
Aged vs. AML	CD178-AB	CD56dimCD16+ NK cells	1749.6	0.406114	0.155372	0.00895373	0.0509087	5	0.00677811	0.0629037
Aged vs. AML	CD178-AB	CD8+ central memory T cells	2731.9	0.241175	0.240782	0.316522	0.662643	3	0.00154723	0.0129982
Aged vs. AML	CD178-AB	CD8+ effector memory T cells	2726.95	0.356088	0.238396	0.135259	0.493784	3	0.00417612	0.0265613
Aged vs. AML	CD178-AB	CD8+ naive T cells	418.067	0.353845	0.298457	0.235788	0.471576	4	0.000114388	0.00176953
Aged vs. AML	CD178-AB	CD8+CD103+ tissue resident memory T cells	1059.72	0.477567	0.210413	0.023228	0.117302	6	0.00328491	0.0477595
Aged vs. AML	CD178-AB	Classical Monocytes	8905.21	0.0270186	0.486671	0.955726	0.991992	8	0.00669071	0.0476765
Aged vs. AML	CD178-AB	Conventional dendritic cell 1	856.425	0.155149	0.307179	0.613504	0.719542	3	0.00159009	0.0640656
Aged vs. AML	CD178-AB	Early promyelocytes	1135.11	-0.0161585	0.212227	0.939309	0.967773	11	0.00226399	0.020907
Aged vs. AML	CD178-AB	HSCs & MPPs	1554.74	0.0700421	0.22211	0.752497	0.848746	4	0.00208023	0.0487105
Aged vs. AML	CD178-AB	Late promyelocytes	585.926	0.0647358	0.259351	0.802891	0.923537	9	0.000598647	0.0106208
Aged vs. AML	CD178-AB	Lympho-myeloid progenitors	1240.06	-0.0693426	0.268444	0.796165	0.882665	4	0.00239884	0.0431398
Aged vs. AML	CD178-AB	Mature naive B cells	1709.83	0.516819	0.319422	0.105667	0.230661	5	0.000336467	0.00611331
Aged vs. AML	CD178-AB	Myelocytes	1438.98	0.0391986	0.37073	0.915794	0.953888	12	0.00581871	0.0632182
Aged vs. AML	CD178-AB	Non-classical monocytes	1272.67	0.00798653	0.288394	0.977907	0.987589	7	0.00213245	0.0211443
Aged vs. AML	CD178-AB	Nonswitched memory B cells	3533.59	-0.204532	0.166515	0.219331	0.627532	3	0.00158585	0.016847
Aged vs. AML	CD18-AB	CD4+ cytotoxic T cells	35364.9	0.026813	0.849776	0.974828	0.991603	3	0.048801	0.766064
Aged vs. AML	CD18-AB	CD4+ memory T cells	36908.2	1.19459	0.536875	0.0260753	0.103298	8	0.111877	0.854519
Aged vs. AML	CD18-AB	CD4+ naive T cells	13347.6	0.925114	0.436905	0.0342239	0.149822	3	0.0610113	0.987798
Aged vs. AML	CD18-AB	CD56dimCD16+ NK cells	112328	1.31661	0.611749	0.0313806	0.110373	5	0.107754	1
Aged vs. AML	CD18-AB	CD8+ central memory T cells	172517	0.424238	0.478031	0.374825	0.671737	3	0.119034	1
Aged vs. AML	CD18-AB	CD8+ effector memory T cells	180751	0.313224	0.6435	0.626436	0.8436	3	0.157226	1
Aged vs. AML	CD18-AB	CD8+ naive T cells	6532.23	1.11443	0.555383	0.0447919	0.209533	4	0.0464141	0.718008
Aged vs. AML	CD18-AB	CD8+CD103+ tissue resident memory T cells	32939	1.02128	0.667957	0.126272	0.314873	6	0.0645587	0.938622
Aged vs. AML	CD18-AB	Classical Monocytes	806025	0.0712968	0.511266	0.889093	0.970778	8	0.140335	1
Aged vs. AML	CD18-AB	Conventional dendritic cell 1	43547.8	1.65301	0.641455	0.00996699	0.0430393	3	0.0162923	0.656426
Aged vs. AML	CD18-AB	Early promyelocytes	13173.9	0.856893	0.961407	0.372773	0.554796	11	0.0170337	0.157299
Aged vs. AML	CD18-AB	HSCs & MPPs	24196.4	-0.915395	0.535958	0.0876439	0.207353	4	0.00669634	0.156801
Aged vs. AML	CD18-AB	Late promyelocytes	16344.2	3.89457	1.01194	0.000118781	0.00171384	9	0.0563657	1
Aged vs. AML	CD18-AB	Lympho-myeloid progenitors	29605.9	-0.423033	0.663698	0.523872	0.669381	4	0.00841788	0.151384
Aged vs. AML	CD18-AB	Mature naive B cells	11748.1	1.13934	0.563209	0.0430785	0.125543	5	0.029582	0.537478
Aged vs. AML	CD18-AB	Myelocytes	93513.1	0.647158	0.998629	0.516955	0.82576	12	0.0920417	1
Aged vs. AML	CD18-AB	Non-classical monocytes	119986	0.327285	0.51735	0.526983	0.809559	7	0.0547081	0.542458
Aged vs. AML	CD18-AB	Nonswitched memory B cells	40295.9	0.143433	0.168178	0.393733	0.805872	3	0.0471238	0.500613
Aged vs. AML	CD183-AB	CD4+ cytotoxic T cells	1351.07	-0.966418	0.446624	0.0304776	0.206691	3	0.000119757	0.00187991
Aged vs. AML	CD183-AB	CD4+ memory T cells	3884.27	-0.860139	0.291727	0.00319379	0.0231426	8	0.000667393	0.00509756
Aged vs. AML	CD183-AB	CD4+ naive T cells	1239.41	-0.083039	0.241741	0.731219	0.870499	3	0.000299779	0.00485354
Aged vs. AML	CD183-AB	CD56dimCD16+ NK cells	4998.18	0.140884	0.203682	0.489136	0.651032	5	0.000535722	0.00497172
Aged vs. AML	CD183-AB	CD8+ central memory T cells	6107.72	-1.17685	0.331237	0.000380996	0.00654044	3	0.000918741	0.00771828
Aged vs. AML	CD183-AB	CD8+ effector memory T cells	6571.3	-1.26062	0.304781	3.53171e-05	0.00178352	3	0.000572095	0.00363869
Aged vs. AML	CD183-AB	CD8+ naive T cells	878.044	-0.533083	0.277518	0.0547447	0.236511	4	-0.000284517	-0.00440136
Aged vs. AML	CD183-AB	CD8+CD103+ tissue resident memory T cells	4008.2	-1.27716	0.387284	0.00097464	0.0109376	6	0.000571599	0.00831052
Aged vs. AML	CD183-AB	Classical Monocytes	10910.2	-0.148303	0.569453	0.794532	0.970778	8	0.00229311	0.0163402
Aged vs. AML	CD183-AB	Conventional dendritic cell 1	1443.17	-0.164974	0.272531	0.544953	0.663852	3	0.00116363	0.0468834
Aged vs. AML	CD183-AB	Early promyelocytes	2392.1	-0.770543	0.303934	0.0112374	0.0395246	11	0.0041703	0.0385109
Aged vs. AML	CD183-AB	HSCs & MPPs	2827.5	-0.33836	0.259945	0.193033	0.367141	4	0.0016067	0.0376224
Aged vs. AML	CD183-AB	Late promyelocytes	1312.49	-0.875556	0.379657	0.0211006	0.0819679	9	0.000838692	0.0148795
Aged vs. AML	CD183-AB	Lympho-myeloid progenitors	2158.97	-0.271499	0.349782	0.437633	0.600183	4	0.00146928	0.0264229
Aged vs. AML	CD183-AB	Mature naive B cells	2345.87	-0.149373	0.225699	0.508084	0.709926	5	0.00186098	0.0338123
Aged vs. AML	CD183-AB	Myelocytes	2146.47	-0.68685	0.389679	0.0779676	0.364067	12	0.0025084	0.0272529
Aged vs. AML	CD183-AB	Non-classical monocytes	3487.16	0.154252	0.435145	0.722976	0.888476	7	0.00554839	0.0550151
Aged vs. AML	CD183-AB	Nonswitched memory B cells	4699.44	-0.633457	0.286794	0.0271919	0.196338	3	0.000880097	0.00934958
Aged vs. AML	CD184-AB	CD4+ cytotoxic T cells	381.786	0.377901	0.647099	0.559226	0.916764	3	1.32739e-05	0.00020837
Aged vs. AML	CD184-AB	CD4+ memory T cells	1090.43	-0.589352	0.281711	0.0364341	0.125091	8	0.000180631	0.00137966
Aged vs. AML	CD184-AB	CD4+ naive T cells	1196.33	-1.2138	0.390125	0.0018626	0.0356773	3	0.000463212	0.00749959
Aged vs. AML	CD184-AB	CD56dimCD16+ NK cells	919.158	-0.304499	0.313896	0.332016	0.529151	5	0.000628491	0.00583266
Aged vs. AML	CD184-AB	CD8+ central memory T cells	1481.1	0.00144797	0.279248	0.995863	0.995863	3	0.000110809	0.000930896
Aged vs. AML	CD184-AB	CD8+ effector memory T cells	1746.87	-0.103817	0.387186	0.788599	0.894926	3	0.000168432	0.00107128
Aged vs. AML	CD184-AB	CD8+ naive T cells	642.869	-0.550705	0.461712	0.232969	0.471576	4	3.81149e-05	0.000589622
Aged vs. AML	CD184-AB	CD8+CD103+ tissue resident memory T cells	716.295	-0.471632	0.256041	0.0654732	0.22241	6	0.000116105	0.00168806
Aged vs. AML	CD184-AB	Classical Monocytes	4901.89	-0.313909	0.58256	0.589994	0.970778	8	0.000341377	0.00243258
Aged vs. AML	CD184-AB	Conventional dendritic cell 1	960.964	-0.262701	0.404563	0.516116	0.660783	3	0.00469428	0.189136
Aged vs. AML	CD184-AB	Early promyelocytes	1246.82	-0.389801	0.434469	0.369617	0.554796	11	0.00456405	0.0421469
Aged vs. AML	CD184-AB	HSCs & MPPs	1717	-0.759781	0.656453	0.247107	0.428025	4	0.00242159	0.0567038
Aged vs. AML	CD184-AB	Late promyelocytes	744.277	0.425391	0.480963	0.376449	0.673375	9	0.00604842	0.107307
Aged vs. AML	CD184-AB	Lympho-myeloid progenitors	1310.48	-0.346707	0.345388	0.315466	0.504746	4	0.00158277	0.0284638
Aged vs. AML	CD184-AB	Mature naive B cells	3075.78	-0.10794	0.303459	0.722067	0.843269	5	0.0037541	0.0682086
Aged vs. AML	CD184-AB	Myelocytes	1177.8	0.0494048	0.469189	0.916139	0.953888	12	0.00178994	0.019447
Aged vs. AML	CD184-AB	Non-classical monocytes	593.509	0.0812931	0.286722	0.776774	0.900964	7	0.00193887	0.0192249
Aged vs. AML	CD184-AB	Nonswitched memory B cells	3013.8	-0.737388	0.503796	0.143286	0.50476	3	0.00195042	0.02072
Aged vs. AML	CD185-AB	CD4+ cytotoxic T cells	26.9588	1.348	0.854366	0.114618	0.45847	3	0	0
Aged vs. AML	CD185-AB	CD4+ memory T cells	143.812	-0.702597	0.29305	0.0165058	0.0739175	8	0.000159651	0.00121941
Aged vs. AML	CD185-AB	CD4+ naive T cells	34.9489	-0.803991	0.293941	0.00623392	0.0432075	3	0	0
Aged vs. AML	CD185-AB	CD56dimCD16+ NK cells	105.486	-0.596254	0.342279	0.0815067	0.224694	5	0.000173867	0.00161356
Aged vs. AML	CD185-AB	CD8+ central memory T cells	142.549	-0.569414	0.419222	0.17438	0.513176	3	0.000511472	0.00429684
Aged vs. AML	CD185-AB	CD8+ effector memory T cells	106.491	0.22648	0.183515	0.217158	0.609248	3	1.97567e-05	0.000125658
Aged vs. AML	CD185-AB	CD8+ naive T cells	13.7923	-0.140373	0.330651	0.671175	0.779583	4	0.00022792	0.00352583
Aged vs. AML	CD185-AB	CD8+CD103+ tissue resident memory T cells	80.5073	-0.580325	0.519944	0.264367	0.45256	6	0.000190623	0.00277148
Aged vs. AML	CD185-AB	Classical Monocytes	441.403	-0.345352	0.309399	0.264336	0.834429	8	0.000973322	0.00693568
Aged vs. AML	CD185-AB	Conventional dendritic cell 1	40.9723	0.817103	0.469547	0.0818248	NA	3	-0.000189852	-0.00764925
Aged vs. AML	CD185-AB	Early promyelocytes	103.763	0.13936	0.566392	0.805645	0.87444	11	0.000722639	0.00667325
Aged vs. AML	CD185-AB	HSCs & MPPs	140.954	1.86981	0.235032	1.78338e-15	4.32469e-14	4	0.00110592	0.025896
Aged vs. AML	CD185-AB	Late promyelocytes	44.1543	0.138848	0.511569	0.786071	0.923537	9	0.00214226	0.0380064
Aged vs. AML	CD185-AB	Lympho-myeloid progenitors	90.4252	0.756637	0.488311	0.121262	0.352953	4	0.000104332	0.00187626
Aged vs. AML	CD185-AB	Mature naive B cells	7137.97	-1.38384	0.520541	0.00784979	0.0667232	5	0.0127415	0.231502
Aged vs. AML	CD185-AB	Myelocytes	118.452	1.48558	0.494634	0.00266991	0.0458335	12	0.000533318	0.00579432
Aged vs. AML	CD185-AB	Non-classical monocytes	73.8243	0.00967901	0.270734	0.971481	0.987589	7	0.000412104	0.00408621
Aged vs. AML	CD185-AB	Nonswitched memory B cells	4823.56	-0.791358	0.416635	0.0575113	0.311772	3	0.00194038	0.0206133
Aged vs. AML	CD19-AB	CD4+ cytotoxic T cells	619.405	0.345814	0.628978	0.582455	0.926453	3	8.53549e-05	0.00133988
Aged vs. AML	CD19-AB	CD4+ memory T cells	1185.21	0.909731	0.3181	0.00423785	0.0255431	8	0.00557772	0.0426027
Aged vs. AML	CD19-AB	CD4+ naive T cells	425.145	1.37088	0.272374	4.82673e-07	4.82673e-05	3	0.000114492	0.00185368
Aged vs. AML	CD19-AB	CD56dimCD16+ NK cells	754.891	0.615831	0.406081	0.129388	0.31684	5	0.000381398	0.00353953
Aged vs. AML	CD19-AB	CD8+ central memory T cells	2355.33	1.1008	0.327733	0.000782712	0.00806194	3	0.0011689	0.00981981
Aged vs. AML	CD19-AB	CD8+ effector memory T cells	2653.08	0.798824	0.392151	0.0416467	0.280421	3	0.00116123	0.00738577
Aged vs. AML	CD19-AB	CD8+ naive T cells	220.353	1.81956	0.33098	3.85276e-08	3.85276e-06	4	5.7041e-05	0.000882401
Aged vs. AML	CD19-AB	CD8+CD103+ tissue resident memory T cells	965.001	1.37351	0.292057	2.56489e-06	8.63511e-05	6	0.00150926	0.0219433
Aged vs. AML	CD19-AB	Classical Monocytes	1411.05	0.39593	0.248573	0.111202	0.636325	8	0.000653311	0.00465535
Aged vs. AML	CD19-AB	Conventional dendritic cell 1	440.512	1.0009	0.512102	0.0506441	0.133644	3	0.00180152	0.0725844
Aged vs. AML	CD19-AB	Early promyelocytes	546.573	0.324715	0.45962	0.479887	0.616282	11	0.00374019	0.0345389
Aged vs. AML	CD19-AB	HSCs & MPPs	790.368	1.5695	0.28004	2.08816e-08	1.68793e-07	4	0.00479697	0.112325
Aged vs. AML	CD19-AB	Late promyelocytes	231.997	0.136464	0.38889	0.725658	0.91804	9	0.000958923	0.0170125
Aged vs. AML	CD19-AB	Lympho-myeloid progenitors	466.551	0.250758	0.39922	0.529927	0.669381	4	0.00204264	0.036734
Aged vs. AML	CD19-AB	Mature naive B cells	22645.2	-0.9415	0.490924	0.0551346	0.144198	5	0.00383594	0.0696955
Aged vs. AML	CD19-AB	Myelocytes	429.177	1.64869	0.304316	6.03809e-08	2.07308e-06	12	0.00409792	0.0445224
Aged vs. AML	CD19-AB	Non-classical monocytes	318.705	0.994807	0.363586	0.00621717	0.0576501	7	0.000396604	0.00393252
Aged vs. AML	CD19-AB	Nonswitched memory B cells	31316.5	0.472583	0.210063	0.0244667	0.196338	3	0.00181311	0.0192613
Aged vs. AML	CD194-AB	CD4+ cytotoxic T cells	646.186	0.0714838	0.422962	0.865791	0.991603	3	0.000569051	0.00893279
Aged vs. AML	CD194-AB	CD4+ memory T cells	1662.14	0.490829	0.246737	0.0466706	0.135544	8	0.000525239	0.00401179
Aged vs. AML	CD194-AB	CD4+ naive T cells	663.813	0.32185	0.202874	0.112635	0.312876	3	0.000934697	0.0151331
Aged vs. AML	CD194-AB	CD56dimCD16+ NK cells	1544.64	0.552228	0.19636	0.00491848	0.0385912	5	0.00524889	0.0487118
Aged vs. AML	CD194-AB	CD8+ central memory T cells	2383.78	0.100464	0.257996	0.696979	0.89736	3	0.00128213	0.0107711
Aged vs. AML	CD194-AB	CD8+ effector memory T cells	3179.06	0.186048	0.283323	0.511397	0.813238	3	0.000969956	0.00616919
Aged vs. AML	CD194-AB	CD8+ naive T cells	346.019	0.276093	0.194924	0.156655	0.408248	4	9.47613e-05	0.00146592
Aged vs. AML	CD194-AB	CD8+CD103+ tissue resident memory T cells	1152.26	0.381226	0.236532	0.10702	0.300092	6	0.00332873	0.0483967
Aged vs. AML	CD194-AB	Classical Monocytes	11229.7	0.0937609	0.384391	0.807292	0.970778	8	0.00404457	0.0288207
Aged vs. AML	CD194-AB	Conventional dendritic cell 1	1212.54	0.380805	0.280708	0.174913	0.341369	3	0.00410051	0.165212
Aged vs. AML	CD194-AB	Early promyelocytes	1335.28	0.170878	0.243795	0.483359	0.616282	11	0.00186829	0.0172529
Aged vs. AML	CD194-AB	HSCs & MPPs	2009.33	-0.261204	0.207837	0.208837	0.382211	4	0.00119727	0.0280351
Aged vs. AML	CD194-AB	Late promyelocytes	874.24	0.220546	0.209803	0.293166	0.580584	9	0.000604165	0.0107187
Aged vs. AML	CD194-AB	Lympho-myeloid progenitors	1639.1	-0.380662	0.250547	0.128681	0.352953	4	0.00117302	0.0210952
Aged vs. AML	CD194-AB	Mature naive B cells	1317.88	0.527942	0.177215	0.00289096	0.0366078	5	0.00197816	0.0359413
Aged vs. AML	CD194-AB	Myelocytes	2054.21	0.114213	0.315036	0.716948	0.934755	12	0.0235326	0.255673
Aged vs. AML	CD194-AB	Non-classical monocytes	1162.07	-0.344725	0.228466	0.131332	0.405935	7	0.00172187	0.0170731
Aged vs. AML	CD194-AB	Nonswitched memory B cells	2328.72	0.12609	0.124821	0.312416	0.75143	3	0.00654002	0.069477
Aged vs. AML	CD195-AB	CD4+ cytotoxic T cells	252.608	-0.103301	0.273345	0.705495	0.965993	3	0	0
Aged vs. AML	CD195-AB	CD4+ memory T cells	570.014	0.381325	0.191598	0.0465647	0.135544	8	0.000394842	0.00301581
Aged vs. AML	CD195-AB	CD4+ naive T cells	268.327	0.302748	0.231146	0.190273	0.432438	3	-3.06122e-05	-0.000495625
Aged vs. AML	CD195-AB	CD56dimCD16+ NK cells	644.035	0.254649	0.188539	0.176809	0.400768	5	0.000568291	0.00527397
Aged vs. AML	CD195-AB	CD8+ central memory T cells	1577.47	-0.371831	0.245738	0.130248	0.490132	3	0.000240059	0.00201672
Aged vs. AML	CD195-AB	CD8+ effector memory T cells	1241.23	0.0803328	0.286739	0.779355	0.894487	3	0.000749487	0.00476695
Aged vs. AML	CD195-AB	CD8+ naive T cells	121.713	0.373947	0.244711	0.126484	0.351345	4	0.000317835	0.00491678
Aged vs. AML	CD195-AB	CD8+CD103+ tissue resident memory T cells	505.161	-0.141307	0.235617	0.548686	0.644387	6	0.000456115	0.00663148
Aged vs. AML	CD195-AB	Classical Monocytes	2884.87	-0.347737	0.311955	0.264977	0.834429	8	0.00237892	0.0169517
Aged vs. AML	CD195-AB	Conventional dendritic cell 1	312.546	-0.013073	0.288101	0.963807	0.978242	3	0.00336708	0.135662
Aged vs. AML	CD195-AB	Early promyelocytes	358.918	-0.237767	0.274379	0.386182	0.554796	11	0.00141723	0.0130874
Aged vs. AML	CD195-AB	HSCs & MPPs	510.237	-0.129192	0.261252	0.620945	0.752896	4	0.00223866	0.0524203
Aged vs. AML	CD195-AB	Late promyelocytes	237.026	-0.0723655	0.334867	0.828908	0.923537	9	0.00140045	0.0248457
Aged vs. AML	CD195-AB	Lympho-myeloid progenitors	380.202	0.241724	0.34346	0.481563	0.642084	4	0.00170404	0.0306447
Aged vs. AML	CD195-AB	Mature naive B cells	430.353	0.330568	0.2782	0.23474	0.399058	5	0.00188476	0.0342444
Aged vs. AML	CD195-AB	Myelocytes	626.975	-0.492668	0.408889	0.228244	0.602798	12	0.00719179	0.0781362
Aged vs. AML	CD195-AB	Non-classical monocytes	446.735	-0.272821	0.332479	0.411893	0.750234	7	0.00395769	0.0392424
Aged vs. AML	CD195-AB	Nonswitched memory B cells	771.999	0.284347	0.216551	0.189158	0.565903	3	0.000515296	0.00547417
Aged vs. AML	CD196-AB	CD4+ cytotoxic T cells	222.358	0.043847	0.416714	0.916201	0.991603	3	0	0
Aged vs. AML	CD196-AB	CD4+ memory T cells	861.96	-0.191501	0.190385	0.314481	0.483456	8	0.00042272	0.00322875
Aged vs. AML	CD196-AB	CD4+ naive T cells	343.229	-0.245634	0.24758	0.321129	0.577638	3	0.000114991	0.00186176
Aged vs. AML	CD196-AB	CD56dimCD16+ NK cells	862.293	-0.184041	0.211288	0.38373	0.575595	5	0.000306918	0.00284833
Aged vs. AML	CD196-AB	CD8+ central memory T cells	1284.16	0.0491637	0.235321	0.834509	0.984101	3	0.000215362	0.00180924
Aged vs. AML	CD196-AB	CD8+ effector memory T cells	1258.28	0.0330971	0.245734	0.89286	0.928874	3	0.000177616	0.00112969
Aged vs. AML	CD196-AB	CD8+ naive T cells	192.485	-0.373514	0.265335	0.159217	0.408248	4	0.000193548	0.00299411
Aged vs. AML	CD196-AB	CD8+CD103+ tissue resident memory T cells	633.239	-0.389414	0.261981	0.137168	0.32559	6	0.000354716	0.00515724
Aged vs. AML	CD196-AB	Classical Monocytes	2840.47	-0.141812	0.230571	0.538524	0.93632	8	0.00165899	0.0118216
Aged vs. AML	CD196-AB	Conventional dendritic cell 1	350.637	-0.335978	0.358535	0.348715	0.56149	3	0.000271298	0.0109308
Aged vs. AML	CD196-AB	Early promyelocytes	659.126	-0.943706	0.267719	0.000423496	0.00359971	11	0.00174802	0.0161422
Aged vs. AML	CD196-AB	HSCs & MPPs	761.555	-0.0583598	0.275199	0.832057	0.916118	4	0.000461606	0.0108089
Aged vs. AML	CD196-AB	Late promyelocytes	370.404	-0.977915	0.269233	0.000280985	0.00283795	9	0.0016769	0.0297503
Aged vs. AML	CD196-AB	Lympho-myeloid progenitors	504.191	-0.380988	0.322025	0.236769	0.434425	4	0.00140591	0.0252833
Aged vs. AML	CD196-AB	Mature naive B cells	2006.32	-0.435447	0.223833	0.0517252	0.139286	5	0.00193367	0.035133
Aged vs. AML	CD196-AB	Myelocytes	634.026	-0.461147	0.253418	0.0688033	0.364067	12	0.00206891	0.022478
Aged vs. AML	CD196-AB	Non-classical monocytes	576.442	-0.26654	0.285834	0.351078	0.688653	7	0.000901562	0.00893944
Aged vs. AML	CD196-AB	Nonswitched memory B cells	2510.57	-0.538786	0.227371	0.0178057	0.183398	3	0.00107599	0.0114306
Aged vs. AML	CD197-AB	CD4+ cytotoxic T cells	287.266	-0.0947212	0.443976	0.831056	0.991603	3	5.87515e-05	0.000922264
Aged vs. AML	CD197-AB	CD4+ memory T cells	1551.39	-0.82734	0.24075	0.000589251	0.00505774	8	0.000277607	0.00212037
Aged vs. AML	CD197-AB	CD4+ naive T cells	1465.6	-0.63259	0.206612	0.0022006	0.0356773	3	0.000152587	0.00247045
Aged vs. AML	CD197-AB	CD56dimCD16+ NK cells	876.338	-0.146733	0.128668	0.254119	0.47743	5	0.000343446	0.00318732
Aged vs. AML	CD197-AB	CD8+ central memory T cells	1682.74	-0.277908	0.244559	0.255804	0.606575	3	8.53519e-05	0.000717035
Aged vs. AML	CD197-AB	CD8+ effector memory T cells	1863.21	-0.379087	0.236248	0.108578	0.456931	3	0.000224364	0.00142702
Aged vs. AML	CD197-AB	CD8+ naive T cells	878.564	-0.360452	0.260108	0.165815	0.414537	4	0.000493553	0.00763506
Aged vs. AML	CD197-AB	CD8+CD103+ tissue resident memory T cells	1146.72	-0.510942	0.27114	0.0595076	0.214652	6	0.000398666	0.00579623
Aged vs. AML	CD197-AB	Classical Monocytes	4013.98	-0.187705	0.207016	0.364556	0.834429	8	0.00162551	0.0115831
Aged vs. AML	CD197-AB	Conventional dendritic cell 1	391.573	-0.238152	0.307341	0.438412	0.650768	3	0.00202658	0.0816523
Aged vs. AML	CD197-AB	Early promyelocytes	725.781	-0.391672	0.239757	0.102338	0.20877	11	0.00571075	0.0527363
Aged vs. AML	CD197-AB	HSCs & MPPs	888.295	-0.280522	0.236674	0.235912	0.416062	4	0.0036427	0.0852971
Aged vs. AML	CD197-AB	Late promyelocytes	385.574	-0.73201	0.244639	0.00276976	0.0174841	9	0.00128873	0.0228637
Aged vs. AML	CD197-AB	Lympho-myeloid progenitors	741.178	-0.302286	0.32078	0.346015	0.520039	4	0.00232208	0.0417594
Aged vs. AML	CD197-AB	Mature naive B cells	910.752	-0.420728	0.262126	0.10848	0.230661	5	5.42958e-06	9.86506e-05
Aged vs. AML	CD197-AB	Myelocytes	755.396	-0.318639	0.211504	0.131929	0.438345	12	0.00220136	0.023917
Aged vs. AML	CD197-AB	Non-classical monocytes	671.916	-0.513308	0.243931	0.0353512	0.18978	7	0.00095232	0.00944273
Aged vs. AML	CD197-AB	Nonswitched memory B cells	1285.94	-0.240137	0.106661	0.0243604	0.196338	3	0.00098813	0.0104973
Aged vs. AML	CD1a-AB	CD4+ cytotoxic T cells	143.608	0.702995	0.400702	0.0793605	0.373325	3	-0.000145545	-0.00228473
Aged vs. AML	CD1a-AB	CD4+ memory T cells	376.178	0.444862	0.202256	0.0278429	0.106215	8	0.000234624	0.00179206
Aged vs. AML	CD1a-AB	CD4+ naive T cells	246.727	-0.118706	0.187317	0.526266	0.767987	3	0.000113767	0.00184194
Aged vs. AML	CD1a-AB	CD56dimCD16+ NK cells	440.7	0.477415	0.182461	0.00888292	0.0509087	5	0.000597952	0.00554924
Aged vs. AML	CD1a-AB	CD8+ central memory T cells	741.793	0.366194	0.228188	0.108539	0.465815	3	2.38745e-05	0.000200568
Aged vs. AML	CD1a-AB	CD8+ effector memory T cells	801.563	0.370093	0.244781	0.13055	0.493784	3	9.13113e-05	0.000580765
Aged vs. AML	CD1a-AB	CD8+ naive T cells	114.024	0.0252608	0.25682	0.921646	0.950151	4	0.000236854	0.00366404
Aged vs. AML	CD1a-AB	CD8+CD103+ tissue resident memory T cells	296.404	0.305748	0.208433	0.142407	0.326888	6	0.000491059	0.00713954
Aged vs. AML	CD1a-AB	Classical Monocytes	1333.61	0.262193	0.286459	0.360038	0.834429	8	0.000734825	0.0052362
Aged vs. AML	CD1a-AB	Conventional dendritic cell 1	202.093	-0.00998908	0.366263	0.978242	0.978242	3	0.000250325	0.0100858
Aged vs. AML	CD1a-AB	Early promyelocytes	333.397	0.085439	0.249825	0.732354	0.848865	11	0.00233622	0.0215739
Aged vs. AML	CD1a-AB	HSCs & MPPs	503.327	0.223818	0.206519	0.278467	0.453843	4	0.000380233	0.00890348
Aged vs. AML	CD1a-AB	Late promyelocytes	176.863	-0.0970656	0.268695	0.717914	0.91804	9	0.00112987	0.0200454
Aged vs. AML	CD1a-AB	Lympho-myeloid progenitors	370.933	0.221468	0.342657	0.518069	0.669381	4	0.00288992	0.0519712
Aged vs. AML	CD1a-AB	Mature naive B cells	371.99	0.361167	0.245249	0.140844	0.266163	5	0.00103499	0.0188048
Aged vs. AML	CD1a-AB	Myelocytes	297.126	0.046621	0.325119	0.885977	0.953888	12	0.000601469	0.00653475
Aged vs. AML	CD1a-AB	Non-classical monocytes	262.937	0.298295	0.304018	0.326507	0.653014	7	0.00180376	0.0178851
Aged vs. AML	CD1a-AB	Nonswitched memory B cells	624.005	0.157385	0.254511	0.536323	0.899689	3	0.00098113	0.0104229
Aged vs. AML	CD1c-AB	CD4+ cytotoxic T cells	489.158	0.502388	0.377649	0.183417	0.611392	3	0.000277229	0.00435186
Aged vs. AML	CD1c-AB	CD4+ memory T cells	1283.35	0.232471	0.209533	0.267226	0.434077	8	0.000953583	0.00728349
Aged vs. AML	CD1c-AB	CD4+ naive T cells	677.27	0.240626	0.20411	0.238435	0.472534	3	-3.71941e-05	-0.000602188
Aged vs. AML	CD1c-AB	CD56dimCD16+ NK cells	1527.4	0.241358	0.206987	0.243593	0.47743	5	0.000757568	0.00703055
Aged vs. AML	CD1c-AB	CD8+ central memory T cells	2361.86	0.0352775	0.246648	0.886268	0.984101	3	0.000629325	0.00528692
Aged vs. AML	CD1c-AB	CD8+ effector memory T cells	2406.06	0.111415	0.261251	0.669767	0.859614	3	0.000203419	0.0012938
Aged vs. AML	CD1c-AB	CD8+ naive T cells	314.653	0.348477	0.174719	0.0460974	0.209533	4	0.000692341	0.0107102
Aged vs. AML	CD1c-AB	CD8+CD103+ tissue resident memory T cells	970.201	0.232782	0.217314	0.28409	0.470378	6	0.00128326	0.0186574
Aged vs. AML	CD1c-AB	Classical Monocytes	6524.16	0.148349	0.212178	0.484445	0.927435	8	0.00206507	0.0147152
Aged vs. AML	CD1c-AB	Conventional dendritic cell 1	1249.57	1.44131	0.263864	4.69974e-08	1.48825e-06	3	0.000117748	0.00474416
Aged vs. AML	CD1c-AB	Early promyelocytes	944.77	0.203828	0.202206	0.313444	0.515666	11	0.0029368	0.02712
Aged vs. AML	CD1c-AB	HSCs & MPPs	1553.75	0.0997103	0.221107	0.652019	0.771291	4	0.00107671	0.0252122
Aged vs. AML	CD1c-AB	Late promyelocytes	526.284	-0.0736857	0.272187	0.786609	0.923537	9	0.001001	0.0177591
Aged vs. AML	CD1c-AB	Lympho-myeloid progenitors	1064.55	0.0406599	0.250975	0.8713	0.929386	4	0.00140715	0.0253056
Aged vs. AML	CD1c-AB	Mature naive B cells	6734.82	-0.157004	0.33824	0.64252	0.813628	5	0.00015406	0.00279914
Aged vs. AML	CD1c-AB	Myelocytes	1245.49	0.463928	0.285003	0.103568	0.395093	12	0.00240257	0.0261031
Aged vs. AML	CD1c-AB	Non-classical monocytes	1269.95	-0.168422	0.20033	0.400503	0.742751	7	0.00151284	0.0150005
Aged vs. AML	CD1c-AB	Nonswitched memory B cells	26815.6	-0.0214876	0.303154	0.943493	0.97236	3	0.000643528	0.00683643
Aged vs. AML	CD2-AB	CD4+ cytotoxic T cells	44185.5	-0.103961	0.522607	0.842319	0.991603	3	0.0231478	0.363367
Aged vs. AML	CD2-AB	CD4+ memory T cells	91673.8	-0.0306718	0.356792	0.931494	0.932006	8	0.0408534	0.312039
Aged vs. AML	CD2-AB	CD4+ naive T cells	24594.3	0.666163	0.415489	0.108864	0.31104	3	0.0143813	0.23284
Aged vs. AML	CD2-AB	CD56dimCD16+ NK cells	56216.3	-0.593627	0.395706	0.13357	0.31684	5	0.0119644	0.111035
Aged vs. AML	CD2-AB	CD8+ central memory T cells	142633	0.460864	0.336544	0.170874	0.513176	3	0.0430429	0.361601
Aged vs. AML	CD2-AB	CD8+ effector memory T cells	193676	0.21046	0.487765	0.666121	0.859614	3	0.0429984	0.273482
Aged vs. AML	CD2-AB	CD8+ naive T cells	13606.3	0.957834	0.3344	0.00417882	0.034195	4	0.0110004	0.170171
Aged vs. AML	CD2-AB	CD8+CD103+ tissue resident memory T cells	63789.9	0.389722	0.305869	0.202612	0.393534	6	0.0313891	0.456369
Aged vs. AML	CD2-AB	Classical Monocytes	9410.55	-0.000919175	0.755032	0.999029	0.999029	8	0.00106705	0.00760359
Aged vs. AML	CD2-AB	Conventional dendritic cell 1	9592.64	2.18333	1.02077	0.0324434	0.0994234	3	0.00271191	0.109265
Aged vs. AML	CD2-AB	Early promyelocytes	4465.31	-0.176773	0.698558	0.800226	0.87444	11	0.0396817	0.366442
Aged vs. AML	CD2-AB	HSCs & MPPs	2495.39	1.47514	0.344373	1.83933e-05	0.000127439	4	0.0285928	0.669526
Aged vs. AML	CD2-AB	Late promyelocytes	1601.48	-0.00211249	0.836499	0.997985	0.997985	9	0.00329858	0.058521
Aged vs. AML	CD2-AB	Lympho-myeloid progenitors	2780.83	0.873375	0.553215	0.114399	0.352953	4	0.0400209	0.71972
Aged vs. AML	CD2-AB	Mature naive B cells	1198.83	0.724046	0.301934	0.0164834	0.0800625	5	0.00850143	0.154463
Aged vs. AML	CD2-AB	Myelocytes	2999.59	0.923207	0.83026	0.26616	0.637546	12	0.00253223	0.0275118
Aged vs. AML	CD2-AB	Non-classical monocytes	951.809	0.2831	0.44257	0.522385	0.809559	7	0.00696026	0.0690144
Aged vs. AML	CD2-AB	Nonswitched memory B cells	2930.92	0.156745	0.36066	0.663848	0.899689	3	0.00741921	0.0788169
Aged vs. AML	CD20-AB	CD4+ cytotoxic T cells	133.028	1.19822	0.37566	0.00142449	0.028254	3	4.54545e-05	0.000713532
Aged vs. AML	CD20-AB	CD4+ memory T cells	319.561	0.355626	0.218871	0.1042	0.233318	8	0.000181638	0.00138736
Aged vs. AML	CD20-AB	CD4+ naive T cells	177.189	0.196721	0.196295	0.316261	0.577638	3	0.000284766	0.00461048
Aged vs. AML	CD20-AB	CD56dimCD16+ NK cells	511.349	0.773554	0.201346	0.000122084	0.00155657	5	0.000330628	0.00306836
Aged vs. AML	CD20-AB	CD8+ central memory T cells	967.234	0.407755	0.23349	0.0807506	0.396063	3	0.000156889	0.00131801
Aged vs. AML	CD20-AB	CD8+ effector memory T cells	700.073	0.333735	0.224749	0.137565	0.493784	3	0.00014325	0.000911111
Aged vs. AML	CD20-AB	CD8+ naive T cells	98.4215	0.361273	0.204171	0.0768168	0.278119	4	0.000193548	0.00299411
Aged vs. AML	CD20-AB	CD8+CD103+ tissue resident memory T cells	319.197	0.179393	0.243775	0.461794	0.590395	6	0.000224287	0.00326092
Aged vs. AML	CD20-AB	Classical Monocytes	1272.37	0.187463	0.310048	0.545429	0.93632	8	0.00122515	0.00873015
Aged vs. AML	CD20-AB	Conventional dendritic cell 1	165.995	0.0935536	0.243767	0.70114	0.774515	3	0.00253607	0.10218
Aged vs. AML	CD20-AB	Early promyelocytes	301.288	0.437374	0.363927	0.229434	0.410567	11	0.00164956	0.015233
Aged vs. AML	CD20-AB	HSCs & MPPs	432.39	1.05066	0.291943	0.000319647	0.00163188	4	0.000679682	0.0159153
Aged vs. AML	CD20-AB	Late promyelocytes	146.71	0.276263	0.348014	0.427295	0.692636	9	0.00163936	0.0290844
Aged vs. AML	CD20-AB	Lympho-myeloid progenitors	291.036	0.463373	0.37151	0.212299	0.415932	4	0.00124126	0.0223222
Aged vs. AML	CD20-AB	Mature naive B cells	8059.45	-0.674212	0.446604	0.131135	0.26227	5	0.00758034	0.137728
Aged vs. AML	CD20-AB	Myelocytes	281.386	0.756658	0.269525	0.00499465	0.0734927	12	0.000649924	0.00706119
Aged vs. AML	CD20-AB	Non-classical monocytes	334.296	0.555021	0.287513	0.0535551	0.233722	7	0.00272518	0.0270215
Aged vs. AML	CD20-AB	Nonswitched memory B cells	11960.9	0.451915	0.448559	0.313704	0.75143	3	0.00355108	0.0377244
Aged vs. AML	CD206-AB	CD4+ cytotoxic T cells	244.98	0.0524217	0.319136	0.869525	0.991603	3	0.00897645	0.14091
Aged vs. AML	CD206-AB	CD4+ memory T cells	664.406	0.138447	0.211711	0.513149	0.686421	8	0.0326954	0.249728
Aged vs. AML	CD206-AB	CD4+ naive T cells	389.625	0.0164995	0.243803	0.946044	0.965351	3	0.0113544	0.183833
Aged vs. AML	CD206-AB	CD56dimCD16+ NK cells	737.237	-0.146296	0.234432	0.532598	0.696474	5	0.0272708	0.253084
Aged vs. AML	CD206-AB	CD8+ central memory T cells	1129.17	-0.036225	0.234018	0.876982	0.984101	3	0.0111723	0.0938579
Aged vs. AML	CD206-AB	CD8+ effector memory T cells	1264.62	-0.132354	0.235845	0.574667	0.813238	3	0.0287239	0.182692
Aged vs. AML	CD206-AB	CD8+ naive T cells	174.071	-0.0277592	0.257731	0.914229	0.950151	4	0.00766263	0.118538
Aged vs. AML	CD206-AB	CD8+CD103+ tissue resident memory T cells	472.314	0.111552	0.243779	0.647244	0.734513	6	0.032599	0.473959
Aged vs. AML	CD206-AB	Classical Monocytes	16059.8	-3.43834	1.13311	0.00240983	0.124106	8	0.0110433	0.0786922
Aged vs. AML	CD206-AB	Conventional dendritic cell 1	683.113	-1.22859	0.581647	0.0346648	0.0997926	3	0.00171361	0.0690427
Aged vs. AML	CD206-AB	Early promyelocytes	580.171	-0.281749	0.270026	0.296757	0.504487	11	0.00786985	0.0726746
Aged vs. AML	CD206-AB	HSCs & MPPs	1429.7	0.00706262	0.335922	0.983226	0.995211	4	0.000812477	0.0190249
Aged vs. AML	CD206-AB	Late promyelocytes	436.229	0.464854	0.537632	0.387241	0.673375	9	0.000616544	0.0109383
Aged vs. AML	CD206-AB	Lympho-myeloid progenitors	914.588	-0.433021	0.397769	0.27632	0.482303	4	0.000670478	0.0120576
Aged vs. AML	CD206-AB	Mature naive B cells	580.982	0.135233	0.218043	0.535118	0.737595	5	0.0021952	0.0398848
Aged vs. AML	CD206-AB	Myelocytes	2874.56	-3.11212	1.16846	0.00773453	0.0885174	12	0.0138901	0.150911
Aged vs. AML	CD206-AB	Non-classical monocytes	1243.05	-2.23216	0.681502	0.00105527	0.0130952	7	0.00147558	0.0146311
Aged vs. AML	CD206-AB	Nonswitched memory B cells	1127.2	-0.238065	0.116652	0.0412698	0.239095	3	0.0366512	0.389359
Aged vs. AML	CD21-AB	CD4+ cytotoxic T cells	148.584	2.49712	0.532845	2.78055e-06	0.000278055	3	0.000460842	0.00723415
Aged vs. AML	CD21-AB	CD4+ memory T cells	377.45	0.167933	0.277373	0.544885	0.719528	8	0.000201157	0.00153644
Aged vs. AML	CD21-AB	CD4+ naive T cells	292.487	0.211916	0.249318	0.395335	0.658891	3	0.000816314	0.0132165
Aged vs. AML	CD21-AB	CD56dimCD16+ NK cells	321.641	-0.129438	0.336717	0.700674	0.840808	5	0.000258901	0.00240271
Aged vs. AML	CD21-AB	CD8+ central memory T cells	485.894	0.972399	0.257322	0.000157508	0.00324467	3	9.10541e-05	0.000764939
Aged vs. AML	CD21-AB	CD8+ effector memory T cells	458.196	0.993878	0.259291	0.000126562	0.00426092	3	0.000111219	0.000707385
Aged vs. AML	CD21-AB	CD8+ naive T cells	191.714	0.421383	0.318405	0.185697	0.442136	4	-6.45161e-05	-0.000998038
Aged vs. AML	CD21-AB	CD8+CD103+ tissue resident memory T cells	383.626	0.510772	0.37828	0.176936	0.372303	6	0.000144821	0.00210556
Aged vs. AML	CD21-AB	Classical Monocytes	834.564	0.719572	0.366941	0.0498788	0.467047	8	0.000337247	0.00240315
Aged vs. AML	CD21-AB	Conventional dendritic cell 1	182.783	0.180646	0.451331	0.688971	0.770026	3	-0.000301736	-0.0121571
Aged vs. AML	CD21-AB	Early promyelocytes	316.089	1.72399	0.375681	4.45466e-06	0.000227188	11	0.000507112	0.00468295
Aged vs. AML	CD21-AB	HSCs & MPPs	717.798	2.33055	0.292723	1.6978e-15	4.32469e-14	4	0.00024568	0.00575282
Aged vs. AML	CD21-AB	Late promyelocytes	162.528	2.14075	0.416855	2.81418e-07	7.1058e-06	9	4.64948e-05	0.000824877
Aged vs. AML	CD21-AB	Lympho-myeloid progenitors	433.721	1.55898	0.731911	0.0331699	0.144741	4	0.00033355	0.00599843
Aged vs. AML	CD21-AB	Mature naive B cells	27844.5	-0.58743	0.393792	0.13577	0.266163	5	0.000482562	0.00876772
Aged vs. AML	CD21-AB	Myelocytes	348.043	2.5361	0.38833	6.54263e-11	3.36946e-09	12	0.000785692	0.00853627
Aged vs. AML	CD21-AB	Non-classical monocytes	204.122	1.17735	0.303135	0.000102794	0.00209699	7	0.00195176	0.0193527
Aged vs. AML	CD21-AB	Nonswitched memory B cells	34204.6	0.487952	0.230758	0.0344672	0.221883	3	0.00149823	0.0159162
Aged vs. AML	CD223-AB	CD4+ cytotoxic T cells	724.359	0.365438	0.436769	0.40277	0.875587	3	0.000208889	0.00327907
Aged vs. AML	CD223-AB	CD4+ memory T cells	1665.16	0.63629	0.252313	0.0116747	0.0546586	8	0.000512542	0.00391481
Aged vs. AML	CD223-AB	CD4+ naive T cells	1003.53	0.321417	0.238028	0.176908	0.411415	3	0.000694174	0.011239
Aged vs. AML	CD223-AB	CD56dimCD16+ NK cells	1974.02	0.493964	0.220794	0.0252721	0.0991443	5	0.000144987	0.00134554
Aged vs. AML	CD223-AB	CD8+ central memory T cells	3475.74	0.474931	0.277927	0.0874822	0.40636	3	0.000176899	0.00148612
Aged vs. AML	CD223-AB	CD8+ effector memory T cells	3775.88	0.33915	0.278782	0.223778	0.610854	3	0.000468662	0.00298082
Aged vs. AML	CD223-AB	CD8+ naive T cells	473.934	0.416313	0.312658	0.183016	0.442136	4	1.35531e-05	0.000209661
Aged vs. AML	CD223-AB	CD8+CD103+ tissue resident memory T cells	1282.53	0.624793	0.228093	0.00615885	0.0414696	6	0.000233563	0.00339578
Aged vs. AML	CD223-AB	Classical Monocytes	6896.31	0.307466	0.328651	0.34951	0.834429	8	0.00374545	0.0266893
Aged vs. AML	CD223-AB	Conventional dendritic cell 1	999.642	0.220091	0.205278	0.28365	0.47275	3	0.000569801	0.0229577
Aged vs. AML	CD223-AB	Early promyelocytes	1460.43	0.192358	0.228873	0.400652	0.558651	11	0.0019774	0.0182604
Aged vs. AML	CD223-AB	HSCs & MPPs	2269.88	0.278798	0.226301	0.217956	0.391513	4	0.00087317	0.0204461
Aged vs. AML	CD223-AB	Late promyelocytes	734.524	0.238905	0.233379	0.305987	0.583107	9	0.000296961	0.00526847
Aged vs. AML	CD223-AB	Lympho-myeloid progenitors	1685.56	0.367796	0.261828	0.160103	0.39299	4	0.000665238	0.0119634
Aged vs. AML	CD223-AB	Mature naive B cells	1726.85	0.519127	0.245248	0.0342817	0.105962	5	0.000539892	0.00980934
Aged vs. AML	CD223-AB	Myelocytes	1314.15	0.187402	0.266676	0.482222	0.82576	12	0.00238111	0.0258699
Aged vs. AML	CD223-AB	Non-classical monocytes	1169.93	0.187002	0.278104	0.501318	0.809559	7	0.000707102	0.00701126
Aged vs. AML	CD223-AB	Nonswitched memory B cells	3216.34	0.0776561	0.204442	0.704061	0.941796	3	0.000457546	0.00486067
Aged vs. AML	CD226-AB	CD4+ cytotoxic T cells	3347.01	-0.262547	0.419839	0.53174	0.914672	3	0.000500978	0.0078642
Aged vs. AML	CD226-AB	CD4+ memory T cells	6876.98	0.118861	0.309554	0.700997	0.802252	8	0.0024718	0.0188797
Aged vs. AML	CD226-AB	CD4+ naive T cells	1303.37	0.180917	0.277664	0.514681	0.767987	3	0.000634769	0.0102772
Aged vs. AML	CD226-AB	CD56dimCD16+ NK cells	5864.58	0.267102	0.3574	0.454855	0.626962	5	0.00157547	0.014621
Aged vs. AML	CD226-AB	CD8+ central memory T cells	3388.29	0.768861	0.355202	0.0304203	0.17639	3	0.000251073	0.00210924
Aged vs. AML	CD226-AB	CD8+ effector memory T cells	13509.4	0.254962	0.458926	0.578511	0.813238	3	0.00185433	0.0117941
Aged vs. AML	CD226-AB	CD8+ naive T cells	657.163	0.423995	0.257536	0.0996918	0.311537	4	-0.000195343	-0.00302188
Aged vs. AML	CD226-AB	CD8+CD103+ tissue resident memory T cells	3520.92	0.467397	0.27225	0.0860173	0.28025	6	0.000374333	0.00544245
Aged vs. AML	CD226-AB	Classical Monocytes	8336.74	1.68611	0.620991	0.00662368	0.203562	8	0.000332026	0.00236594
Aged vs. AML	CD226-AB	Conventional dendritic cell 1	537.854	1.16164	0.32394	0.000335811	0.00354467	3	0.000935324	0.0376849
Aged vs. AML	CD226-AB	Early promyelocytes	589.691	0.100408	0.133414	0.451685	0.598337	11	0.00469764	0.0433806
Aged vs. AML	CD226-AB	HSCs & MPPs	750.124	0.307183	0.201943	0.128225	0.282678	4	0.00530845	0.124302
Aged vs. AML	CD226-AB	Late promyelocytes	390.428	0.331607	0.493997	0.502046	0.714178	9	0.00273071	0.0484464
Aged vs. AML	CD226-AB	Lympho-myeloid progenitors	604.597	0.491153	0.266894	0.0657305	0.233708	4	0.00475492	0.0855105
Aged vs. AML	CD226-AB	Mature naive B cells	642.38	-0.0351629	0.212308	0.868454	0.922733	5	0.00112678	0.0204726
Aged vs. AML	CD226-AB	Myelocytes	1006.22	0.872218	0.564343	0.122215	0.434072	12	0.000865707	0.0094056
Aged vs. AML	CD226-AB	Non-classical monocytes	831.975	1.2248	0.222769	3.83954e-08	1.30544e-06	7	0.00249045	0.024694
Aged vs. AML	CD226-AB	Nonswitched memory B cells	1093.24	0.420649	0.133367	0.00161013	0.0400088	3	0.00084312	0.00895676
Aged vs. AML	CD235a-b-AB	CD4+ cytotoxic T cells	3924.55	-0.139273	1.65342	0.932871	0.991603	3	0.00121934	0.0191409
Aged vs. AML	CD235a-b-AB	CD4+ memory T cells	4122.74	-0.36438	0.815426	0.654977	0.775432	8	0.000853842	0.00652166
Aged vs. AML	CD235a-b-AB	CD4+ naive T cells	3679.67	-1.05468	1.06118	0.320286	0.577638	3	0.000958459	0.0155178
Aged vs. AML	CD235a-b-AB	CD56dimCD16+ NK cells	4595.04	-0.153264	0.620415	0.804881	0.869347	5	0.000372503	0.00345698
Aged vs. AML	CD235a-b-AB	CD8+ central memory T cells	9964.79	-1.02086	1.09156	0.34967	0.671737	3	0.000503875	0.00423302
Aged vs. AML	CD235a-b-AB	CD8+ effector memory T cells	10436.3	-1.14583	0.814038	0.159252	0.516114	3	0.000269751	0.00171569
Aged vs. AML	CD235a-b-AB	CD8+ naive T cells	1427.96	-0.75616	0.969824	0.435574	0.657098	4	-0.000123185	-0.00190562
Aged vs. AML	CD235a-b-AB	CD8+CD103+ tissue resident memory T cells	3828.98	-0.122957	0.618047	0.842306	0.907838	6	0.000409465	0.00595324
Aged vs. AML	CD235a-b-AB	Classical Monocytes	10749.1	1.4245	0.791357	0.0718494	0.499314	8	0.00232899	0.0165959
Aged vs. AML	CD235a-b-AB	Conventional dendritic cell 1	2580.97	2.28189	0.88085	0.0095821	0.0430393	3	0.00210582	0.0848449
Aged vs. AML	CD235a-b-AB	Early promyelocytes	5521.62	2.14333	0.905307	0.0179079	0.0589229	11	0.0125904	0.116267
Aged vs. AML	CD235a-b-AB	HSCs & MPPs	6899.44	0.0166266	1.0389	0.987231	0.995211	4	0.0115135	0.269599
Aged vs. AML	CD235a-b-AB	Late promyelocytes	1177.49	1.34897	0.493115	0.0062264	0.0314433	9	0.000943945	0.0167468
Aged vs. AML	CD235a-b-AB	Lympho-myeloid progenitors	10927.8	0.716179	1.26991	0.572781	0.696038	4	0.0224826	0.404318
Aged vs. AML	CD235a-b-AB	Mature naive B cells	11424.7	-1.90839	1.18921	0.108546	0.230661	5	0.00108671	0.0197445
Aged vs. AML	CD235a-b-AB	Myelocytes	2840.79	1.55649	0.892888	0.0812965	0.364067	12	0.00469195	0.0509764
Aged vs. AML	CD235a-b-AB	Non-classical monocytes	5396.94	0.0142943	1.18855	0.990404	0.990404	7	0.00126521	0.0125451
Aged vs. AML	CD235a-b-AB	Nonswitched memory B cells	3727.66	0.210342	0.482467	0.662858	0.899689	3	0.00212924	0.0226197
Aged vs. AML	CD24-AB	CD4+ cytotoxic T cells	332.737	1.14263	0.333424	0.000610413	0.0203471	3	0	0
Aged vs. AML	CD24-AB	CD4+ memory T cells	812.007	0.503536	0.234739	0.0319456	0.113462	8	0.000231309	0.00176674
Aged vs. AML	CD24-AB	CD4+ naive T cells	533.03	0.096802	0.217149	0.655752	0.842633	3	7.03704e-05	0.00113933
Aged vs. AML	CD24-AB	CD56dimCD16+ NK cells	1048.8	0.207736	0.196828	0.291232	0.495095	5	0.000523654	0.00485973
Aged vs. AML	CD24-AB	CD8+ central memory T cells	1567.17	0.655617	0.25799	0.0110457	0.103428	3	0.000151056	0.00126901
Aged vs. AML	CD24-AB	CD8+ effector memory T cells	1669.91	0.576935	0.262778	0.0281261	0.236728	3	0.000126604	0.000805235
Aged vs. AML	CD24-AB	CD8+ naive T cells	246.346	0.286434	0.315421	0.363826	0.616959	4	0.0001018	0.0015748
Aged vs. AML	CD24-AB	CD8+CD103+ tissue resident memory T cells	621.403	0.618855	0.219697	0.00484955	0.034986	6	0.000696371	0.0101246
Aged vs. AML	CD24-AB	Classical Monocytes	5922.26	-0.0124864	0.849625	0.988274	0.997963	8	0.000948425	0.00675827
Aged vs. AML	CD24-AB	Conventional dendritic cell 1	614.606	0.248575	0.417986	0.552045	0.663852	3	0.000708108	0.0285302
Aged vs. AML	CD24-AB	Early promyelocytes	831.944	0.417443	0.240603	0.0827436	0.179571	11	0.0037676	0.0347921
Aged vs. AML	CD24-AB	HSCs & MPPs	1482.37	0.776479	0.224371	0.000538797	0.0023756	4	0.00198859	0.0465646
Aged vs. AML	CD24-AB	Late promyelocytes	425.233	0.308542	0.257303	0.230475	0.484957	9	0.000542423	0.00962328
Aged vs. AML	CD24-AB	Lympho-myeloid progenitors	963	0.644913	0.280879	0.021673	0.102416	4	0.00101842	0.0183148
Aged vs. AML	CD24-AB	Mature naive B cells	2802.23	-0.204302	0.261725	0.435039	0.662298	5	0.00738663	0.134208
Aged vs. AML	CD24-AB	Myelocytes	1516.86	-0.175096	0.829664	0.832852	0.953888	12	0.00710824	0.0772285
Aged vs. AML	CD24-AB	Non-classical monocytes	663.568	0.220818	0.286236	0.440437	0.788151	7	0.000892327	0.00884786
Aged vs. AML	CD24-AB	Nonswitched memory B cells	15359.7	0.154469	0.511201	0.762523	0.942854	3	0.00439805	0.0467221
Aged vs. AML	CD25-AB	CD4+ cytotoxic T cells	202.72	-0.902953	0.522843	0.0841663	0.373325	3	-0.000155727	-0.00244456
Aged vs. AML	CD25-AB	CD4+ memory T cells	6957.33	-0.0827777	0.342542	0.809046	0.85909	8	0.00117604	0.00898264
Aged vs. AML	CD25-AB	CD4+ naive T cells	752.81	-0.389727	0.227402	0.0865603	0.288534	3	0.000182714	0.00295822
Aged vs. AML	CD25-AB	CD56dimCD16+ NK cells	807.489	-0.836697	0.22815	0.000245106	0.00277786	5	0.00109024	0.0101178
Aged vs. AML	CD25-AB	CD8+ central memory T cells	970.405	0.281582	0.255751	0.270898	0.606575	3	5.35526e-05	0.000449892
Aged vs. AML	CD25-AB	CD8+ effector memory T cells	943.388	-0.27049	0.346443	0.434942	0.801571	3	0.000199345	0.00126789
Aged vs. AML	CD25-AB	CD8+ naive T cells	147.761	-0.050186	0.36887	0.891779	0.938715	4	5.52489e-05	0.000854678
Aged vs. AML	CD25-AB	CD8+CD103+ tissue resident memory T cells	1836.26	0.32566	0.315228	0.301559	0.483452	6	0.000199764	0.00290438
Aged vs. AML	CD25-AB	Classical Monocytes	1692.25	-0.245193	0.522055	0.638592	0.970778	8	0.00473903	0.0337693
Aged vs. AML	CD25-AB	Conventional dendritic cell 1	3006.3	-4.83305	0.792602	1.07603e-09	5.11117e-08	3	0.00046952	0.0189173
Aged vs. AML	CD25-AB	Early promyelocytes	3099.63	-1.50944	0.867639	0.0819102	0.179571	11	0.0084178	0.0777347
Aged vs. AML	CD25-AB	HSCs & MPPs	3806.06	-4.09335	0.456098	2.84068e-19	1.37773e-17	4	0.0270787	0.634071
Aged vs. AML	CD25-AB	Late promyelocytes	1419.42	-0.812188	0.827865	0.326561	0.599685	9	0.0185989	0.329969
Aged vs. AML	CD25-AB	Lympho-myeloid progenitors	4356.23	-3.6933	0.634026	5.70583e-09	5.47759e-07	4	0.00764279	0.137445
Aged vs. AML	CD25-AB	Mature naive B cells	988.87	-0.831811	0.370902	0.0249182	0.084722	5	0.000861387	0.0156506
Aged vs. AML	CD25-AB	Myelocytes	2450.01	-0.671193	1.16396	0.564179	0.82576	12	0.00949883	0.103201
Aged vs. AML	CD25-AB	Non-classical monocytes	266.272	-0.604329	0.297297	0.042078	0.204379	7	0.00111212	0.0110272
Aged vs. AML	CD25-AB	Nonswitched memory B cells	6761.34	0.289096	0.652588	0.657766	0.899689	3	0.00837496	0.0889701
Aged vs. AML	CD26-AB	CD4+ cytotoxic T cells	1629.64	-1.09913	0.794323	0.166439	0.573927	3	0.000229387	0.00360085
Aged vs. AML	CD26-AB	CD4+ memory T cells	25807.1	-0.0334976	0.387221	0.931063	0.932006	8	0.000481029	0.00367411
Aged vs. AML	CD26-AB	CD4+ naive T cells	7360.82	0.131269	0.334041	0.694339	0.859893	3	0.000388363	0.00628776
Aged vs. AML	CD26-AB	CD56dimCD16+ NK cells	3502.81	0.508634	0.387634	0.189469	0.402622	5	0.000217695	0.0020203
Aged vs. AML	CD26-AB	CD8+ central memory T cells	6809.67	0.190975	0.391203	0.625426	0.847617	3	0.00027614	0.00231983
Aged vs. AML	CD26-AB	CD8+ effector memory T cells	6001.12	0.156885	0.500647	0.754004	0.884242	3	0.000405457	0.00257882
Aged vs. AML	CD26-AB	CD8+ naive T cells	2521.04	0.250518	0.317942	0.430733	0.657098	4	0.000333701	0.00516222
Aged vs. AML	CD26-AB	CD8+CD103+ tissue resident memory T cells	11162.1	0.491437	0.352749	0.163571	0.351503	6	0.000280756	0.00408193
Aged vs. AML	CD26-AB	Classical Monocytes	8128.51	0.605726	0.601924	0.314263	0.834429	8	0.00191371	0.0136367
Aged vs. AML	CD26-AB	Conventional dendritic cell 1	1655.93	0.987254	0.323357	0.00226458	0.0134459	3	0.00133851	0.0539293
Aged vs. AML	CD26-AB	Early promyelocytes	1215.13	-0.252213	0.288738	0.382391	0.554796	11	0.00444547	0.041052
Aged vs. AML	CD26-AB	HSCs & MPPs	2064.87	-0.392687	0.263363	0.135949	0.293046	4	0.0146028	0.341938
Aged vs. AML	CD26-AB	Late promyelocytes	634.29	0.048048	0.315617	0.879001	0.954614	9	0.00105394	0.0186982
Aged vs. AML	CD26-AB	Lympho-myeloid progenitors	1506.08	-0.289278	0.294811	0.326478	0.513802	4	0.00560448	0.100789
Aged vs. AML	CD26-AB	Mature naive B cells	1241.08	0.525226	0.262133	0.0451066	0.127802	5	0.00159364	0.028955
Aged vs. AML	CD26-AB	Myelocytes	1415.65	0.0224687	0.473537	0.962156	0.969799	12	0.00358286	0.0389265
Aged vs. AML	CD26-AB	Non-classical monocytes	1951.68	0.638578	0.378166	0.0912923	0.300381	7	0.00276803	0.0274464
Aged vs. AML	CD26-AB	Nonswitched memory B cells	2721.3	-0.189911	0.209734	0.365207	0.805872	3	0.000766726	0.0081452
Aged vs. AML	CD27-AB	CD4+ cytotoxic T cells	459.598	-0.830584	0.559819	0.137898	0.510732	3	5.55556e-06	8.72094e-05
Aged vs. AML	CD27-AB	CD4+ memory T cells	34723.9	-0.582012	0.353065	0.099259	0.232356	8	0.00245029	0.0187153
Aged vs. AML	CD27-AB	CD4+ naive T cells	25943.3	0.478499	0.311658	0.124702	0.32074	3	0.00988475	0.160038
Aged vs. AML	CD27-AB	CD56dimCD16+ NK cells	4224.13	-1.3502	0.565158	0.0168909	0.0820413	5	0.000408098	0.00378732
Aged vs. AML	CD27-AB	CD8+ central memory T cells	59534.1	-0.854519	0.361439	0.0180684	0.132932	3	0.00123795	0.0104
Aged vs. AML	CD27-AB	CD8+ effector memory T cells	6855.52	-0.548991	0.631269	0.384484	0.792509	3	0.00030036	0.00191037
Aged vs. AML	CD27-AB	CD8+ naive T cells	14817.7	0.211733	0.252963	0.402586	0.657098	4	0.00421029	0.0651314
Aged vs. AML	CD27-AB	CD8+CD103+ tissue resident memory T cells	26218.2	-0.65254	0.530883	0.219012	0.409633	6	0.00286704	0.041684
Aged vs. AML	CD27-AB	Classical Monocytes	2526.78	-0.125343	0.311383	0.687289	0.970778	8	0.000444019	0.00316398
Aged vs. AML	CD27-AB	Conventional dendritic cell 1	329.292	0.771768	0.248861	0.00192737	0.0122067	3	0.00254601	0.102581
Aged vs. AML	CD27-AB	Early promyelocytes	674.055	0.416679	0.407493	0.306525	0.51255	11	0.0342231	0.316035
Aged vs. AML	CD27-AB	HSCs & MPPs	1297.68	0.877363	0.32902	0.0076625	0.0256297	4	0.0370601	0.867794
Aged vs. AML	CD27-AB	Late promyelocytes	271.011	0.429942	0.28594	0.132682	0.352655	9	0.0014976	0.0265694
Aged vs. AML	CD27-AB	Lympho-myeloid progenitors	1136.38	-0.357709	0.798708	0.654255	0.75086	4	0.0201642	0.362624
Aged vs. AML	CD27-AB	Mature naive B cells	641.399	0.21346	0.251152	0.395367	0.617758	5	0.00254065	0.0461613
Aged vs. AML	CD27-AB	Myelocytes	754.113	0.596993	0.613247	0.330307	0.697963	12	0.00176833	0.0192123
Aged vs. AML	CD27-AB	Non-classical monocytes	669.376	-0.346671	0.465897	0.456819	0.803372	7	0.00783797	0.0777174
Aged vs. AML	CD27-AB	Nonswitched memory B cells	19999.2	-0.132195	0.546942	0.809014	0.942854	3	0.00146616	0.0155755
Aged vs. AML	CD270-AB	CD4+ cytotoxic T cells	1312.68	0.0411367	0.38236	0.914324	0.991603	3	0.00585763	0.0919513
Aged vs. AML	CD270-AB	CD4+ memory T cells	3902.85	-0.0719483	0.225696	0.74989	0.83144	8	0.0159349	0.121711
Aged vs. AML	CD270-AB	CD4+ naive T cells	1657	0.369747	0.222032	0.0958559	0.307014	3	0.00423211	0.0685197
Aged vs. AML	CD270-AB	CD56dimCD16+ NK cells	5249.15	0.178718	0.230877	0.438883	0.621751	5	0.016388	0.152088
Aged vs. AML	CD270-AB	CD8+ central memory T cells	7279.93	-0.0526474	0.359155	0.883458	0.984101	3	0.0120376	0.101127
Aged vs. AML	CD270-AB	CD8+ effector memory T cells	6420.5	0.0975543	0.314632	0.756517	0.884242	3	0.0256882	0.163384
Aged vs. AML	CD270-AB	CD8+ naive T cells	767.728	0.290351	0.275429	0.291803	0.551199	4	0.00343317	0.0531097
Aged vs. AML	CD270-AB	CD8+CD103+ tissue resident memory T cells	2670.49	-0.191271	0.244795	0.434594	0.583055	6	0.0326339	0.474466
Aged vs. AML	CD270-AB	Classical Monocytes	21382	0.105099	0.395611	0.790499	0.970778	8	0.0112462	0.0801376
Aged vs. AML	CD270-AB	Conventional dendritic cell 1	1330.37	-0.436251	0.40348	0.279599	0.47275	3	0.00398695	0.160637
Aged vs. AML	CD270-AB	Early promyelocytes	1703.59	-0.323774	0.203513	0.111625	0.223251	11	0.00250301	0.0231142
Aged vs. AML	CD270-AB	HSCs & MPPs	2158.37	0.178355	0.17437	0.306376	0.487189	4	0.00380331	0.0890579
Aged vs. AML	CD270-AB	Late promyelocytes	1108.95	-0.341336	0.23487	0.146142	0.360713	9	0.00195913	0.0347576
Aged vs. AML	CD270-AB	Lympho-myeloid progenitors	1671.59	0.199821	0.24946	0.423125	0.588696	4	0.00773641	0.139128
Aged vs. AML	CD270-AB	Mature naive B cells	5811.03	-0.602968	0.298009	0.04304	0.125543	5	0.0132869	0.241412
Aged vs. AML	CD270-AB	Myelocytes	3338.76	0.124139	0.320742	0.69873	0.922681	12	0.0119238	0.129547
Aged vs. AML	CD270-AB	Non-classical monocytes	3510.12	0.0988004	0.270831	0.715257	0.888476	7	0.00684964	0.0679176
Aged vs. AML	CD270-AB	Nonswitched memory B cells	7879.83	0.248808	0.255883	0.330876	0.774552	3	0.0142055	0.15091
Aged vs. AML	CD272-AB	CD4+ cytotoxic T cells	2826.96	-0.470884	0.503805	0.349966	0.861063	3	0.000233075	0.00365874
Aged vs. AML	CD272-AB	CD4+ memory T cells	10781.7	-0.426687	0.279568	0.126951	0.272417	8	0.000557872	0.00426104
Aged vs. AML	CD272-AB	CD4+ naive T cells	5478.25	0.0175214	0.324551	0.956946	0.966612	3	0.000344669	0.00558034
Aged vs. AML	CD272-AB	CD56dimCD16+ NK cells	3004.93	-0.073031	0.252265	0.772198	0.846927	5	0.000299054	0.00277535
Aged vs. AML	CD272-AB	CD8+ central memory T cells	10813.2	-0.0518963	0.370345	0.888558	0.984101	3	0.000512415	0.00430476
Aged vs. AML	CD272-AB	CD8+ effector memory T cells	11474.8	0.177225	0.424709	0.67647	0.859614	3	0.000446682	0.00284102
Aged vs. AML	CD272-AB	CD8+ naive T cells	2788.63	-0.30901	0.299148	0.301619	0.558554	4	-4.88299e-05	-0.000755378
Aged vs. AML	CD272-AB	CD8+CD103+ tissue resident memory T cells	6597.46	-0.492012	0.332225	0.138617	0.32559	6	0.000883324	0.0128427
Aged vs. AML	CD272-AB	Classical Monocytes	12868.3	-0.24022	0.2599	0.355341	0.834429	8	0.0022713	0.0161848
Aged vs. AML	CD272-AB	Conventional dendritic cell 1	6968.38	1.33054	0.734771	0.0701681	0.17542	3	0.00169578	0.0683242
Aged vs. AML	CD272-AB	Early promyelocytes	2173.27	0.278489	0.336971	0.40855	0.558651	11	0.0092344	0.0852755
Aged vs. AML	CD272-AB	HSCs & MPPs	3196.88	0.622805	0.251688	0.0133419	0.0431388	4	0.00719875	0.168565
Aged vs. AML	CD272-AB	Late promyelocytes	1068.08	0.17218	0.247379	0.486416	0.714178	9	0.00679588	0.120568
Aged vs. AML	CD272-AB	Lympho-myeloid progenitors	2075.9	-0.111996	0.27327	0.681927	0.770177	4	0.00397203	0.0714314
Aged vs. AML	CD272-AB	Mature naive B cells	57135.6	-1.18677	0.534434	0.0263776	0.0867907	5	0.0238994	0.43423
Aged vs. AML	CD272-AB	Myelocytes	2993.38	0.362402	0.313796	0.248133	0.623358	12	0.00350204	0.0380484
Aged vs. AML	CD272-AB	Non-classical monocytes	1657.19	0.0390981	0.270505	0.885076	0.959647	7	0.00732696	0.0726504
Aged vs. AML	CD272-AB	Nonswitched memory B cells	40083	0.0369244	0.315169	0.906735	0.97236	3	0.00943087	0.100187
Aged vs. AML	CD273-AB	CD4+ cytotoxic T cells	740.764	0.333723	0.468897	0.476639	0.899	3	5.40541e-05	0.000848524
Aged vs. AML	CD273-AB	CD4+ memory T cells	1804.78	0.53334	0.230828	0.0208576	0.0895138	8	0.000339147	0.00259041
Aged vs. AML	CD273-AB	CD4+ naive T cells	962.507	0.668	0.272782	0.0143318	0.0895738	3	0.000257928	0.00417596
Aged vs. AML	CD273-AB	CD56dimCD16+ NK cells	2068.69	0.589442	0.25894	0.0228242	0.0931227	5	0.000357556	0.00331827
Aged vs. AML	CD273-AB	CD8+ central memory T cells	3345.88	0.427097	0.294882	0.147515	0.490132	3	0.000220376	0.00185136
Aged vs. AML	CD273-AB	CD8+ effector memory T cells	3815.92	0.33317	0.328981	0.311187	0.753889	3	0.000204882	0.00130311
Aged vs. AML	CD273-AB	CD8+ naive T cells	491.489	0.608004	0.260282	0.0194942	0.108301	4	0.000621064	0.00960761
Aged vs. AML	CD273-AB	CD8+CD103+ tissue resident memory T cells	1363.76	0.697657	0.233472	0.00280647	0.0236211	6	0.00055437	0.00806002
Aged vs. AML	CD273-AB	Classical Monocytes	9912.91	0.366431	0.215198	0.088613	0.557017	8	0.00165976	0.0118271
Aged vs. AML	CD273-AB	Conventional dendritic cell 1	1096.38	0.0258718	0.233772	0.911877	0.941613	3	0.000322274	0.0129847
Aged vs. AML	CD273-AB	Early promyelocytes	1594.02	0.643431	0.189028	0.000664327	0.00423508	11	0.00253634	0.023422
Aged vs. AML	CD273-AB	HSCs & MPPs	2962.85	0.368048	0.261449	0.159214	0.32859	4	0.00119801	0.0280525
Aged vs. AML	CD273-AB	Late promyelocytes	835.301	0.362683	0.245202	0.139109	0.360256	9	0.000817639	0.014506
Aged vs. AML	CD273-AB	Lympho-myeloid progenitors	2201.18	0.409317	0.3016	0.174734	0.39299	4	0.00127242	0.0228827
Aged vs. AML	CD273-AB	Mature naive B cells	1968.8	0.607756	0.252006	0.0158795	0.0800625	5	0.000421009	0.00764936
Aged vs. AML	CD273-AB	Myelocytes	1722.57	0.215476	0.218589	0.32425	0.697963	12	0.00147394	0.0160138
Aged vs. AML	CD273-AB	Non-classical monocytes	1647.52	-0.0369717	0.244277	0.879698	0.959647	7	0.00289014	0.0286571
Aged vs. AML	CD273-AB	Nonswitched memory B cells	3735.12	0.240103	0.227718	0.291705	0.739307	3	0.000561415	0.00596411
Aged vs. AML	CD274-AB	CD4+ cytotoxic T cells	656.862	-0.00774528	0.329404	0.981241	0.991603	3	0.00665501	0.104468
Aged vs. AML	CD274-AB	CD4+ memory T cells	1786.26	0.277612	0.190877	0.145834	0.286776	8	0.00492036	0.0375818
Aged vs. AML	CD274-AB	CD4+ naive T cells	868.279	-0.158839	0.184795	0.390044	0.658891	3	0.0019358	0.0313414
Aged vs. AML	CD274-AB	CD56dimCD16+ NK cells	1504.5	0.1126	0.163668	0.491465	0.651032	5	0.00585686	0.0543541
Aged vs. AML	CD274-AB	CD8+ central memory T cells	2917.09	0.124742	0.240875	0.604548	0.831683	3	0.00844403	0.0709377
Aged vs. AML	CD274-AB	CD8+ effector memory T cells	3115.43	0.223003	0.230356	0.333006	0.764399	3	0.00671913	0.0427356
Aged vs. AML	CD274-AB	CD8+ naive T cells	393.271	0.159111	0.214196	0.457585	0.663167	4	0.00142874	0.022102
Aged vs. AML	CD274-AB	CD8+CD103+ tissue resident memory T cells	1199.81	0.324367	0.161667	0.0448146	0.188595	6	0.00681527	0.0990876
Aged vs. AML	CD274-AB	Classical Monocytes	19472.5	-0.135847	0.455152	0.765347	0.970778	8	0.00581637	0.0414462
Aged vs. AML	CD274-AB	Conventional dendritic cell 1	1704.5	0.258615	0.362909	0.476083	0.660783	3	0.000851209	0.0342958
Aged vs. AML	CD274-AB	Early promyelocytes	2276.37	0.15956	0.330513	0.629263	0.764105	11	0.00172631	0.0159417
Aged vs. AML	CD274-AB	HSCs & MPPs	2213.03	-0.183313	0.247456	0.458819	0.624614	4	0.00160269	0.0375284
Aged vs. AML	CD274-AB	Late promyelocytes	1549.08	0.532277	0.426872	0.212425	0.466412	9	0.000386289	0.00685327
Aged vs. AML	CD274-AB	Lympho-myeloid progenitors	2160.4	-0.36142	0.310459	0.244364	0.434425	4	0.00211676	0.0380669
Aged vs. AML	CD274-AB	Mature naive B cells	1854.87	0.172465	0.174207	0.322172	0.538714	5	0.00269448	0.0489562
Aged vs. AML	CD274-AB	Myelocytes	3365.89	0.23739	0.355899	0.504762	0.82576	12	0.00650658	0.0706916
Aged vs. AML	CD274-AB	Non-classical monocytes	1732.61	-0.441723	0.329848	0.180515	0.484541	7	0.00551851	0.0547187
Aged vs. AML	CD274-AB	Nonswitched memory B cells	2992.06	0.0999357	0.158148	0.527444	0.899689	3	0.0133896	0.142243
Aged vs. AML	CD275-AB	CD4+ cytotoxic T cells	391.068	0.221855	0.520214	0.669767	0.956825	3	-0.000141854	-0.00222678
Aged vs. AML	CD275-AB	CD4+ memory T cells	867.698	0.627699	0.316347	0.0472322	0.135544	8	0.000822992	0.00628602
Aged vs. AML	CD275-AB	CD4+ naive T cells	522.125	0.485002	0.311106	0.119006	0.32074	3	7.80783e-05	0.00126412
Aged vs. AML	CD275-AB	CD56dimCD16+ NK cells	977.238	0.847632	0.313736	0.00689791	0.0502562	5	0.000702281	0.00651746
Aged vs. AML	CD275-AB	CD8+ central memory T cells	1664.22	0.0377428	0.571942	0.947385	0.990341	3	0.000253275	0.00212774
Aged vs. AML	CD275-AB	CD8+ effector memory T cells	1798.59	0.176624	0.359514	0.623225	0.8436	3	0.000207157	0.00131758
Aged vs. AML	CD275-AB	CD8+ naive T cells	230.176	0.657328	0.385498	0.0881685	0.298409	4	0.000211132	0.00326612
Aged vs. AML	CD275-AB	CD8+CD103+ tissue resident memory T cells	621.119	0.441613	0.352419	0.210173	0.400518	6	0.000634744	0.00922858
Aged vs. AML	CD275-AB	Classical Monocytes	3343.08	0.440598	0.43024	0.3058	0.834429	8	0.00183564	0.0130803
Aged vs. AML	CD275-AB	Conventional dendritic cell 1	437.544	0.241501	0.368732	0.5125	0.660783	3	0.00224342	0.0903888
Aged vs. AML	CD275-AB	Early promyelocytes	561.599	0.914074	0.339738	0.00713393	0.0303192	11	0.0101172	0.0934278
Aged vs. AML	CD275-AB	HSCs & MPPs	1130.26	0.20082	0.293143	0.493307	0.646632	4	0.00329138	0.0770707
Aged vs. AML	CD275-AB	Late promyelocytes	320.056	0.762666	0.427448	0.0743861	0.243788	9	0.00521554	0.0925303
Aged vs. AML	CD275-AB	Lympho-myeloid progenitors	827.491	0.611252	0.267687	0.0224034	0.102416	4	0.00529861	0.0952881
Aged vs. AML	CD275-AB	Mature naive B cells	944.533	0.948242	0.390562	0.015187	0.0800625	5	0.000462025	0.00839458
Aged vs. AML	CD275-AB	Myelocytes	585.974	0.428795	0.402408	0.286618	0.670946	12	0.00264092	0.0286927
Aged vs. AML	CD275-AB	Non-classical monocytes	569.345	0.208404	0.311321	0.503229	0.809559	7	0.00214478	0.0212666
Aged vs. AML	CD275-AB	Nonswitched memory B cells	1659.93	0.188173	0.348456	0.589184	0.899689	3	0.000340335	0.0036155
Aged vs. AML	CD278-AB	CD4+ cytotoxic T cells	139.697	-0.187435	0.287692	0.514715	0.903008	3	0	0
Aged vs. AML	CD278-AB	CD4+ memory T cells	382.721	-0.191832	0.259016	0.458925	0.638774	8	0.000732883	0.00559778
Aged vs. AML	CD278-AB	CD4+ naive T cells	173.725	0.546397	0.194822	0.00503799	0.0387537	3	-0.000110383	-0.00178715
Aged vs. AML	CD278-AB	CD56dimCD16+ NK cells	320.509	0.223869	0.223785	0.317131	0.51345	5	0.00019906	0.00184736
Aged vs. AML	CD278-AB	CD8+ central memory T cells	633.821	0.0256971	0.248973	0.917794	0.990341	3	0.00014581	0.00122494
Aged vs. AML	CD278-AB	CD8+ effector memory T cells	614.393	0.0962543	0.172558	0.576974	0.813238	3	8.07555e-05	0.000513628
Aged vs. AML	CD278-AB	CD8+ naive T cells	90.2904	0.273152	0.249034	0.272708	0.534721	4	6.06061e-05	0.000937551
Aged vs. AML	CD278-AB	CD8+CD103+ tissue resident memory T cells	234.255	-0.163681	0.180636	0.364862	0.541927	6	0.000389838	0.00566787
Aged vs. AML	CD278-AB	Classical Monocytes	1329.42	-0.144558	0.224991	0.520544	0.93632	8	0.0055832	0.0397847
Aged vs. AML	CD278-AB	Conventional dendritic cell 1	105.7	-0.0696251	0.231693	0.763791	0.834025	3	0.00027693	0.0111577
Aged vs. AML	CD278-AB	Early promyelocytes	149.653	-0.243468	0.187058	0.193064	0.364677	11	0.00020815	0.00192217
Aged vs. AML	CD278-AB	HSCs & MPPs	191.521	-0.135199	0.184476	0.463631	0.624614	4	0.00025502	0.00597153
Aged vs. AML	CD278-AB	Late promyelocytes	83.2933	0.0148321	0.274539	0.956915	0.99154	9	-0.000120293	-0.00213416
Aged vs. AML	CD278-AB	Lympho-myeloid progenitors	158.434	-0.351138	0.338926	0.300188	0.488794	4	0.000197936	0.00355959
Aged vs. AML	CD278-AB	Mature naive B cells	222.094	0.192154	0.221282	0.385194	0.613903	5	0.000455292	0.00827225
Aged vs. AML	CD278-AB	Myelocytes	215.903	-0.0267351	0.225124	0.905468	0.953888	12	0.00832351	0.0904319
Aged vs. AML	CD278-AB	Non-classical monocytes	226.116	0.101162	0.247041	0.682177	0.888476	7	0.000854915	0.00847691
Aged vs. AML	CD278-AB	Nonswitched memory B cells	493.876	0.155517	0.245457	0.526354	0.899689	3	0.000506724	0.00538311
Aged vs. AML	CD279-AB	CD4+ cytotoxic T cells	2691.36	-0.273059	0.525641	0.603428	0.934912	3	0.000128788	0.00202167
Aged vs. AML	CD279-AB	CD4+ memory T cells	4625.18	0.0306742	0.352168	0.930591	0.932006	8	0.000614109	0.00469057
Aged vs. AML	CD279-AB	CD4+ naive T cells	489.575	-0.0818138	0.216194	0.705113	0.859893	3	0.000533551	0.00863842
Aged vs. AML	CD279-AB	CD56dimCD16+ NK cells	1581.33	-0.923399	0.400177	0.0210281	0.0931227	5	0.000371297	0.00344579
Aged vs. AML	CD279-AB	CD8+ central memory T cells	17971.2	-0.206934	0.346647	0.550536	0.816935	3	5.05189e-05	0.000424406
Aged vs. AML	CD279-AB	CD8+ effector memory T cells	5416.89	-1.07184	0.47605	0.0243516	0.236728	3	0.000193815	0.00123272
Aged vs. AML	CD279-AB	CD8+ naive T cells	274.918	-0.175741	0.213189	0.409743	0.657098	4	0.000386472	0.00597856
Aged vs. AML	CD279-AB	CD8+CD103+ tissue resident memory T cells	3183.31	-0.555322	0.393	0.157645	0.346135	6	0.000987049	0.0143508
Aged vs. AML	CD279-AB	Classical Monocytes	3177.81	-0.126378	0.299641	0.673197	0.970778	8	0.000990642	0.0070591
Aged vs. AML	CD279-AB	Conventional dendritic cell 1	382.845	-0.226482	0.346562	0.513426	0.660783	3	-0.000323954	-0.0130523
Aged vs. AML	CD279-AB	Early promyelocytes	1176.9	-1.51034	0.565679	0.00758614	0.0309515	11	0.0127828	0.118043
Aged vs. AML	CD279-AB	HSCs & MPPs	1096.43	0.275582	0.337523	0.414223	0.618148	4	0.00268494	0.0628701
Aged vs. AML	CD279-AB	Late promyelocytes	338.75	-0.391548	0.231884	0.091306	0.277651	9	0.000690003	0.0122415
Aged vs. AML	CD279-AB	Lympho-myeloid progenitors	765.183	0.135578	0.305318	0.657002	0.75086	4	0.00606269	0.109029
Aged vs. AML	CD279-AB	Mature naive B cells	735.193	0.00267826	0.272024	0.992144	0.997592	5	0.00151231	0.0274773
Aged vs. AML	CD279-AB	Myelocytes	668.355	-0.451147	0.309448	0.144866	0.452156	12	0.00247245	0.0268623
Aged vs. AML	CD279-AB	Non-classical monocytes	550.823	-0.669528	0.287681	0.019948	0.135646	7	0.00305743	0.0303159
Aged vs. AML	CD279-AB	Nonswitched memory B cells	1633.08	-0.140308	0.166367	0.399024	0.805872	3	0.00103317	0.0109758
Aged vs. AML	CD28-AB	CD4+ cytotoxic T cells	819.894	-0.605341	0.498576	0.224694	0.680892	3	0	0
Aged vs. AML	CD28-AB	CD4+ memory T cells	14132.8	0.426108	0.256041	0.0960691	0.230119	8	0.00168888	0.0128997
Aged vs. AML	CD28-AB	CD4+ naive T cells	6046.9	0.554272	0.296022	0.0611511	0.226485	3	0.000929599	0.0150506
Aged vs. AML	CD28-AB	CD56dimCD16+ NK cells	1227.64	0.351142	0.416469	0.39915	0.588557	5	0.000298568	0.00277083
Aged vs. AML	CD28-AB	CD8+ central memory T cells	13501.8	-0.137519	0.399283	0.730534	0.92895	3	0.000632423	0.00531294
Aged vs. AML	CD28-AB	CD8+ effector memory T cells	2302.9	0.0511055	0.454542	0.91048	0.928874	3	0.000140188	0.000891636
Aged vs. AML	CD28-AB	CD8+ naive T cells	1995.18	0.562118	0.261993	0.0319091	0.167943	4	0.00041868	0.0064768
Aged vs. AML	CD28-AB	CD8+CD103+ tissue resident memory T cells	6545.54	0.55096	0.361818	0.12782	0.314873	6	0.00181448	0.0263808
Aged vs. AML	CD28-AB	Classical Monocytes	2905.88	0.104039	0.498071	0.834539	0.970778	8	0.00357035	0.0254415
Aged vs. AML	CD28-AB	Conventional dendritic cell 1	393.279	0.625604	0.408055	0.125243	0.258654	3	0.0052676	0.212235
Aged vs. AML	CD28-AB	Early promyelocytes	528.725	0.327371	0.297064	0.270452	0.467561	11	0.0106418	0.0982727
Aged vs. AML	CD28-AB	HSCs & MPPs	922.811	0.419541	0.199792	0.0357389	0.0990478	4	0.00377617	0.0884224
Aged vs. AML	CD28-AB	Late promyelocytes	251.512	0.264657	0.310068	0.393358	0.673375	9	0.00333836	0.0592268
Aged vs. AML	CD28-AB	Lympho-myeloid progenitors	696.65	0.162257	0.305757	0.595645	0.709938	4	0.00802965	0.144402
Aged vs. AML	CD28-AB	Mature naive B cells	575.145	0.554627	0.306795	0.0706359	0.171544	5	0.00147346	0.0267714
Aged vs. AML	CD28-AB	Myelocytes	575.28	-0.0908741	0.447109	0.838941	0.953888	12	0.00954269	0.103678
Aged vs. AML	CD28-AB	Non-classical monocytes	659.488	0.0408764	0.380162	0.914374	0.96663	7	0.00480624	0.0476563
Aged vs. AML	CD28-AB	Nonswitched memory B cells	1278.4	-0.173519	0.122576	0.15689	0.50476	3	0.000970453	0.0103095
Aged vs. AML	CD29-AB	CD4+ cytotoxic T cells	3682.42	-0.193764	0.353559	0.583665	0.926453	3	0.00507864	0.0797229
Aged vs. AML	CD29-AB	CD4+ memory T cells	6846.06	0.129662	0.255716	0.612116	0.757258	8	0.000628597	0.00480124
Aged vs. AML	CD29-AB	CD4+ naive T cells	1720.37	0.160748	0.229521	0.483702	0.746538	3	0.00180732	0.0292613
Aged vs. AML	CD29-AB	CD56dimCD16+ NK cells	6643.73	-0.114702	0.290298	0.692757	0.840808	5	0.00152548	0.014157
Aged vs. AML	CD29-AB	CD8+ central memory T cells	9517.23	-0.182096	0.298045	0.541219	0.816935	3	0.000477137	0.0040084
Aged vs. AML	CD29-AB	CD8+ effector memory T cells	15424.3	-0.255682	0.423536	0.546054	0.813238	3	0.000521916	0.00331953
Aged vs. AML	CD29-AB	CD8+ naive T cells	807.402	0.124864	0.245142	0.610505	0.77463	4	0.00140626	0.0217543
Aged vs. AML	CD29-AB	CD8+CD103+ tissue resident memory T cells	4499.24	0.0232522	0.244953	0.924374	0.938635	6	0.000796078	0.0115742
Aged vs. AML	CD29-AB	Classical Monocytes	46910.8	0.154761	0.527762	0.769339	0.970778	8	0.00526936	0.0375483
Aged vs. AML	CD29-AB	Conventional dendritic cell 1	3215.37	-0.705184	0.416385	0.090344	0.199597	3	0.000662746	0.0267025
Aged vs. AML	CD29-AB	Early promyelocytes	4411.75	-0.1365	0.230521	0.553758	0.688821	11	0.00158199	0.014609
Aged vs. AML	CD29-AB	HSCs & MPPs	6402.23	-0.0433643	0.321277	0.892632	0.950165	4	0.00120024	0.0281047
Aged vs. AML	CD29-AB	Late promyelocytes	3478.03	-0.317752	0.460243	0.489942	0.714178	9	0.00232561	0.0412593
Aged vs. AML	CD29-AB	Lympho-myeloid progenitors	5319.82	-0.0669939	0.448803	0.881339	0.929764	4	0.00126413	0.0227335
Aged vs. AML	CD29-AB	Mature naive B cells	3201.86	-0.33608	0.215929	0.119604	0.248971	5	0.00309638	0.0562584
Aged vs. AML	CD29-AB	Myelocytes	7958.71	-0.0412675	0.482216	0.931801	0.953888	12	0.00526413	0.0571929
Aged vs. AML	CD29-AB	Non-classical monocytes	9718.89	-0.418797	0.478795	0.381743	0.734676	7	0.00692055	0.0686207
Aged vs. AML	CD29-AB	Nonswitched memory B cells	6847.18	-0.0383449	0.186206	0.836847	0.942854	3	0.00206621	0.0219501
Aged vs. AML	CD3-AB	CD4+ cytotoxic T cells	12299.9	0.690978	0.843831	0.412867	0.87844	3	0.00853454	0.133973
Aged vs. AML	CD3-AB	CD4+ memory T cells	32548.8	-0.233813	0.456869	0.60881	0.757258	8	0.0241873	0.184743
Aged vs. AML	CD3-AB	CD4+ naive T cells	26537.6	1.46776	0.676325	0.0299918	0.149822	3	0.00501442	0.0811856
Aged vs. AML	CD3-AB	CD56dimCD16+ NK cells	7477.45	-1.61967	0.770833	0.0356243	0.117215	5	0.0114953	0.106682
Aged vs. AML	CD3-AB	CD8+ central memory T cells	59032.2	0.821535	0.563968	0.145198	0.490132	3	0.0120435	0.101177
Aged vs. AML	CD3-AB	CD8+ effector memory T cells	63555.9	0.906655	0.664757	0.172603	0.516114	3	0.0132416	0.0842202
Aged vs. AML	CD3-AB	CD8+ naive T cells	7874.89	0.773181	0.647037	0.232104	0.471576	4	0.00469554	0.072638
Aged vs. AML	CD3-AB	CD8+CD103+ tissue resident memory T cells	18698	0.101862	0.462312	0.825612	0.906379	6	0.014659	0.213128
Aged vs. AML	CD3-AB	Classical Monocytes	2028.51	0.647921	0.251138	0.00988165	0.203562	8	0.000591456	0.00421459
Aged vs. AML	CD3-AB	Conventional dendritic cell 1	678.938	1.46656	0.594408	0.0136153	0.052091	3	-0.000252851	-0.0101875
Aged vs. AML	CD3-AB	Early promyelocytes	880.278	0.547561	0.477155	0.251153	0.441683	11	0.0202812	0.187288
Aged vs. AML	CD3-AB	HSCs & MPPs	1421.69	1.81497	0.283417	1.51493e-10	2.13951e-09	4	0.0233946	0.547804
Aged vs. AML	CD3-AB	Late promyelocytes	419.879	-0.146909	0.421057	0.72716	0.91804	9	0.00112161	0.0198988
Aged vs. AML	CD3-AB	Lympho-myeloid progenitors	967.273	1.62689	0.305738	1.03084e-07	4.24508e-06	4	0.0152251	0.273803
Aged vs. AML	CD3-AB	Mature naive B cells	535.781	0.170249	0.391975	0.664044	0.816055	5	0.0021981	0.0399374
Aged vs. AML	CD3-AB	Myelocytes	547.959	0.333793	0.332324	0.315176	0.697963	12	0.00139823	0.0151913
Aged vs. AML	CD3-AB	Non-classical monocytes	384.65	0.664012	0.369703	0.0724831	0.264046	7	0.00613322	0.0608139
Aged vs. AML	CD3-AB	Nonswitched memory B cells	996.804	0.804409	0.332078	0.0154206	0.17648	3	0.00383313	0.0407207
Aged vs. AML	CD30-AB	CD4+ cytotoxic T cells	347.858	0.114554	0.262618	0.662691	0.956825	3	2.84383e-05	0.000446416
Aged vs. AML	CD30-AB	CD4+ memory T cells	899.259	0.0828862	0.153243	0.58859	0.748454	8	0.00233558	0.0178392
Aged vs. AML	CD30-AB	CD4+ naive T cells	610.728	-1.03638	0.62696	0.0983256	0.307014	3	0.0010075	0.0163118
Aged vs. AML	CD30-AB	CD56dimCD16+ NK cells	1741.39	0.0918757	0.235388	0.696303	0.840808	5	0.00780426	0.0724268
Aged vs. AML	CD30-AB	CD8+ central memory T cells	2094.94	-0.192954	0.216139	0.372003	0.671737	3	0.00085461	0.00717952
Aged vs. AML	CD30-AB	CD8+ effector memory T cells	2173.44	0.382963	0.213664	0.0730758	0.35146	3	0.000490944	0.00312254
Aged vs. AML	CD30-AB	CD8+ naive T cells	245.898	0.00971467	0.20211	0.961663	0.971377	4	0.000491257	0.00759955
Aged vs. AML	CD30-AB	CD8+CD103+ tissue resident memory T cells	711.245	0.144028	0.13676	0.292275	0.476126	6	0.00282923	0.0411344
Aged vs. AML	CD30-AB	Classical Monocytes	8412.86	-0.0840094	0.31839	0.79189	0.970778	8	0.00314807	0.0224324
Aged vs. AML	CD30-AB	Conventional dendritic cell 1	558.85	0.00648364	0.21481	0.975921	0.978242	3	0.00184183	0.0742087
Aged vs. AML	CD30-AB	Early promyelocytes	1261.82	0.284973	0.497217	0.566553	0.696246	11	0.00221301	0.0204362
Aged vs. AML	CD30-AB	HSCs & MPPs	1072.41	0.0011741	0.195623	0.995211	0.995211	4	0.00237727	0.055666
Aged vs. AML	CD30-AB	Late promyelocytes	436.477	0.114832	0.168915	0.496618	0.714178	9	0.00121397	0.0215375
Aged vs. AML	CD30-AB	Lympho-myeloid progenitors	1322.79	0.910494	0.274122	0.000895388	0.00859572	4	0.00195663	0.0351873
Aged vs. AML	CD30-AB	Mature naive B cells	1193.58	-0.507049	0.385197	0.188061	0.336531	5	0.007054	0.128165
Aged vs. AML	CD30-AB	Myelocytes	1254.27	0.0244991	0.3021	0.935366	0.953888	12	0.00494187	0.0536917
Aged vs. AML	CD30-AB	Non-classical monocytes	1734.28	-0.048238	0.291716	0.868661	0.959647	7	0.00877888	0.087047
Aged vs. AML	CD30-AB	Nonswitched memory B cells	1857.57	-0.00776728	0.118826	0.947882	0.97236	3	0.00142813	0.0151715
Aged vs. AML	CD314-AB	CD4+ cytotoxic T cells	1106.1	-1.0049	0.779044	0.197081	0.615879	3	8.59687e-05	0.00134951
Aged vs. AML	CD314-AB	CD4+ memory T cells	977.599	0.219349	0.198738	0.269718	0.434077	8	0.000261985	0.00200105
Aged vs. AML	CD314-AB	CD4+ naive T cells	564.411	0.0621448	0.211647	0.769045	0.883959	3	0.000964991	0.0156236
Aged vs. AML	CD314-AB	CD56dimCD16+ NK cells	8661.37	-0.338697	0.301074	0.260606	0.47743	5	-1.49101e-05	-0.000138372
Aged vs. AML	CD314-AB	CD8+ central memory T cells	29590.8	0.0819328	0.456022	0.857413	0.984101	3	0.000245587	0.00206316
Aged vs. AML	CD314-AB	CD8+ effector memory T cells	17795.1	0.380603	0.424338	0.369754	0.792509	3	0.000228394	0.00145265
Aged vs. AML	CD314-AB	CD8+ naive T cells	2330.24	0.296944	0.327118	0.364006	0.616959	4	0.000348172	0.00538607
Aged vs. AML	CD314-AB	CD8+CD103+ tissue resident memory T cells	7154.76	-0.00337838	0.457669	0.99411	0.99411	6	0.000402131	0.0058466
Aged vs. AML	CD314-AB	Classical Monocytes	4455.84	-0.0182264	0.393958	0.963099	0.991992	8	0.00268682	0.0191457
Aged vs. AML	CD314-AB	Conventional dendritic cell 1	578.841	-0.403369	0.457336	0.377779	0.583738	3	0.00337132	0.135833
Aged vs. AML	CD314-AB	Early promyelocytes	817.478	0.000611685	0.206595	0.997638	0.997638	11	0.0108594	0.100281
Aged vs. AML	CD314-AB	HSCs & MPPs	1056.61	0.0832767	0.215235	0.698823	0.806974	4	0.00683992	0.160163
Aged vs. AML	CD314-AB	Late promyelocytes	587.651	-0.128144	0.451986	0.776784	0.923537	9	0.000637134	0.0113036
Aged vs. AML	CD314-AB	Lympho-myeloid progenitors	871.027	-0.0667886	0.263511	0.799915	0.882665	4	0.0136426	0.245343
Aged vs. AML	CD314-AB	Mature naive B cells	795.911	-0.0517512	0.208817	0.804266	0.891686	5	0.00196314	0.0356685
Aged vs. AML	CD314-AB	Myelocytes	930.927	-0.518579	0.307185	0.0913802	0.373543	12	0.00492251	0.0534813
Aged vs. AML	CD314-AB	Non-classical monocytes	732.802	0.217625	0.254123	0.391789	0.740046	7	0.0020971	0.0207937
Aged vs. AML	CD314-AB	Nonswitched memory B cells	1430.92	0.00456778	0.188326	0.98065	0.98065	3	0.00428538	0.0455251
Aged vs. AML	CD32-AB	CD4+ cytotoxic T cells	1401.24	-0.0792226	0.65791	0.904154	0.991603	3	0.0235244	0.369279
Aged vs. AML	CD32-AB	CD4+ memory T cells	3964.43	-0.845721	0.288467	0.00337029	0.0231426	8	0.0419372	0.320317
Aged vs. AML	CD32-AB	CD4+ naive T cells	1477.94	-0.437138	0.269012	0.104168	0.307014	3	0.036944	0.598138
Aged vs. AML	CD32-AB	CD56dimCD16+ NK cells	5101.62	-1.12943	0.242556	3.21829e-06	6.56531e-05	5	0.044787	0.415642
Aged vs. AML	CD32-AB	CD8+ central memory T cells	5992.79	-0.556829	0.329192	0.0907406	0.40636	3	0.0355773	0.298882
Aged vs. AML	CD32-AB	CD8+ effector memory T cells	6612.74	-0.436699	0.450776	0.33266	0.764399	3	0.0418859	0.266406
Aged vs. AML	CD32-AB	CD8+ naive T cells	1542.54	-0.782256	0.935434	0.403015	0.657098	4	0.0403734	0.62456
Aged vs. AML	CD32-AB	CD8+CD103+ tissue resident memory T cells	3986.56	-1.25516	0.491437	0.0106472	0.0632572	6	0.0687803	1
Aged vs. AML	CD32-AB	Classical Monocytes	571198	-1.02647	0.73462	0.16233	0.771041	8	0.0150226	0.107048
Aged vs. AML	CD32-AB	Conventional dendritic cell 1	9680.45	-0.743819	0.554353	0.179668	0.341369	3	0.00201264	0.0810907
Aged vs. AML	CD32-AB	Early promyelocytes	12378.1	-1.90122	0.639913	0.00296774	0.0147922	11	0.0164546	0.151951
Aged vs. AML	CD32-AB	HSCs & MPPs	4425.34	-0.41519	0.371572	0.263829	0.445417	4	0.00624842	0.146312
Aged vs. AML	CD32-AB	Late promyelocytes	11903.1	-1.688	0.606697	0.00539785	0.0286938	9	0.015667	0.277952
Aged vs. AML	CD32-AB	Lympho-myeloid progenitors	3936.12	-0.739893	0.559127	0.185735	0.395001	4	0.0195186	0.351014
Aged vs. AML	CD32-AB	Mature naive B cells	47522.2	-0.850344	0.625477	0.173985	0.316901	5	0.044614	0.810596
Aged vs. AML	CD32-AB	Myelocytes	55354.9	-1.40294	0.652938	0.031662	0.232942	12	0.0199883	0.217166
Aged vs. AML	CD32-AB	Non-classical monocytes	107804	-1.29466	0.645618	0.0449298	0.208311	7	0.0317888	0.315202
Aged vs. AML	CD32-AB	Nonswitched memory B cells	124565	0.156441	0.721602	0.828367	0.942854	3	0.0941322	1
Aged vs. AML	CD326-AB	CD4+ cytotoxic T cells	813.354	-0.421426	0.604815	0.485937	0.899	3	0.000197358	0.00309807
Aged vs. AML	CD326-AB	CD4+ memory T cells	2605.44	-0.626977	0.409494	0.125744	0.272417	8	0.00508506	0.0388398
Aged vs. AML	CD326-AB	CD4+ naive T cells	634.289	0.230255	0.252805	0.362399	0.635788	3	0.00278745	0.04513
Aged vs. AML	CD326-AB	CD56dimCD16+ NK cells	1233.74	-1.08893	0.328631	0.000921303	0.00854299	5	0.00090205	0.0083714
Aged vs. AML	CD326-AB	CD8+ central memory T cells	3260.4	-0.00626182	0.32748	0.984744	0.995863	3	0.00134322	0.0112843
Aged vs. AML	CD326-AB	CD8+ effector memory T cells	3730.8	-0.372315	0.478887	0.436888	0.801571	3	0.00120293	0.00765097
Aged vs. AML	CD326-AB	CD8+ naive T cells	320.837	0.236898	0.253497	0.350037	0.6141	4	0.000948006	0.0146653
Aged vs. AML	CD326-AB	CD8+CD103+ tissue resident memory T cells	1696.53	-0.329544	0.291717	0.258614	0.451561	6	0.00185578	0.0269813
Aged vs. AML	CD326-AB	Classical Monocytes	918.688	-0.124854	0.333446	0.708079	0.970778	8	0.000381782	0.00272049
Aged vs. AML	CD326-AB	Conventional dendritic cell 1	429.912	-0.350363	0.870302	0.68726	0.770026	3	0.000240043	0.00967148
Aged vs. AML	CD326-AB	Early promyelocytes	588.677	0.0103984	0.617573	0.986566	0.996334	11	0.000730856	0.00674913
Aged vs. AML	CD326-AB	HSCs & MPPs	401.946	0.895887	0.322269	0.00543698	0.0202841	4	0.00117609	0.0275392
Aged vs. AML	CD326-AB	Late promyelocytes	207.81	-0.444842	0.630512	0.480483	0.714178	9	0.000525437	0.00932193
Aged vs. AML	CD326-AB	Lympho-myeloid progenitors	580.504	1.16599	0.864204	0.177272	0.39299	4	0.00137038	0.0246444
Aged vs. AML	CD326-AB	Mature naive B cells	168.668	0.364632	0.147622	0.01351	0.0796274	5	0.000741617	0.0134745
Aged vs. AML	CD326-AB	Myelocytes	249.349	0.106299	0.521738	0.838556	0.953888	12	0.0005908	0.00641883
Aged vs. AML	CD326-AB	Non-classical monocytes	143.018	0.0547409	0.305165	0.857638	0.959647	7	0.00415236	0.0411727
Aged vs. AML	CD326-AB	Nonswitched memory B cells	296.873	0.0962808	0.180295	0.593329	0.899689	3	0.000892271	0.00947891
Aged vs. AML	CD33-AB	CD4+ cytotoxic T cells	510.626	-2.04582	1.19107	0.0858648	0.373325	3	0.00281433	0.0441786
Aged vs. AML	CD33-AB	CD4+ memory T cells	1939.16	-2.6411	0.556329	2.06091e-06	6.79905e-05	8	0.00572889	0.0437574
Aged vs. AML	CD33-AB	CD4+ naive T cells	421.996	-1.57517	0.523426	0.00261812	0.0356773	3	0.00879664	0.142421
Aged vs. AML	CD33-AB	CD56dimCD16+ NK cells	1903.5	-2.7749	0.384254	5.14089e-13	5.24371e-11	5	0.00333487	0.030949
Aged vs. AML	CD33-AB	CD8+ central memory T cells	2156.34	-2.63413	0.76762	0.000600134	0.00723898	3	0.00632623	0.0531462
Aged vs. AML	CD33-AB	CD8+ effector memory T cells	2198.8	-1.94056	0.78907	0.0139207	0.200856	3	0.00862013	0.0548265
Aged vs. AML	CD33-AB	CD8+ naive T cells	349.822	-2.94247	0.709651	3.37806e-05	0.00168903	4	0.0101712	0.157344
Aged vs. AML	CD33-AB	CD8+CD103+ tissue resident memory T cells	1441.48	-2.67131	0.433741	7.33129e-10	7.4046e-08	6	0.0132065	0.192011
Aged vs. AML	CD33-AB	Classical Monocytes	221251	-0.968171	1.01255	0.338986	0.834429	8	0.0233084	0.166091
Aged vs. AML	CD33-AB	Conventional dendritic cell 1	14427.5	-0.915728	0.821979	0.265257	0.458171	3	0.00155752	0.0627537
Aged vs. AML	CD33-AB	Early promyelocytes	34166	-1.29805	0.686772	0.0587487	0.146674	11	0.108289	1
Aged vs. AML	CD33-AB	HSCs & MPPs	8706.99	-1.16964	0.331038	0.000410471	0.00189598	4	0.0145356	0.340363
Aged vs. AML	CD33-AB	Late promyelocytes	25798	-0.892299	0.81622	0.274302	0.55409	9	0.00878068	0.155781
Aged vs. AML	CD33-AB	Lympho-myeloid progenitors	12978.2	-1.42561	0.470328	0.00243662	0.0179935	4	0.0556063	1
Aged vs. AML	CD33-AB	Mature naive B cells	1074.19	-2.62997	0.6971	0.000161471	0.00823503	5	0.0117081	0.212726
Aged vs. AML	CD33-AB	Myelocytes	50851.8	-0.766239	0.789928	0.332041	0.697963	12	0.0197476	0.214551
Aged vs. AML	CD33-AB	Non-classical monocytes	15326.1	-1.79912	0.808608	0.026084	0.156504	7	0.0411163	0.407689
Aged vs. AML	CD33-AB	Nonswitched memory B cells	926.314	-0.916847	0.418832	0.0285929	0.196338	3	0.00961261	0.102118
Aged vs. AML	CD335-AB	CD4+ cytotoxic T cells	159.144	0.223141	0.310025	0.471678	0.899	3	-4.65116e-05	-0.000730126
Aged vs. AML	CD335-AB	CD4+ memory T cells	385.46	0.269538	0.199974	0.177701	0.326843	8	0.000475146	0.00362917
Aged vs. AML	CD335-AB	CD4+ naive T cells	199.686	0.0755316	0.207625	0.716015	0.862669	3	-3.59962e-05	-0.000582794
Aged vs. AML	CD335-AB	CD56dimCD16+ NK cells	5841.9	-0.434813	0.496645	0.381301	0.575595	5	0.00299354	0.0277813
Aged vs. AML	CD335-AB	CD8+ central memory T cells	816.51	0.238934	0.229647	0.298135	0.653359	3	0.000126393	0.00106182
Aged vs. AML	CD335-AB	CD8+ effector memory T cells	915.08	-0.0561279	0.184237	0.760633	0.884242	3	0.000219585	0.00139662
Aged vs. AML	CD335-AB	CD8+ naive T cells	99.9917	0.0981872	0.223181	0.659978	0.779583	4	0.000119643	0.00185083
Aged vs. AML	CD335-AB	CD8+CD103+ tissue resident memory T cells	308.567	0.136869	0.19334	0.478994	0.596167	6	0.000604843	0.00879384
Aged vs. AML	CD335-AB	Classical Monocytes	2293.89	0.204779	0.403154	0.611494	0.970778	8	0.0113818	0.0811042
Aged vs. AML	CD335-AB	Conventional dendritic cell 1	218.166	0.180272	0.267379	0.500174	0.660783	3	0.00340916	0.137358
Aged vs. AML	CD335-AB	Early promyelocytes	354.583	-0.202596	0.258138	0.43255	0.580528	11	0.0011769	0.0108682
Aged vs. AML	CD335-AB	HSCs & MPPs	433.666	0.0939366	0.233436	0.687383	0.803328	4	0.00214445	0.0502143
Aged vs. AML	CD335-AB	Late promyelocytes	187.917	0.345158	0.246713	0.161806	0.371419	9	0.000411466	0.00729994
Aged vs. AML	CD335-AB	Lympho-myeloid progenitors	366.168	0.545324	0.39514	0.167563	0.39299	4	0.00203724	0.0366369
Aged vs. AML	CD335-AB	Mature naive B cells	430.505	0.548278	0.184726	0.00299692	0.0366078	5	0.000703696	0.0127855
Aged vs. AML	CD335-AB	Myelocytes	408.711	-0.0137379	0.362857	0.969799	0.969799	12	0.00996251	0.108239
Aged vs. AML	CD335-AB	Non-classical monocytes	405.205	0.390913	0.276252	0.157051	0.470329	7	0.00380643	0.0377426
Aged vs. AML	CD335-AB	Nonswitched memory B cells	727.301	0.135901	0.154973	0.380525	0.805872	3	0.00144919	0.0153953
Aged vs. AML	CD336-AB	CD4+ cytotoxic T cells	110.047	0.295241	0.40844	0.469772	0.899	3	4.49341e-05	0.000705363
Aged vs. AML	CD336-AB	CD4+ memory T cells	276.016	0.209677	0.199388	0.292982	0.45723	8	0.000383057	0.0029258
Aged vs. AML	CD336-AB	CD4+ naive T cells	146.631	-0.0513792	0.213874	0.810151	0.900168	3	0.000341619	0.00553096
Aged vs. AML	CD336-AB	CD56dimCD16+ NK cells	364.13	0.0120581	0.215484	0.955375	0.974483	5	0.000690034	0.0064038
Aged vs. AML	CD336-AB	CD8+ central memory T cells	497.283	0.209215	0.237445	0.37826	0.671737	3	9.99888e-06	8.39999e-05
Aged vs. AML	CD336-AB	CD8+ effector memory T cells	559.994	0.350106	0.252299	0.16524	0.516114	3	4.62045e-05	0.000293874
Aged vs. AML	CD336-AB	CD8+ naive T cells	79.2426	0.335851	0.28176	0.233271	0.471576	4	0.000341722	0.00528629
Aged vs. AML	CD336-AB	CD8+CD103+ tissue resident memory T cells	211.922	0.125139	0.198018	0.527414	0.641059	6	0.000260448	0.00378667
Aged vs. AML	CD336-AB	Classical Monocytes	2019.19	0.0346813	0.299628	0.907852	0.97405	8	0.00270406	0.0192686
Aged vs. AML	CD336-AB	Conventional dendritic cell 1	182.311	-0.231617	0.340175	0.49595	0.660783	3	0.000607	0.0244564
Aged vs. AML	CD336-AB	Early promyelocytes	344.199	-0.631155	0.367585	0.0859735	0.182694	11	0.00227692	0.0210263
Aged vs. AML	CD336-AB	HSCs & MPPs	596.097	-1.34385	0.59974	0.0250439	0.0759144	4	0.00319831	0.0748913
Aged vs. AML	CD336-AB	Late promyelocytes	228.355	-0.0160182	0.551179	0.976815	0.996549	9	0.00206301	0.0366005
Aged vs. AML	CD336-AB	Lympho-myeloid progenitors	530.005	-1.69763	0.819306	0.0382622	0.159703	4	0.0024339	0.0437702
Aged vs. AML	CD336-AB	Mature naive B cells	347.438	0.114534	0.199709	0.566303	0.760038	5	0.000220509	0.00400646
Aged vs. AML	CD336-AB	Myelocytes	531.973	-0.0757795	0.739441	0.918374	0.953888	12	0.00629438	0.0683862
Aged vs. AML	CD336-AB	Non-classical monocytes	282.455	-0.424481	0.386142	0.271642	0.57724	7	0.00109987	0.0109057
Aged vs. AML	CD336-AB	Nonswitched memory B cells	638.687	0.0452692	0.144673	0.754352	0.942854	3	0.000276932	0.00294194
Aged vs. AML	CD34-AB	CD4+ cytotoxic T cells	473.613	0.898061	0.441202	0.041802	0.245894	3	0.000111831	0.00175548
Aged vs. AML	CD34-AB	CD4+ memory T cells	1644.73	-0.315702	0.252744	0.211629	0.375824	8	0.00018565	0.001418
Aged vs. AML	CD34-AB	CD4+ naive T cells	714.158	0.131014	0.213902	0.540211	0.767987	3	0.000486337	0.007874
Aged vs. AML	CD34-AB	CD56dimCD16+ NK cells	2072.56	-0.0555188	0.303271	0.854746	0.889633	5	0.000546241	0.00506934
Aged vs. AML	CD34-AB	CD8+ central memory T cells	2903.6	-0.152295	0.282445	0.589747	0.831683	3	0.000205363	0.00172524
Aged vs. AML	CD34-AB	CD8+ effector memory T cells	3021.73	0.0233314	0.239087	0.922262	0.931484	3	0.000181965	0.00115735
Aged vs. AML	CD34-AB	CD8+ naive T cells	474.372	-0.302068	0.389414	0.437927	0.657098	4	-0.000272929	-0.0042221
Aged vs. AML	CD34-AB	CD8+CD103+ tissue resident memory T cells	1648.66	-0.663868	0.341241	0.0517203	0.200914	6	0.000329073	0.00478441
Aged vs. AML	CD34-AB	Classical Monocytes	8852.45	0.396573	0.31235	0.204212	0.779031	8	0.0121023	0.0862383
Aged vs. AML	CD34-AB	Conventional dendritic cell 1	9928.35	-2.21946	0.900455	0.0137082	0.052091	3	0.000447319	0.0180228
Aged vs. AML	CD34-AB	Early promyelocytes	31596.1	1.97713	0.869863	0.023031	0.0734113	11	0.00398975	0.0368436
Aged vs. AML	CD34-AB	HSCs & MPPs	87167.6	0.93006	0.571678	0.10376	0.239636	4	0.00308344	0.0722015
Aged vs. AML	CD34-AB	Late promyelocytes	5449.28	0.706898	1.03411	0.494241	0.714178	9	0.00308635	0.0547559
Aged vs. AML	CD34-AB	Lympho-myeloid progenitors	68627.8	1.10449	0.882209	0.210583	0.415932	4	0.0102967	0.185172
Aged vs. AML	CD34-AB	Mature naive B cells	1693.42	-0.0681912	0.179749	0.704414	0.843269	5	0.00108859	0.0197786
Aged vs. AML	CD34-AB	Myelocytes	5840.83	-1.84545	1.17505	0.11629	0.427782	12	0.00704778	0.0765716
Aged vs. AML	CD34-AB	Non-classical monocytes	1982.11	0.69149	0.36174	0.0559323	0.233722	7	0.00383848	0.0380605
Aged vs. AML	CD34-AB	Nonswitched memory B cells	2768.87	0.239719	0.210648	0.255117	0.673769	3	0.00119579	0.0127033
Aged vs. AML	CD357-AB	CD4+ cytotoxic T cells	477.643	-0.114067	0.284933	0.688914	0.956825	3	-8.69565e-05	-0.00136502
Aged vs. AML	CD357-AB	CD4+ memory T cells	1612.28	0.0547586	0.25841	0.83218	0.874638	8	0.000549881	0.0042
Aged vs. AML	CD357-AB	CD4+ naive T cells	520.368	-0.064333	0.210396	0.759779	0.883464	3	0.000762051	0.0123379
Aged vs. AML	CD357-AB	CD56dimCD16+ NK cells	1864.27	-0.461518	0.274785	0.0930425	0.243342	5	0.00351144	0.0325877
Aged vs. AML	CD357-AB	CD8+ central memory T cells	1818.18	0.211549	0.237596	0.373266	0.671737	3	0.000136019	0.00114268
Aged vs. AML	CD357-AB	CD8+ effector memory T cells	2093.65	0.197038	0.243966	0.419296	0.801571	3	0.000312753	0.00198919
Aged vs. AML	CD357-AB	CD8+ naive T cells	285.5	-0.0948291	0.262284	0.717687	0.804865	4	5.98162e-05	0.000925332
Aged vs. AML	CD357-AB	CD8+CD103+ tissue resident memory T cells	903.105	0.216312	0.286525	0.45028	0.583055	6	0.000489423	0.00711575
Aged vs. AML	CD357-AB	Classical Monocytes	4008.59	0.229424	0.212145	0.279496	0.834429	8	0.00347059	0.0247307
Aged vs. AML	CD357-AB	Conventional dendritic cell 1	632.505	-0.890032	0.513479	0.0830361	0.18782	3	0.00783514	0.315683
Aged vs. AML	CD357-AB	Early promyelocytes	1046.03	-1.53243	0.356208	1.6921e-05	0.000246563	11	0.00699958	0.064638
Aged vs. AML	CD357-AB	HSCs & MPPs	905.814	-0.765113	0.313948	0.014807	0.0463316	4	0.00271669	0.0636138
Aged vs. AML	CD357-AB	Late promyelocytes	936.477	-2.58795	0.552655	2.83042e-06	5.71746e-05	9	0.0041615	0.0738304
Aged vs. AML	CD357-AB	Lympho-myeloid progenitors	645.256	-0.846539	0.321052	0.00837002	0.0502201	4	0.00407334	0.0732533
Aged vs. AML	CD357-AB	Mature naive B cells	819.359	0.07523	0.200623	0.707674	0.843269	5	0.000649858	0.0118073
Aged vs. AML	CD357-AB	Myelocytes	1403.52	-1.53798	0.649206	0.0178354	0.141312	12	0.00645869	0.0701713
Aged vs. AML	CD357-AB	Non-classical monocytes	605.278	-0.124415	0.240521	0.604964	0.833869	7	0.00157855	0.0156521
Aged vs. AML	CD357-AB	Nonswitched memory B cells	1646.77	-0.0423216	0.212532	0.842161	0.942854	3	0.00141277	0.0150084
Aged vs. AML	CD38-AB	CD4+ cytotoxic T cells	1131.92	-0.575176	0.441479	0.19263	0.615879	3	0.00433985	0.0681256
Aged vs. AML	CD38-AB	CD4+ memory T cells	2831.12	-0.921097	0.2663	0.000542455	0.00505774	8	0.000743483	0.00567874
Aged vs. AML	CD38-AB	CD4+ naive T cells	3637.22	0.483992	0.337182	0.151173	0.368715	3	0.000106848	0.00172992
Aged vs. AML	CD38-AB	CD56dimCD16+ NK cells	21553.7	-0.191528	0.491085	0.696529	0.840808	5	0.00425413	0.0394801
Aged vs. AML	CD38-AB	CD8+ central memory T cells	8095.14	-1.39134	0.31216	8.30573e-06	0.000213873	3	0.000292141	0.00245426
Aged vs. AML	CD38-AB	CD8+ effector memory T cells	4855.19	-0.603395	0.415807	0.14674	0.494025	3	0.000618398	0.00393318
Aged vs. AML	CD38-AB	CD8+ naive T cells	1144.81	-0.877234	0.460458	0.0567626	0.236511	4	-8.57278e-05	-0.00132617
Aged vs. AML	CD38-AB	CD8+CD103+ tissue resident memory T cells	2653.99	-1.25427	0.294692	2.07941e-05	0.000300029	6	0.00182572	0.0265443
Aged vs. AML	CD38-AB	Classical Monocytes	59420.8	-0.773599	0.535799	0.148789	0.766263	8	0.0230974	0.164587
Aged vs. AML	CD38-AB	Conventional dendritic cell 1	13088	-0.199883	0.473565	0.672965	0.770026	3	0.0248196	1
Aged vs. AML	CD38-AB	Early promyelocytes	15025	1.28635	0.579569	0.0264528	0.077091	11	0.0105237	0.097182
Aged vs. AML	CD38-AB	HSCs & MPPs	12427.5	-0.263023	0.452828	0.561344	0.707148	4	0.00131197	0.030721
Aged vs. AML	CD38-AB	Late promyelocytes	8431.53	1.1057	0.539985	0.0405934	0.146426	9	0.0510665	0.905985
Aged vs. AML	CD38-AB	Lympho-myeloid progenitors	16476.8	0.0175193	0.468505	0.970171	0.970171	4	0.00260755	0.0468931
Aged vs. AML	CD38-AB	Mature naive B cells	9343.38	0.170407	0.348393	0.624754	0.806644	5	0.00163383	0.0296851
Aged vs. AML	CD38-AB	Myelocytes	13710.1	0.45865	0.578051	0.427521	0.801755	12	0.0337518	0.366702
Aged vs. AML	CD38-AB	Non-classical monocytes	2562.75	-0.0438947	0.482865	0.927568	0.96663	7	0.00359278	0.0356242
Aged vs. AML	CD38-AB	Nonswitched memory B cells	5543.23	-0.192945	0.311363	0.535469	0.899689	3	0.00153131	0.0162677
Aged vs. AML	CD39-AB	CD4+ cytotoxic T cells	257.864	-0.0876756	0.337501	0.795035	0.991603	3	0.00298965	0.0469307
Aged vs. AML	CD39-AB	CD4+ memory T cells	883.434	-0.574639	0.162206	0.000396141	0.00408025	8	0.0100686	0.0769038
Aged vs. AML	CD39-AB	CD4+ naive T cells	369.322	-0.349612	0.189578	0.0651595	0.232712	3	0.00363627	0.0588727
Aged vs. AML	CD39-AB	CD56dimCD16+ NK cells	873.98	-0.515552	0.104102	7.33217e-07	1.8697e-05	5	0.0143829	0.13348
Aged vs. AML	CD39-AB	CD8+ central memory T cells	1311.4	-0.172662	0.203229	0.395552	0.682932	3	0.00944334	0.0793328
Aged vs. AML	CD39-AB	CD8+ effector memory T cells	1323.27	-0.372654	0.168166	0.0266925	0.236728	3	0.00845258	0.0537608
Aged vs. AML	CD39-AB	CD8+ naive T cells	189.609	-0.605233	0.232455	0.00922343	0.0576464	4	0.00137183	0.0212216
Aged vs. AML	CD39-AB	CD8+CD103+ tissue resident memory T cells	782.496	-0.298906	0.320236	0.350617	0.528542	6	0.0105225	0.152988
Aged vs. AML	CD39-AB	Classical Monocytes	22500.6	-0.787956	0.614897	0.200037	0.779031	8	0.0179948	0.128227
Aged vs. AML	CD39-AB	Conventional dendritic cell 1	578.189	-0.602114	0.339721	0.076332	0.176867	3	0.000227665	0.00917279
Aged vs. AML	CD39-AB	Early promyelocytes	779.873	-1.07371	0.243471	1.03368e-05	0.000246563	11	0.0014065	0.0129884
Aged vs. AML	CD39-AB	HSCs & MPPs	739.905	-0.296681	0.222993	0.183371	0.362451	4	0.000960393	0.0224885
Aged vs. AML	CD39-AB	Late promyelocytes	611.56	-1.49345	0.247039	1.49051e-09	7.52709e-08	9	0.00397822	0.0705787
Aged vs. AML	CD39-AB	Lympho-myeloid progenitors	575.148	-0.407732	0.283786	0.150787	0.391231	4	0.0017322	0.0311512
Aged vs. AML	CD39-AB	Mature naive B cells	4331.39	-0.175496	0.238357	0.461563	0.672564	5	0.00919005	0.166975
Aged vs. AML	CD39-AB	Myelocytes	2569.2	-0.972096	0.501713	0.0526777	0.339113	12	0.00925062	0.100505
Aged vs. AML	CD39-AB	Non-classical monocytes	2515.36	-2.26231	0.622244	0.000277206	0.00471249	7	0.0189404	0.187803
Aged vs. AML	CD39-AB	Nonswitched memory B cells	9349.39	-0.179436	0.234521	0.444201	0.846806	3	0.00649738	0.069024
Aged vs. AML	CD4-AB	CD4+ cytotoxic T cells	58796.6	-0.328443	0.47455	0.488865	0.899	3	0.0637036	1
Aged vs. AML	CD4-AB	CD4+ memory T cells	200916	-0.394116	0.33828	0.243995	0.405346	8	0.130924	1
Aged vs. AML	CD4-AB	CD4+ naive T cells	84949.5	0.0260772	0.374419	0.944475	0.965351	3	0.0617649	1
Aged vs. AML	CD4-AB	CD56dimCD16+ NK cells	8713.24	-0.579942	0.623442	0.352254	0.552768	5	0.00391484	0.0363314
Aged vs. AML	CD4-AB	CD8+ central memory T cells	7661.96	-0.566193	0.805812	0.482282	0.776172	3	0.000582367	0.00489242
Aged vs. AML	CD4-AB	CD8+ effector memory T cells	23275.1	-2.58088	0.786993	0.00104022	0.0262654	3	0.000876857	0.00557705
Aged vs. AML	CD4-AB	CD8+ naive T cells	911.88	0.175461	0.434046	0.686033	0.779583	4	0.00121856	0.0188506
Aged vs. AML	CD4-AB	CD8+CD103+ tissue resident memory T cells	10402.9	-0.440264	0.33184	0.184596	0.372884	6	0.00127635	0.0185569
Aged vs. AML	CD4-AB	Classical Monocytes	89231.2	-1.51028	0.748689	0.0436713	0.467047	8	0.00785567	0.0559778
Aged vs. AML	CD4-AB	Conventional dendritic cell 1	5505.87	1.14024	0.363385	0.00170209	0.0115499	3	0.000890282	0.0358701
Aged vs. AML	CD4-AB	Early promyelocytes	3328.19	-1.52979	0.394779	0.000106599	0.000988463	11	0.000977052	0.00902264
Aged vs. AML	CD4-AB	HSCs & MPPs	7360.57	0.94902	0.34629	0.00613398	0.0220369	4	0.000789132	0.0184782
Aged vs. AML	CD4-AB	Late promyelocytes	6903.03	0.037814	0.795528	0.962088	0.99154	9	0.000390108	0.00692101
Aged vs. AML	CD4-AB	Lympho-myeloid progenitors	4441.86	-0.256144	0.451733	0.570696	0.696038	4	0.000975443	0.017542
Aged vs. AML	CD4-AB	Mature naive B cells	686.791	-0.370974	0.490131	0.449117	0.670559	5	0.00316556	0.0575154
Aged vs. AML	CD4-AB	Myelocytes	12737.8	-1.17501	0.702265	0.0942924	0.373543	12	0.00542668	0.058959
Aged vs. AML	CD4-AB	Non-classical monocytes	12599.1	-0.352699	0.493252	0.47458	0.809559	7	0.0164305	0.162917
Aged vs. AML	CD4-AB	Nonswitched memory B cells	2596.88	-1.35449	0.824023	0.100227	0.415118	3	0.0153196	0.162746
Aged vs. AML	CD40-AB	CD4+ cytotoxic T cells	14.7521	0.220033	0.88998	0.804728	0.991603	3	0	0
Aged vs. AML	CD40-AB	CD4+ memory T cells	35.7503	0.119849	0.242338	0.620916	0.757258	8	0.000137744	0.00105209
Aged vs. AML	CD40-AB	CD4+ naive T cells	20.1743	-0.533799	0.348033	0.125088	0.32074	3	7.79021e-05	0.00126127
Aged vs. AML	CD40-AB	CD56dimCD16+ NK cells	65.0911	-0.487397	0.356542	0.171622	0.397851	5	-0.000138836	-0.00128846
Aged vs. AML	CD40-AB	CD8+ central memory T cells	75.0216	-0.00285107	0.448802	0.994931	0.995863	3	1.70141e-05	0.000142934
Aged vs. AML	CD40-AB	CD8+ effector memory T cells	74.718	0.222848	0.164187	0.174694	0.516114	3	-1.48038e-07	-9.4156e-07
Aged vs. AML	CD40-AB	CD8+ naive T cells	9.32533	-0.301311	0.385154	0.434031	0.657098	4	0	0
Aged vs. AML	CD40-AB	CD8+CD103+ tissue resident memory T cells	37.2086	0.0338277	0.247565	0.891314	0.937737	6	0.000693259	0.0100793
Aged vs. AML	CD40-AB	Classical Monocytes	309.181	-0.0728325	0.310529	0.814563	0.970778	8	0.000205359	0.00146334
Aged vs. AML	CD40-AB	Conventional dendritic cell 1	36.5522	-0.498584	0.479698	0.298633	NA	3	-5.7041e-05	-0.00229822
Aged vs. AML	CD40-AB	Early promyelocytes	41.6968	0.312864	0.315281	0.321036	0.519773	11	0.000114157	0.00105419
Aged vs. AML	CD40-AB	HSCs & MPPs	62.3264	0.663261	0.21973	0.00254011	0.0102663	4	0.000129172	0.00302468
Aged vs. AML	CD40-AB	Late promyelocytes	21.0748	0.560667	0.393044	0.153731	0.361089	9	-2.26099e-05	-0.000401129
Aged vs. AML	CD40-AB	Lympho-myeloid progenitors	37.8462	0.348262	0.368625	0.344781	NA	4	8.39218e-05	0.00150921
Aged vs. AML	CD40-AB	Mature naive B cells	1052.42	-0.000966238	0.320168	0.997592	0.997592	5	0.00021399	0.003888
Aged vs. AML	CD40-AB	Myelocytes	49.5375	0.666986	0.273886	0.0148808	0.127727	12	0.000590064	0.00641083
Aged vs. AML	CD40-AB	Non-classical monocytes	57.1929	-0.219746	0.341357	0.519743	0.809559	7	0.000273786	0.00271472
Aged vs. AML	CD40-AB	Nonswitched memory B cells	1091.25	0.608203	0.274451	0.0266864	0.196338	3	0.00062682	0.00665893
Aged vs. AML	CD45-AB	CD4+ cytotoxic T cells	9552.53	-0.286352	0.55779	0.607693	0.934912	3	0.0381629	0.59907
Aged vs. AML	CD45-AB	CD4+ memory T cells	19041.4	0.142513	0.291506	0.624922	0.757258	8	0.0442062	0.337647
Aged vs. AML	CD45-AB	CD4+ naive T cells	10392.9	0.153638	0.344475	0.655592	0.842633	3	0.0586955	0.950305
Aged vs. AML	CD45-AB	CD56dimCD16+ NK cells	19378.2	-0.283695	0.262993	0.280715	0.492559	5	0.0231193	0.214556
Aged vs. AML	CD45-AB	CD8+ central memory T cells	50168.1	-0.219189	0.379089	0.56313	0.816935	3	0.042955	0.360862
Aged vs. AML	CD45-AB	CD8+ effector memory T cells	43514.6	-0.311789	0.479633	0.515656	0.813238	3	0.0335301	0.213261
Aged vs. AML	CD45-AB	CD8+ naive T cells	5258.47	0.234867	0.34226	0.492572	0.678035	4	0.0283285	0.43823
Aged vs. AML	CD45-AB	CD8+CD103+ tissue resident memory T cells	15080.3	0.0834625	0.361779	0.817548	0.906379	6	0.0284072	0.413014
Aged vs. AML	CD45-AB	Classical Monocytes	81689.5	-0.0116449	0.472783	0.98035	0.997963	8	0.0302195	0.215337
Aged vs. AML	CD45-AB	Conventional dendritic cell 1	2535.66	-0.485194	0.366508	0.18556	0.34565	3	0.00284443	0.114604
Aged vs. AML	CD45-AB	Early promyelocytes	2822.67	-0.112534	0.418632	0.788073	0.87444	11	0.00466464	0.0430759
Aged vs. AML	CD45-AB	HSCs & MPPs	6515.51	0.0601062	0.484097	0.901188	0.950165	4	0.00280311	0.0656372
Aged vs. AML	CD45-AB	Late promyelocytes	2154.24	0.398322	0.546538	0.466118	0.714178	9	0.0128744	0.228408
Aged vs. AML	CD45-AB	Lympho-myeloid progenitors	4439.57	0.102072	0.558189	0.854906	0.922146	4	0.00339664	0.0610837
Aged vs. AML	CD45-AB	Mature naive B cells	21258.9	-0.288223	0.384603	0.453613	0.670559	5	0.0258391	0.469472
Aged vs. AML	CD45-AB	Myelocytes	10156.5	0.250956	0.535771	0.639497	0.878243	12	0.0197634	0.214722
Aged vs. AML	CD45-AB	Non-classical monocytes	28878.5	-0.127803	0.469949	0.78566	0.900964	7	0.061956	0.614325
Aged vs. AML	CD45-AB	Nonswitched memory B cells	41871.8	0.341164	0.436535	0.434493	0.846806	3	0.0282707	0.300329
Aged vs. AML	CD45RA-AB	CD4+ cytotoxic T cells	5109.25	2.56959	0.973474	0.00830018	0.0922242	3	0.000134063	0.00210448
Aged vs. AML	CD45RA-AB	CD4+ memory T cells	4885.89	-2.20477	0.469402	2.64041e-06	6.79905e-05	8	0.000328999	0.0025129
Aged vs. AML	CD45RA-AB	CD4+ naive T cells	13348.4	0.238113	0.394182	0.545799	0.767987	3	0.0109618	0.177477
Aged vs. AML	CD45RA-AB	CD56dimCD16+ NK cells	57432.2	0.115589	0.317362	0.715696	0.846927	5	0.020872	0.1937
Aged vs. AML	CD45RA-AB	CD8+ central memory T cells	41859	1.13644	0.490421	0.0204882	0.140686	3	0.002384	0.0200278
Aged vs. AML	CD45RA-AB	CD8+ effector memory T cells	47218.3	-0.166836	0.550099	0.761674	0.884242	3	0.00590124	0.0375336
Aged vs. AML	CD45RA-AB	CD8+ naive T cells	12999.3	0.414025	0.348364	0.234643	0.471576	4	0.0234378	0.362573
Aged vs. AML	CD45RA-AB	CD8+CD103+ tissue resident memory T cells	8799.32	-0.73665	0.550894	0.181161	0.372884	6	0.00179717	0.0261291
Aged vs. AML	CD45RA-AB	Classical Monocytes	8475.27	0.270421	0.775886	0.727441	0.970778	8	0.00774926	0.0552195
Aged vs. AML	CD45RA-AB	Conventional dendritic cell 1	6461.64	-1.65699	0.922997	0.0726176	0.176867	3	0.00923286	0.371998
Aged vs. AML	CD45RA-AB	Early promyelocytes	7687.27	-1.29796	0.496977	0.00900935	0.0340353	11	0.00711747	0.0657267
Aged vs. AML	CD45RA-AB	HSCs & MPPs	5025.18	-2.18161	0.374516	5.7057e-09	5.53453e-08	4	0.0169629	0.3972
Aged vs. AML	CD45RA-AB	Late promyelocytes	5477.21	-1.42867	0.801935	0.0748261	0.243788	9	0.0511037	0.906646
Aged vs. AML	CD45RA-AB	Lympho-myeloid progenitors	5792.35	-1.25232	0.535744	0.0194119	0.0980812	4	0.0139563	0.250985
Aged vs. AML	CD45RA-AB	Mature naive B cells	23485.2	-0.204061	0.366311	0.57748	0.764168	5	0.00315901	0.0573964
Aged vs. AML	CD45RA-AB	Myelocytes	9975.29	-0.963452	1.24352	0.438472	0.801755	12	0.00641949	0.0697455
Aged vs. AML	CD45RA-AB	Non-classical monocytes	16493.6	1.20696	0.641971	0.0600965	0.235763	7	0.00534445	0.0529929
Aged vs. AML	CD45RA-AB	Nonswitched memory B cells	83807.4	0.732547	0.274586	0.00763449	0.125999	3	0.0352316	0.374278
Aged vs. AML	CD49a-AB	CD4+ cytotoxic T cells	146.017	0.285679	0.322926	0.37634	0.861063	3	0.000144235	0.00226416
Aged vs. AML	CD49a-AB	CD4+ memory T cells	458.308	0.109855	0.163628	0.501984	0.68032	8	0.000201425	0.00153849
Aged vs. AML	CD49a-AB	CD4+ naive T cells	209.976	-0.0359048	0.199823	0.857401	0.931958	3	9.16309e-05	0.00148354
Aged vs. AML	CD49a-AB	CD56dimCD16+ NK cells	430.944	-0.00199439	0.127725	0.987542	0.987542	5	0.000242946	0.00225464
Aged vs. AML	CD49a-AB	CD8+ central memory T cells	791.376	-0.202721	0.204556	0.321671	0.662643	3	0.000212851	0.00178814
Aged vs. AML	CD49a-AB	CD8+ effector memory T cells	705.455	-0.0445364	0.226897	0.844387	0.926991	3	0.000267195	0.00169943
Aged vs. AML	CD49a-AB	CD8+ naive T cells	98.05	-0.421173	0.238874	0.0778733	0.278119	4	0.000193548	0.00299411
Aged vs. AML	CD49a-AB	CD8+CD103+ tissue resident memory T cells	339.734	0.123744	0.176035	0.482087	0.596167	6	0.000150337	0.00218576
Aged vs. AML	CD49a-AB	Classical Monocytes	3383.11	-0.125315	0.15297	0.412665	0.875148	8	0.00218795	0.0155909
Aged vs. AML	CD49a-AB	Conventional dendritic cell 1	509.596	0.548307	0.292998	0.0612941	0.157377	3	0.00038777	0.0156235
Aged vs. AML	CD49a-AB	Early promyelocytes	511.28	0.837514	0.199943	2.8048e-05	0.000330168	11	0.00117826	0.0108807
Aged vs. AML	CD49a-AB	HSCs & MPPs	553.561	0.0687934	0.195867	0.725419	0.827831	4	0.000351417	0.00822874
Aged vs. AML	CD49a-AB	Late promyelocytes	307.481	0.725509	0.269044	0.00700467	0.0336891	9	0.00272773	0.0483935
Aged vs. AML	CD49a-AB	Lympho-myeloid progenitors	579.547	0.279099	0.26505	0.292338	0.488794	4	0.00108447	0.0195027
Aged vs. AML	CD49a-AB	Mature naive B cells	1111.03	0.179504	0.21316	0.399726	0.617758	5	0.000195247	0.00354746
Aged vs. AML	CD49a-AB	Myelocytes	585.245	-0.0680594	0.26385	0.796448	0.953885	12	0.00295405	0.0320946
Aged vs. AML	CD49a-AB	Non-classical monocytes	513.193	-0.291006	0.21509	0.176072	0.484541	7	0.00155173	0.0153861
Aged vs. AML	CD49a-AB	Nonswitched memory B cells	1541.02	-0.0164712	0.136068	0.903651	0.97236	3	0.000870969	0.00925261
Aged vs. AML	CD49b-AB	CD4+ cytotoxic T cells	875.5	1.01285	0.414813	0.0146184	0.132895	3	9.98001e-05	0.00156663
Aged vs. AML	CD49b-AB	CD4+ memory T cells	3109.51	0.226081	0.240368	0.34693	0.510932	8	0.00171116	0.0130699
Aged vs. AML	CD49b-AB	CD4+ naive T cells	1352.49	-0.00129965	0.224093	0.995373	0.995373	3	0.000241545	0.00391071
Aged vs. AML	CD49b-AB	CD56dimCD16+ NK cells	2407.16	0.3713	0.203768	0.0684294	0.193883	5	0.00103564	0.00961118
Aged vs. AML	CD49b-AB	CD8+ central memory T cells	4546.44	0.319462	0.271918	0.240056	0.606575	3	0.00134108	0.0112663
Aged vs. AML	CD49b-AB	CD8+ effector memory T cells	4734.93	0.826023	0.300894	0.00604685	0.122146	3	0.000722286	0.00459394
Aged vs. AML	CD49b-AB	CD8+ naive T cells	611.463	0.129381	0.260078	0.618859	0.77463	4	0.00065892	0.0101932
Aged vs. AML	CD49b-AB	CD8+CD103+ tissue resident memory T cells	1783.53	0.369181	0.178226	0.038319	0.171434	6	0.000943896	0.0137234
Aged vs. AML	CD49b-AB	Classical Monocytes	25807	0.821784	0.894315	0.358149	0.834429	8	0.0014182	0.0101058
Aged vs. AML	CD49b-AB	Conventional dendritic cell 1	2763.76	-1.17279	0.658676	0.0749889	0.176867	3	0.00472482	0.190366
Aged vs. AML	CD49b-AB	Early promyelocytes	5134.33	0.142364	0.655531	0.828074	0.889089	11	0.0138348	0.127758
Aged vs. AML	CD49b-AB	HSCs & MPPs	14727	0.294038	0.61979	0.635203	0.760676	4	0.0362448	0.848704
Aged vs. AML	CD49b-AB	Late promyelocytes	2738.87	0.592713	0.761113	0.43613	0.692636	9	0.0164042	0.291031
Aged vs. AML	CD49b-AB	Lympho-myeloid progenitors	10770	-0.0582417	0.735284	0.936866	0.946728	4	0.0292025	0.525166
Aged vs. AML	CD49b-AB	Mature naive B cells	2063.32	0.321258	0.247236	0.193807	0.340832	5	0.0014839	0.0269611
Aged vs. AML	CD49b-AB	Myelocytes	4681.29	-0.121848	0.779646	0.875807	0.953888	12	0.00358936	0.0389971
Aged vs. AML	CD49b-AB	Non-classical monocytes	2175.16	1.18545	0.340132	0.000491647	0.00716399	7	0.00176735	0.0175242
Aged vs. AML	CD49b-AB	Nonswitched memory B cells	3459.31	0.37613	0.268796	0.161719	0.50476	3	0.00572842	0.060855
Aged vs. AML	CD49d-AB	CD4+ cytotoxic T cells	19812.1	-0.256559	0.389873	0.5105	0.903008	3	0.00451473	0.0708708
Aged vs. AML	CD49d-AB	CD4+ memory T cells	29424.2	-0.109839	0.321894	0.732933	0.829584	8	0.00018217	0.00139142
Aged vs. AML	CD49d-AB	CD4+ naive T cells	4760.75	0.721317	0.367805	0.0498626	0.19945	3	0.00012148	0.00196681
Aged vs. AML	CD49d-AB	CD56dimCD16+ NK cells	29246	-0.235391	0.299799	0.43236	0.621136	5	-7.57846e-05	-0.000703312
Aged vs. AML	CD49d-AB	CD8+ central memory T cells	52944.4	-0.192292	0.307228	0.531384	0.816904	3	0.000164929	0.00138556
Aged vs. AML	CD49d-AB	CD8+ effector memory T cells	79468.6	-0.249066	0.45949	0.587786	0.813238	3	0.000366057	0.00232822
Aged vs. AML	CD49d-AB	CD8+ naive T cells	3127.86	0.245189	0.429843	0.568396	0.74789	4	0.000884532	0.0136833
Aged vs. AML	CD49d-AB	CD8+CD103+ tissue resident memory T cells	22979.2	0.214913	0.274916	0.434368	0.583055	6	0.000249372	0.00362564
Aged vs. AML	CD49d-AB	Classical Monocytes	112421	-0.292	0.604806	0.629238	0.970778	8	0.0101806	0.0725445
Aged vs. AML	CD49d-AB	Conventional dendritic cell 1	17946.6	-0.78784	0.577362	0.172394	0.341369	3	5.96368e-05	0.00240281
Aged vs. AML	CD49d-AB	Early promyelocytes	20698.5	-0.541601	0.421381	0.198687	0.368475	11	0.00072908	0.00673273
Aged vs. AML	CD49d-AB	HSCs & MPPs	19581.2	-0.437141	0.405253	0.280728	0.453843	4	0.000264793	0.00620036
Aged vs. AML	CD49d-AB	Late promyelocytes	17842.7	-0.268645	0.545289	0.622249	0.860919	9	0.00135718	0.0240782
Aged vs. AML	CD49d-AB	Lympho-myeloid progenitors	21386	-0.87605	0.548211	0.110039	0.352953	4	0.000237369	0.00426874
Aged vs. AML	CD49d-AB	Mature naive B cells	18546	-0.553148	0.344035	0.107873	0.230661	5	0.00421809	0.076639
Aged vs. AML	CD49d-AB	Myelocytes	23939.6	-0.523294	0.575591	0.363276	0.748348	12	0.00612023	0.0664941
Aged vs. AML	CD49d-AB	Non-classical monocytes	33402.4	-0.302887	0.520987	0.56099	0.809559	7	0.00507629	0.0503339
Aged vs. AML	CD49d-AB	Nonswitched memory B cells	36656.1	0.0700617	0.216768	0.746536	0.942854	3	0.000932827	0.00990975
Aged vs. AML	CD49E-AB	CD4+ cytotoxic T cells	8677.01	-0.411932	0.465577	0.376277	0.861063	3	0.0267613	0.420091
Aged vs. AML	CD49E-AB	CD4+ memory T cells	16063.8	-0.193263	0.343085	0.573225	0.747369	8	0.00666167	0.0508819
Aged vs. AML	CD49E-AB	CD4+ naive T cells	2650.97	-0.134232	0.348031	0.699727	0.859893	3	0.0114899	0.186026
Aged vs. AML	CD49E-AB	CD56dimCD16+ NK cells	18241.7	-0.55417	0.429658	0.197122	0.410336	5	0.00232589	0.0215852
Aged vs. AML	CD49E-AB	CD8+ central memory T cells	11379.6	-0.573517	0.441289	0.193724	0.538898	3	0.000604359	0.00507718
Aged vs. AML	CD49E-AB	CD8+ effector memory T cells	34127.6	-0.271006	0.477489	0.570331	0.813238	3	0.0122209	0.0777285
Aged vs. AML	CD49E-AB	CD8+ naive T cells	1155.41	-0.562292	0.371621	0.130259	0.352052	4	0.0218992	0.338772
Aged vs. AML	CD49E-AB	CD8+CD103+ tissue resident memory T cells	8616.94	-0.273277	0.35455	0.440842	0.583055	6	0.00207437	0.0301594
Aged vs. AML	CD49E-AB	Classical Monocytes	278139	-0.531463	0.779259	0.495232	0.927435	8	0.00314718	0.0224261
Aged vs. AML	CD49E-AB	Conventional dendritic cell 1	30486.3	-1.30765	0.633671	0.0390542	0.109122	3	0.00178629	0.0719708
Aged vs. AML	CD49E-AB	Early promyelocytes	44196.2	-2.00857	0.462	1.37668e-05	0.000246563	11	0.0566629	0.523257
Aged vs. AML	CD49E-AB	HSCs & MPPs	27628	-1.30141	0.478382	0.00651958	0.0225857	4	0.0286165	0.670082
Aged vs. AML	CD49E-AB	Late promyelocytes	40400.5	-1.71425	0.523434	0.00105662	0.00762274	9	0.00166393	0.0295203
Aged vs. AML	CD49E-AB	Lympho-myeloid progenitors	28907.6	-1.73857	0.567963	0.00220547	0.0176438	4	0.0508299	0.914104
Aged vs. AML	CD49E-AB	Mature naive B cells	1611.19	-1.26655	0.377601	0.000795905	0.0162365	5	0.0068926	0.125232
Aged vs. AML	CD49E-AB	Myelocytes	79605.2	-1.23268	0.723542	0.0884419	0.373543	12	0.0190064	0.206497
Aged vs. AML	CD49E-AB	Non-classical monocytes	13472.7	-1.32352	0.646408	0.0406094	0.204379	7	0.00629461	0.0624142
Aged vs. AML	CD49E-AB	Nonswitched memory B cells	1977.45	-0.251601	0.0973955	0.00978633	0.125999	3	0.0104323	0.110826
Aged vs. AML	CD5-AB	CD4+ cytotoxic T cells	27061.5	-0.0451784	0.528685	0.9319	0.991603	3	0.0035207	0.0552669
Aged vs. AML	CD5-AB	CD4+ memory T cells	107045	-0.149412	0.350304	0.669728	0.780048	8	0.0131933	0.100771
Aged vs. AML	CD5-AB	CD4+ naive T cells	43508.1	0.46394	0.395681	0.240992	0.472534	3	0.00958562	0.155195
Aged vs. AML	CD5-AB	CD56dimCD16+ NK cells	6916.09	-0.714415	0.700396	0.307721	0.506251	5	0.00195629	0.0181552
Aged vs. AML	CD5-AB	CD8+ central memory T cells	77136.6	-0.221615	0.422472	0.599883	0.831683	3	0.00798063	0.0670447
Aged vs. AML	CD5-AB	CD8+ effector memory T cells	64153.7	0.412974	0.60106	0.492035	0.813238	3	0.00254712	0.0162004
Aged vs. AML	CD5-AB	CD8+ naive T cells	16887.4	0.109863	0.33169	0.740476	0.804865	4	0.0022605	0.0349689
Aged vs. AML	CD5-AB	CD8+CD103+ tissue resident memory T cells	37336.7	-0.303724	0.373797	0.416484	0.583055	6	0.00596553	0.0867332
Aged vs. AML	CD5-AB	Classical Monocytes	2460.71	0.0633311	0.417983	0.879569	0.970778	8	0.000890073	0.00634247
Aged vs. AML	CD5-AB	Conventional dendritic cell 1	2650.89	3.69949	0.409664	1.70833e-19	1.62291e-17	3	0.000433742	0.0174758
Aged vs. AML	CD5-AB	Early promyelocytes	925.854	-0.136506	0.531656	0.797367	0.87444	11	0.0119579	0.110426
Aged vs. AML	CD5-AB	HSCs & MPPs	1590.01	1.37881	0.384935	0.000341055	0.00165411	4	0.0167896	0.393144
Aged vs. AML	CD5-AB	Late promyelocytes	313.097	0.391094	0.269443	0.146643	0.360713	9	0.000531477	0.00942908
Aged vs. AML	CD5-AB	Lympho-myeloid progenitors	1300.77	-0.209319	0.938855	0.823573	0.898444	4	0.0104983	0.188797
Aged vs. AML	CD5-AB	Mature naive B cells	4708.79	1.23926	0.679485	0.0681793	0.169617	5	0.00132297	0.0240371
Aged vs. AML	CD5-AB	Myelocytes	763.812	0.374366	0.657693	0.569213	0.82576	12	0.00295345	0.0320882
Aged vs. AML	CD5-AB	Non-classical monocytes	588.002	-0.289041	0.508817	0.56999	0.809559	7	0.0069413	0.0688264
Aged vs. AML	CD5-AB	Nonswitched memory B cells	5636.49	0.560867	0.746043	0.452178	0.846806	3	0.000802523	0.00852549
Aged vs. AML	CD54-AB	CD4+ cytotoxic T cells	7473.52	-0.751666	0.724791	0.299699	0.809998	3	0.000364753	0.00572578
Aged vs. AML	CD54-AB	CD4+ memory T cells	12944.2	-0.943861	0.301117	0.00172128	0.0136378	8	0.000565299	0.00431776
Aged vs. AML	CD54-AB	CD4+ naive T cells	2260.69	-1.13152	0.392483	0.00393941	0.0358128	3	0.000508145	0.00822708
Aged vs. AML	CD54-AB	CD56dimCD16+ NK cells	32491.1	-1.92408	0.370811	2.11621e-07	7.19511e-06	5	0.0152373	0.141409
Aged vs. AML	CD54-AB	CD8+ central memory T cells	44502.3	-0.586701	0.378548	0.121173	0.480031	3	0.00633338	0.0532063
Aged vs. AML	CD54-AB	CD8+ effector memory T cells	41650.8	-1.0551	0.550139	0.0551259	0.304471	3	0.00751034	0.0477679
Aged vs. AML	CD54-AB	CD8+ naive T cells	1696.18	-1.15484	0.425429	0.0066369	0.0473339	4	0.000433202	0.00670146
Aged vs. AML	CD54-AB	CD8+CD103+ tissue resident memory T cells	15207.6	-0.927141	0.300601	0.00204034	0.018734	6	0.00454665	0.066104
Aged vs. AML	CD54-AB	Classical Monocytes	249210	-1.88095	0.804787	0.0194286	0.275781	8	0.00394082	0.0280814
Aged vs. AML	CD54-AB	Conventional dendritic cell 1	33853.5	-2.39428	0.967965	0.0133789	0.052091	3	0.00359768	0.144953
Aged vs. AML	CD54-AB	Early promyelocytes	30762.8	-1.64635	0.73713	0.0255184	0.0765553	11	0.00111149	0.0102641
Aged vs. AML	CD54-AB	HSCs & MPPs	17809.6	-0.311471	0.420874	0.459265	0.624614	4	0.00171908	0.0402537
Aged vs. AML	CD54-AB	Late promyelocytes	15925.5	-1.20063	0.834041	0.15	0.360713	9	0.000565311	0.0100293
Aged vs. AML	CD54-AB	Lympho-myeloid progenitors	13155.9	-1.2975	0.506854	0.01047	0.0591248	4	0.00112079	0.0201558
Aged vs. AML	CD54-AB	Mature naive B cells	16105.3	-1.36341	0.283551	1.52195e-06	0.000155239	5	0.00663996	0.120642
Aged vs. AML	CD54-AB	Myelocytes	43771.3	-1.52333	0.864307	0.0779875	0.364067	12	0.0062476	0.067878
Aged vs. AML	CD54-AB	Non-classical monocytes	46474.8	-0.791647	0.601911	0.188435	0.491165	7	0.00647912	0.0642437
Aged vs. AML	CD54-AB	Nonswitched memory B cells	39112.1	-0.600896	0.295183	0.0417835	0.239095	3	0.00682391	0.0724928
Aged vs. AML	CD56-AB	CD4+ cytotoxic T cells	854.077	-0.615013	0.681444	0.366784	0.861063	3	0.00378039	0.0593434
Aged vs. AML	CD56-AB	CD4+ memory T cells	788.44	-0.274058	0.288652	0.342396	0.510932	8	0.00358993	0.0274199
Aged vs. AML	CD56-AB	CD4+ naive T cells	260.844	-0.33106	0.193148	0.0865244	0.288534	3	0.000936302	0.0151591
Aged vs. AML	CD56-AB	CD56dimCD16+ NK cells	11341.6	-0.599694	0.456529	0.188982	0.402622	5	0.0189016	0.175415
Aged vs. AML	CD56-AB	CD8+ central memory T cells	1871.15	0.288652	0.258972	0.265018	0.606575	3	0.000641513	0.0053893
Aged vs. AML	CD56-AB	CD8+ effector memory T cells	8294.57	0.015867	0.619756	0.979575	0.979575	3	0.000854437	0.00543446
Aged vs. AML	CD56-AB	CD8+ naive T cells	145.622	-0.82273	0.263291	0.00177933	0.0197704	4	0.00104509	0.0161672
Aged vs. AML	CD56-AB	CD8+CD103+ tissue resident memory T cells	976.453	-0.513448	0.321209	0.109935	0.300092	6	0.00247145	0.0359325
Aged vs. AML	CD56-AB	Classical Monocytes	26343.7	0.836199	1.00225	0.4041	0.875148	8	0.018439	0.131393
Aged vs. AML	CD56-AB	Conventional dendritic cell 1	996.516	1.92188	0.647322	0.00298804	0.0166979	3	0.00122836	0.0494914
Aged vs. AML	CD56-AB	Early promyelocytes	4167.11	-3.51019	1.01219	0.000524523	0.00411549	11	0.00120103	0.011091
Aged vs. AML	CD56-AB	HSCs & MPPs	627.487	-0.224142	0.283293	0.428826	0.624614	4	0.00118432	0.0277319
Aged vs. AML	CD56-AB	Late promyelocytes	1389.98	-0.117444	0.931609	0.89968	0.961458	9	0.0182688	0.324112
Aged vs. AML	CD56-AB	Lympho-myeloid progenitors	586.31	0.193356	0.32329	0.549781	0.685441	4	0.00101572	0.0182662
Aged vs. AML	CD56-AB	Mature naive B cells	1982.15	1.11678	0.329239	0.000693847	0.0162365	5	0.0051829	0.0941685
Aged vs. AML	CD56-AB	Myelocytes	4924.92	-0.295547	1.10449	0.789017	0.953885	12	0.0173418	0.188412
Aged vs. AML	CD56-AB	Non-classical monocytes	865.978	-0.281615	0.660498	0.66984	0.887321	7	0.00763144	0.0756695
Aged vs. AML	CD56-AB	Nonswitched memory B cells	4743.25	0.451297	0.383783	0.239627	0.649517	3	0.00129894	0.0137991
Aged vs. AML	CD61-AB	CD4+ cytotoxic T cells	431.863	2.4644	0.650904	0.00015302	0.00765101	3	0.00027027	0.00424262
Aged vs. AML	CD61-AB	CD4+ memory T cells	553.956	1.31244	0.285457	4.27227e-06	7.33407e-05	8	0.000361036	0.0027576
Aged vs. AML	CD61-AB	CD4+ naive T cells	261.058	0.749829	0.2485	0.0025493	0.0356773	3	0.000510627	0.00826726
Aged vs. AML	CD61-AB	CD56dimCD16+ NK cells	708.091	1.4032	0.249693	1.91263e-08	9.75439e-07	5	0.000322291	0.00299099
Aged vs. AML	CD61-AB	CD8+ central memory T cells	2526.52	2.49823	0.329757	3.5644e-14	3.67133e-12	3	0.000278178	0.00233696
Aged vs. AML	CD61-AB	CD8+ effector memory T cells	3981.72	3.15249	0.496713	2.19976e-10	2.22176e-08	3	0.000177291	0.00112762
Aged vs. AML	CD61-AB	CD8+ naive T cells	143.102	1.04713	0.262822	6.77173e-05	0.00225724	4	0.00012877	0.00199202
Aged vs. AML	CD61-AB	CD8+CD103+ tissue resident memory T cells	777.465	1.85598	0.374371	7.137e-07	3.60418e-05	6	0.000271718	0.00395052
Aged vs. AML	CD61-AB	Classical Monocytes	109761	2.39511	1.27882	0.0610822	0.499314	8	0.00084027	0.00598758
Aged vs. AML	CD61-AB	Conventional dendritic cell 1	642.419	2.15569	0.672564	0.00134975	0.00986354	3	0.00102624	0.0413481
Aged vs. AML	CD61-AB	Early promyelocytes	543.891	1.87102	0.306195	9.92867e-10	1.01272e-07	11	0.000749285	0.00691932
Aged vs. AML	CD61-AB	HSCs & MPPs	727.41	1.46926	0.255964	9.46171e-09	8.34351e-08	4	0.000410974	0.00962332
Aged vs. AML	CD61-AB	Late promyelocytes	594.808	3.51262	0.45424	1.05083e-14	1.06134e-12	9	0.0010418	0.0184829
Aged vs. AML	CD61-AB	Lympho-myeloid progenitors	833.938	1.86857	0.354222	1.32659e-07	4.24508e-06	4	0.000616299	0.0110833
Aged vs. AML	CD61-AB	Mature naive B cells	459.783	0.993735	0.337437	0.0032301	0.0366078	5	0.00131936	0.0239716
Aged vs. AML	CD61-AB	Myelocytes	7799.35	2.40437	1.35306	0.0755708	0.364067	12	0.000714692	0.00776487
Aged vs. AML	CD61-AB	Non-classical monocytes	6045.34	4.0392	0.582483	4.07785e-12	2.0797e-10	7	0.00284944	0.0282536
Aged vs. AML	CD61-AB	Nonswitched memory B cells	1252.45	1.98826	0.345904	9.02916e-09	9.30004e-07	3	0.000659489	0.00700599
Aged vs. AML	CD62L-AB	CD4+ cytotoxic T cells	1064.84	1.55657	0.599032	0.00936399	0.0936399	3	0	0
Aged vs. AML	CD62L-AB	CD4+ memory T cells	22790.4	-0.390698	0.92883	0.674022	0.780048	8	0.00362555	0.027692
Aged vs. AML	CD62L-AB	CD4+ naive T cells	9197.6	0.453297	1.04909	0.66568	0.842633	3	-0.000172472	-0.00279239
Aged vs. AML	CD62L-AB	CD56dimCD16+ NK cells	12472	-1.25641	0.647454	0.0523137	0.156941	5	0.00253723	0.0235465
Aged vs. AML	CD62L-AB	CD8+ central memory T cells	6874.81	1.02829	0.476208	0.0308254	0.17639	3	0.000292779	0.00245962
Aged vs. AML	CD62L-AB	CD8+ effector memory T cells	19014.3	0.694578	0.79434	0.381895	0.792509	3	0.00184987	0.0117657
Aged vs. AML	CD62L-AB	CD8+ naive T cells	3281.9	0.561503	1.06484	0.597979	0.77463	4	0.000233841	0.00361743
Aged vs. AML	CD62L-AB	CD8+CD103+ tissue resident memory T cells	12995.3	0.0614603	0.693113	0.929342	0.938635	6	0.00427793	0.0621971
Aged vs. AML	CD62L-AB	Classical Monocytes	13964.1	0.169915	1.05375	0.871899	0.970778	8	0.00433475	0.0308885
Aged vs. AML	CD62L-AB	Conventional dendritic cell 1	2877.18	1.96444	0.418006	2.60736e-06	6.04428e-05	3	0.00157738	0.0635537
Aged vs. AML	CD62L-AB	Early promyelocytes	2375.03	0.217065	0.485644	0.654901	0.781479	11	0.00496722	0.0458701
Aged vs. AML	CD62L-AB	HSCs & MPPs	3460.47	0.878277	0.489751	0.0729231	0.186146	4	0.000898107	0.02103
Aged vs. AML	CD62L-AB	Late promyelocytes	1334.04	1.38166	0.621844	0.0262916	0.0983501	9	0.00617494	0.109551
Aged vs. AML	CD62L-AB	Lympho-myeloid progenitors	3467.58	0.917759	0.599359	0.125712	0.352953	4	0.00126075	0.0226728
Aged vs. AML	CD62L-AB	Mature naive B cells	16041.9	-1.64836	0.632549	0.00916327	0.066761	5	0.00699578	0.127107
Aged vs. AML	CD62L-AB	Myelocytes	2921.7	1.09719	0.842775	0.19296	0.537159	12	0.00553502	0.0601361
Aged vs. AML	CD62L-AB	Non-classical monocytes	748.18	-0.0621538	0.271212	0.818737	0.927901	7	0.00192974	0.0191343
Aged vs. AML	CD62L-AB	Nonswitched memory B cells	11476.5	0.852924	0.813267	0.294287	0.739307	3	0.00151652	0.0161105
Aged vs. AML	CD69-AB	CD4+ cytotoxic T cells	1055.74	-1.12914	0.52347	0.0310036	0.206691	3	0.000413511	0.00649116
Aged vs. AML	CD69-AB	CD4+ memory T cells	5402.79	-0.138588	0.451325	0.75879	0.83144	8	0.00050603	0.00386506
Aged vs. AML	CD69-AB	CD4+ naive T cells	764.449	0.0826425	0.257634	0.748381	0.880449	3	0.000114863	0.00185968
Aged vs. AML	CD69-AB	CD56dimCD16+ NK cells	6785.13	-2.1493	0.471294	5.1051e-06	8.67868e-05	5	0.00111445	0.0103426
Aged vs. AML	CD69-AB	CD8+ central memory T cells	43007	-0.388785	0.892114	0.662981	0.864392	3	0.00253253	0.0212756
Aged vs. AML	CD69-AB	CD8+ effector memory T cells	6173.53	-1.41989	0.589754	0.0160582	0.202735	3	0.000569008	0.00361905
Aged vs. AML	CD69-AB	CD8+ naive T cells	641.73	-1.27332	0.366535	0.000512899	0.00641123	4	-0.000172941	-0.00267533
Aged vs. AML	CD69-AB	CD8+CD103+ tissue resident memory T cells	6645.19	-1.31528	0.460264	0.00426761	0.033156	6	0.00324872	0.0472333
Aged vs. AML	CD69-AB	Classical Monocytes	26355.6	-0.267405	0.369049	0.468711	0.927435	8	0.0213663	0.152251
Aged vs. AML	CD69-AB	Conventional dendritic cell 1	4199.46	-3.08068	0.661267	3.1812e-06	6.04428e-05	3	0.000600044	0.0241762
Aged vs. AML	CD69-AB	Early promyelocytes	4673.51	-0.35565	0.374541	0.342334	0.545595	11	0.00458164	0.0423094
Aged vs. AML	CD69-AB	HSCs & MPPs	6884.47	-0.429358	0.338865	0.205139	0.382211	4	0.000585531	0.0137107
Aged vs. AML	CD69-AB	Late promyelocytes	2431.56	-1.15297	0.684178	0.0919523	0.277651	9	0.00920501	0.163309
Aged vs. AML	CD69-AB	Lympho-myeloid progenitors	5801.31	-0.653225	0.427124	0.126176	0.352953	4	0.00151147	0.0271816
Aged vs. AML	CD69-AB	Mature naive B cells	1935.37	-0.00939678	0.257886	0.970933	0.997592	5	0.000880207	0.0159926
Aged vs. AML	CD69-AB	Myelocytes	5063.6	0.162523	0.555443	0.769827	0.952822	12	0.0148157	0.160967
Aged vs. AML	CD69-AB	Non-classical monocytes	1651.61	-0.610421	0.353588	0.0842822	0.292223	7	0.00605846	0.0600726
Aged vs. AML	CD69-AB	Nonswitched memory B cells	4629.24	-0.8175	0.229659	0.000371374	0.0191258	3	0.00125343	0.0133157
Aged vs. AML	CD7-AB	CD4+ cytotoxic T cells	3178.62	-1.0092	0.429482	0.0187836	0.150711	3	0.0055166	0.0865979
Aged vs. AML	CD7-AB	CD4+ memory T cells	38720.6	-0.677436	0.337868	0.0449599	0.135544	8	0.0183361	0.140052
Aged vs. AML	CD7-AB	CD4+ naive T cells	37711.1	0.0881097	0.361111	0.807234	0.900168	3	0.0549928	0.890357
Aged vs. AML	CD7-AB	CD56dimCD16+ NK cells	105599	-0.258214	0.309366	0.403912	0.588557	5	0.00945138	0.0877127
Aged vs. AML	CD7-AB	CD8+ central memory T cells	66579.3	-0.237587	0.344782	0.490765	0.777674	3	0.00438416	0.036831
Aged vs. AML	CD7-AB	CD8+ effector memory T cells	50646.7	-0.463086	0.438127	0.290527	0.733581	3	0.00248046	0.0157764
Aged vs. AML	CD7-AB	CD8+ naive T cells	20293.5	-0.128488	0.291981	0.659898	0.779583	4	0.0646429	1
Aged vs. AML	CD7-AB	CD8+CD103+ tissue resident memory T cells	38597.4	-0.431578	0.444248	0.331309	0.514803	6	0.0053953	0.0784425
Aged vs. AML	CD7-AB	Classical Monocytes	3462.67	0.675816	0.531361	0.203423	0.779031	8	0.000430025	0.00306426
Aged vs. AML	CD7-AB	Conventional dendritic cell 1	1328.44	1.23415	0.466359	0.00813649	0.0386483	3	0.000529269	0.0213246
Aged vs. AML	CD7-AB	Early promyelocytes	2533.55	0.265095	0.703354	0.706247	0.828013	11	0.00916785	0.084661
Aged vs. AML	CD7-AB	HSCs & MPPs	3355.89	-1.90599	0.485537	8.65411e-05	0.000493793	4	0.0017915	0.0419497
Aged vs. AML	CD7-AB	Late promyelocytes	533.586	0.112471	0.5061	0.824134	0.923537	9	0.00464051	0.0823286
Aged vs. AML	CD7-AB	Lympho-myeloid progenitors	4714.01	-1.22976	0.742635	0.0977349	0.335091	4	0.00152866	0.0274908
Aged vs. AML	CD7-AB	Mature naive B cells	653.586	0.179898	0.328868	0.584364	0.764168	5	0.00491635	0.0893256
Aged vs. AML	CD7-AB	Myelocytes	1456.2	-1.13761	0.850292	0.180925	0.517647	12	0.00100293	0.0108965
Aged vs. AML	CD7-AB	Non-classical monocytes	714.496	0.162679	0.45798	0.722433	0.888476	7	0.00264651	0.0262415
Aged vs. AML	CD7-AB	Nonswitched memory B cells	1779.3	-0.827331	0.473213	0.0804075	0.369952	3	0.011752	0.124846
Aged vs. AML	CD8-AB	CD4+ cytotoxic T cells	1011.9	0.136258	0.598578	0.819929	0.991603	3	0.000789817	0.0123983
Aged vs. AML	CD8-AB	CD4+ memory T cells	1996.61	0.286067	0.304338	0.347235	0.510932	8	0.00309059	0.023606
Aged vs. AML	CD8-AB	CD4+ naive T cells	1368.09	-0.385282	0.654942	0.556352	0.767987	3	0.00118885	0.019248
Aged vs. AML	CD8-AB	CD56dimCD16+ NK cells	17572.5	-0.200527	0.615555	0.744602	0.846927	5	0.000690467	0.00640782
Aged vs. AML	CD8-AB	CD8+ central memory T cells	271880	-0.179439	0.275489	0.514822	0.803434	3	0.00264783	0.0222442
Aged vs. AML	CD8-AB	CD8+ effector memory T cells	342121	-0.421091	0.512888	0.411635	0.801571	3	0.00570502	0.0362855
Aged vs. AML	CD8-AB	CD8+ naive T cells	36201.6	0.711315	0.239089	0.00292895	0.0266268	4	0.00506694	0.0783835
Aged vs. AML	CD8-AB	CD8+CD103+ tissue resident memory T cells	103568	0.365668	0.471234	0.437761	0.583055	6	0.00370597	0.0538814
Aged vs. AML	CD8-AB	Classical Monocytes	5512.86	-0.295761	0.363879	0.416333	0.875148	8	0.00111454	0.00794199
Aged vs. AML	CD8-AB	Conventional dendritic cell 1	775.199	0.538835	0.447233	0.228273	0.401591	3	-7.44111e-05	-0.00299808
Aged vs. AML	CD8-AB	Early promyelocytes	1453.2	0.745553	0.393462	0.0581114	0.146674	11	0.0199157	0.183912
Aged vs. AML	CD8-AB	HSCs & MPPs	2268.7	0.647152	0.377406	0.0863938	0.207353	4	0.0344788	0.807351
Aged vs. AML	CD8-AB	Late promyelocytes	641.952	-0.0501478	0.417277	0.904342	0.961458	9	0.0038626	0.0685276
Aged vs. AML	CD8-AB	Lympho-myeloid progenitors	3399.58	-0.966701	1.05066	0.357527	0.520039	4	0.0289909	0.521361
Aged vs. AML	CD8-AB	Mature naive B cells	1214.19	0.088994	0.305244	0.770631	0.863784	5	0.00432796	0.0786352
Aged vs. AML	CD8-AB	Myelocytes	1154.87	-0.192131	0.397748	0.629062	0.87693	12	0.00200076	0.0217375
Aged vs. AML	CD8-AB	Non-classical monocytes	1217.79	0.124975	0.409521	0.760234	0.900964	7	0.0132456	0.131337
Aged vs. AML	CD8-AB	Nonswitched memory B cells	2596.61	-0.211659	0.378701	0.576225	0.899689	3	0.00994936	0.105696
Aged vs. AML	CD80-AB	CD4+ cytotoxic T cells	180.993	-0.520909	0.369117	0.158177	0.564918	3	0.000127087	0.00199498
Aged vs. AML	CD80-AB	CD4+ memory T cells	689.718	-0.31442	0.220495	0.153875	0.288167	8	0.000267436	0.00204268
Aged vs. AML	CD80-AB	CD4+ naive T cells	251.96	-0.283516	0.195364	0.146718	0.366796	3	0.000640855	0.0103757
Aged vs. AML	CD80-AB	CD56dimCD16+ NK cells	546.459	-0.18943	0.168345	0.260485	0.47743	5	-0.000112044	-0.00103981
Aged vs. AML	CD80-AB	CD8+ central memory T cells	1249.9	-0.346346	0.236383	0.142869	0.490132	3	0.000197507	0.00165924
Aged vs. AML	CD80-AB	CD8+ effector memory T cells	1255.42	-0.287678	0.195806	0.14178	0.493784	3	9.83303e-05	0.000625409
Aged vs. AML	CD80-AB	CD8+ naive T cells	166.005	-0.280076	0.276703	0.311447	0.566267	4	-5.26316e-05	-0.000814189
Aged vs. AML	CD80-AB	CD8+CD103+ tissue resident memory T cells	520.863	-0.148479	0.212157	0.484017	0.596167	6	0.00038328	0.00557252
Aged vs. AML	CD80-AB	Classical Monocytes	2964.85	-0.189838	0.300874	0.52807	0.93632	8	0.000607	0.00432535
Aged vs. AML	CD80-AB	Conventional dendritic cell 1	298.875	-0.847493	0.234477	0.000301051	0.00354467	3	-0.000239408	-0.00964591
Aged vs. AML	CD80-AB	Early promyelocytes	534.004	-0.359803	0.237464	0.129724	0.254459	11	0.00065834	0.00607948
Aged vs. AML	CD80-AB	HSCs & MPPs	710.693	-0.396345	0.298322	0.183986	0.362451	4	0.000554347	0.0129805
Aged vs. AML	CD80-AB	Late promyelocytes	270.239	-0.704551	0.196673	0.000340525	0.00286609	9	0.00122035	0.0216505
Aged vs. AML	CD80-AB	Lympho-myeloid progenitors	528.148	-0.627916	0.313044	0.0448735	0.172314	4	0.00145108	0.0260956
Aged vs. AML	CD80-AB	Mature naive B cells	575.304	-0.293104	0.191755	0.12638	0.257815	5	0.000367934	0.00668502
Aged vs. AML	CD80-AB	Myelocytes	551.951	0.039511	0.289643	0.891495	0.953888	12	0.00113016	0.0122787
Aged vs. AML	CD80-AB	Non-classical monocytes	825.101	-0.702458	0.409079	0.0859479	0.292223	7	0.00327188	0.0324423
Aged vs. AML	CD80-AB	Nonswitched memory B cells	5202.03	-0.430888	0.301942	0.153565	0.50476	3	0.00162933	0.0173089
Aged vs. AML	CD81-AB	CD4+ cytotoxic T cells	21509.5	-0.0331409	0.544811	0.951495	0.991603	3	0.00219719	0.0344909
Aged vs. AML	CD81-AB	CD4+ memory T cells	51047.1	-1.22088	0.475118	0.0101808	0.0524313	8	0.00190229	0.0145297
Aged vs. AML	CD81-AB	CD4+ naive T cells	17092.9	-0.192162	0.409226	0.638659	0.842633	3	0.00679418	0.110001
Aged vs. AML	CD81-AB	CD56dimCD16+ NK cells	53253	-0.673999	0.295864	0.0227223	0.0931227	5	0.000843666	0.00782957
Aged vs. AML	CD81-AB	CD8+ central memory T cells	180479	-0.610544	0.457941	0.182454	0.522021	3	0.00374963	0.0315004
Aged vs. AML	CD81-AB	CD8+ effector memory T cells	101468	-0.300816	0.538596	0.57649	0.813238	3	0.000806287	0.00512821
Aged vs. AML	CD81-AB	CD8+ naive T cells	7021.92	-0.581649	0.457287	0.203388	0.462246	4	0.00816452	0.126302
Aged vs. AML	CD81-AB	CD8+CD103+ tissue resident memory T cells	36848.7	-0.765443	0.283146	0.0068644	0.0433316	6	0.00253037	0.0367892
Aged vs. AML	CD81-AB	Classical Monocytes	71917.9	-1.49784	0.834633	0.0727156	0.499314	8	0.00108561	0.00773585
Aged vs. AML	CD81-AB	Conventional dendritic cell 1	17110.6	0.800014	0.513455	0.11921	0.251665	3	0.000691144	0.0278466
Aged vs. AML	CD81-AB	Early promyelocytes	34142.8	0.0914378	0.620272	0.882804	0.928309	11	0.00134674	0.0124365
Aged vs. AML	CD81-AB	HSCs & MPPs	36619.9	0.120554	0.599249	0.840562	0.916118	4	0.0014778	0.0346039
Aged vs. AML	CD81-AB	Late promyelocytes	21929.4	0.305785	0.829757	0.712483	0.91804	9	0.0023359	0.0414419
Aged vs. AML	CD81-AB	Lympho-myeloid progenitors	29761.9	0.519473	0.559886	0.353502	0.520039	4	0.00223474	0.0401886
Aged vs. AML	CD81-AB	Mature naive B cells	48358.3	-1.45506	0.574017	0.011249	0.0764931	5	0.000496899	0.00902821
Aged vs. AML	CD81-AB	Myelocytes	19429.6	-0.408615	0.848297	0.630028	0.87693	12	0.00220109	0.0239141
Aged vs. AML	CD81-AB	Non-classical monocytes	11248.5	0.609972	0.505459	0.227521	0.550084	7	0.00232153	0.0230191
Aged vs. AML	CD81-AB	Nonswitched memory B cells	37409	0.370063	0.259914	0.154508	0.50476	3	0.00404823	0.0430057
Aged vs. AML	CD83-AB	CD4+ cytotoxic T cells	584.28	0.355546	0.392772	0.365347	0.861063	3	0.00370131	0.058102
Aged vs. AML	CD83-AB	CD4+ memory T cells	1740.65	-0.159334	0.213132	0.454714	0.638774	8	0.0036915	0.0281958
Aged vs. AML	CD83-AB	CD4+ naive T cells	849.881	-0.0772905	0.175549	0.659736	0.842633	3	0.000284324	0.00460332
Aged vs. AML	CD83-AB	CD56dimCD16+ NK cells	2031.46	-0.100866	0.180625	0.576551	0.744408	5	0.0044233	0.04105
Aged vs. AML	CD83-AB	CD8+ central memory T cells	2866.38	0.06994	0.226245	0.75722	0.940703	3	0.00186976	0.0157077
Aged vs. AML	CD83-AB	CD8+ effector memory T cells	3281.98	-0.0371589	0.231875	0.872681	0.928874	3	0.00121858	0.00775051
Aged vs. AML	CD83-AB	CD8+ naive T cells	448.927	-0.109419	0.160337	0.494966	0.678035	4	3.62818e-05	0.000561265
Aged vs. AML	CD83-AB	CD8+CD103+ tissue resident memory T cells	1275.41	-0.110253	0.179338	0.5387	0.641059	6	0.00244759	0.0355857
Aged vs. AML	CD83-AB	Classical Monocytes	9910.93	-0.25029	0.267565	0.349562	0.834429	8	0.00433515	0.0308913
Aged vs. AML	CD83-AB	Conventional dendritic cell 1	877.523	-0.0665037	0.239817	0.781542	0.84371	3	0.000687838	0.0277135
Aged vs. AML	CD83-AB	Early promyelocytes	1837.94	-1.03022	0.363012	0.00454016	0.0210498	11	0.00123631	0.0114168
Aged vs. AML	CD83-AB	HSCs & MPPs	1762.27	-0.212487	0.21852	0.330856	0.509413	4	0.000933876	0.0218675
Aged vs. AML	CD83-AB	Late promyelocytes	1030.63	-0.491613	0.305689	0.107788	0.302405	9	0.00068283	0.0121143
Aged vs. AML	CD83-AB	Lympho-myeloid progenitors	1431.94	-0.147345	0.28027	0.599081	0.709938	4	0.00276625	0.0497472
Aged vs. AML	CD83-AB	Mature naive B cells	1994.67	-0.217753	0.112011	0.0518909	0.139286	5	0.00276565	0.0502494
Aged vs. AML	CD83-AB	Myelocytes	1792.93	-0.177847	0.231765	0.442867	0.801755	12	0.00588703	0.0639605
Aged vs. AML	CD83-AB	Non-classical monocytes	1471.43	-0.420669	0.230557	0.0680654	0.257136	7	0.00218465	0.0216619
Aged vs. AML	CD83-AB	Nonswitched memory B cells	3184.28	-0.057672	0.127437	0.650871	0.899689	3	0.00132631	0.0140898
Aged vs. AML	CD9-AB	CD4+ cytotoxic T cells	511.94	0.175652	0.435501	0.686703	0.956825	3	0.000908594	0.0142628
Aged vs. AML	CD9-AB	CD4+ memory T cells	1359.1	-0.142669	0.26045	0.583843	0.748454	8	0.000518161	0.00395772
Aged vs. AML	CD9-AB	CD4+ naive T cells	894.284	-0.703304	0.236425	0.0029324	0.0356773	3	0.000561272	0.00908722
Aged vs. AML	CD9-AB	CD56dimCD16+ NK cells	1450.78	-0.0891322	0.229157	0.697309	0.840808	5	0.000904665	0.00839566
Aged vs. AML	CD9-AB	CD8+ central memory T cells	2482.25	0.333653	0.286756	0.24461	0.606575	3	0.000224469	0.00188575
Aged vs. AML	CD9-AB	CD8+ effector memory T cells	2779.14	0.52037	0.312042	0.0953897	0.418885	3	0.00225591	0.0143482
Aged vs. AML	CD9-AB	CD8+ naive T cells	519.536	-0.738038	0.202684	0.00027123	0.00387471	4	0.000285775	0.00442083
Aged vs. AML	CD9-AB	CD8+CD103+ tissue resident memory T cells	1223.75	-0.335237	0.215155	0.119205	0.30871	6	0.000843194	0.0122592
Aged vs. AML	CD9-AB	Classical Monocytes	15358.5	1.00563	0.437134	0.0214199	0.275781	8	0.00273508	0.0194896
Aged vs. AML	CD9-AB	Conventional dendritic cell 1	1360.31	-1.29852	0.328506	7.72385e-05	0.00122294	3	0.00170771	0.0688049
Aged vs. AML	CD9-AB	Early promyelocytes	1939.93	-1.25052	0.299158	2.91325e-05	0.000330168	11	0.00152523	0.0140849
Aged vs. AML	CD9-AB	HSCs & MPPs	2252.59	-0.562982	0.287856	0.0504918	0.136047	4	0.00108572	0.0254231
Aged vs. AML	CD9-AB	Late promyelocytes	1168.45	-1.66101	0.471871	0.000431487	0.00335232	9	0.000394053	0.006991
Aged vs. AML	CD9-AB	Lympho-myeloid progenitors	1384.46	-0.536341	0.266569	0.0442182	0.172314	4	0.000379977	0.00683335
Aged vs. AML	CD9-AB	Mature naive B cells	1557.83	0.106399	0.178116	0.55027	0.748367	5	0.00445834	0.0810039
Aged vs. AML	CD9-AB	Myelocytes	2748.37	-0.186071	0.554937	0.737398	0.9494	12	0.00330158	0.0358705
Aged vs. AML	CD9-AB	Non-classical monocytes	1716.45	0.213395	0.375076	0.569399	0.809559	7	0.00300363	0.0297825
Aged vs. AML	CD9-AB	Nonswitched memory B cells	2159.27	0.00979225	0.210632	0.96292	0.97236	3	0.00115005	0.0122174
Aged vs. AML	CD90-AB	CD4+ cytotoxic T cells	483.442	-0.0596913	0.399119	0.881114	0.991603	3	0.000930657	0.0146092
Aged vs. AML	CD90-AB	CD4+ memory T cells	2255.03	-0.306018	0.370271	0.408537	0.592666	8	0.000576097	0.00440024
Aged vs. AML	CD90-AB	CD4+ naive T cells	607.409	-0.132111	0.175104	0.450566	0.715184	3	0.000263206	0.00426142
Aged vs. AML	CD90-AB	CD56dimCD16+ NK cells	1426.88	0.0384501	0.122267	0.753159	0.846927	5	0.00343124	0.0318433
Aged vs. AML	CD90-AB	CD8+ central memory T cells	2553.39	-0.303694	0.217428	0.162487	0.507158	3	0.00082008	0.00688943
Aged vs. AML	CD90-AB	CD8+ effector memory T cells	2692.17	-0.134877	0.221957	0.543405	0.813238	3	0.00146887	0.00934243
Aged vs. AML	CD90-AB	CD8+ naive T cells	442.16	-0.50879	0.3133	0.104382	0.31631	4	0.000717641	0.0111016
Aged vs. AML	CD90-AB	CD8+CD103+ tissue resident memory T cells	1157.74	-0.224199	0.142967	0.116838	0.30871	6	0.00160741	0.0233702
Aged vs. AML	CD90-AB	Classical Monocytes	9155.61	-0.0337421	0.242009	0.889114	0.970778	8	0.00287582	0.0204924
Aged vs. AML	CD90-AB	Conventional dendritic cell 1	808.36	-0.0440416	0.236343	0.852173	0.889631	3	0.00031343	0.0126283
Aged vs. AML	CD90-AB	Early promyelocytes	1190.68	-0.208234	0.166299	0.210508	0.383426	11	0.0010366	0.00957251
Aged vs. AML	CD90-AB	HSCs & MPPs	3535.81	1.5408	0.240714	1.54397e-10	2.13951e-09	4	0.00075911	0.0177752
Aged vs. AML	CD90-AB	Late promyelocytes	645.613	-0.221771	0.171934	0.1971	0.442379	9	0.00161775	0.028701
Aged vs. AML	CD90-AB	Lympho-myeloid progenitors	1776.03	0.74948	0.272795	0.00600678	0.0408414	4	0.00142238	0.0255794
Aged vs. AML	CD90-AB	Mature naive B cells	1616.15	-0.326019	0.221419	0.14091	0.266163	5	0.00307478	0.055866
Aged vs. AML	CD90-AB	Myelocytes	1653.88	-0.0305035	0.198101	0.877626	0.953888	12	0.00476	0.0517158
Aged vs. AML	CD90-AB	Non-classical monocytes	1211.09	-0.580098	0.191371	0.0024352	0.024839	7	0.00163461	0.016208
Aged vs. AML	CD90-AB	Nonswitched memory B cells	2771.15	-0.225217	0.189511	0.234672	0.649517	3	0.000223515	0.00237448
Aged vs. AML	CD94-AB	CD4+ cytotoxic T cells	543.416	-2.15102	0.711223	0.00249138	0.0355911	3	-1.05708e-06	-1.65938e-05
Aged vs. AML	CD94-AB	CD4+ memory T cells	134.214	1.0921	0.290086	0.000166718	0.00245313	8	0.000239837	0.00183188
Aged vs. AML	CD94-AB	CD4+ naive T cells	100.037	1.68068	0.595822	0.00479083	0.0387537	3	0.000327446	0.00530149
Aged vs. AML	CD94-AB	CD56dimCD16+ NK cells	17999.2	-0.122311	0.554548	0.825435	0.871212	5	0.000278507	0.00258466
Aged vs. AML	CD94-AB	CD8+ central memory T cells	5574.03	-0.109719	0.46764	0.814502	0.975508	3	0.000129367	0.0010868
Aged vs. AML	CD94-AB	CD8+ effector memory T cells	12082	-0.431841	0.488063	0.376261	0.792509	3	0.000322734	0.00205268
Aged vs. AML	CD94-AB	CD8+ naive T cells	43.0396	0.533703	0.333747	0.109793	0.322921	4	6.45161e-05	0.000998038
Aged vs. AML	CD94-AB	CD8+CD103+ tissue resident memory T cells	2619.87	0.809585	0.488174	0.0972382	0.298621	6	0.000128338	0.00186592
Aged vs. AML	CD94-AB	Classical Monocytes	571.248	0.835798	0.268716	0.00186871	0.124106	8	5.69628e-05	0.000405904
Aged vs. AML	CD94-AB	Conventional dendritic cell 1	189.637	2.03438	0.599383	0.000688509	0.00594622	3	8.06712e-05	0.0032503
Aged vs. AML	CD94-AB	Early promyelocytes	182.871	1.39687	0.323877	1.61079e-05	0.000246563	11	0.00362379	0.0334641
Aged vs. AML	CD94-AB	HSCs & MPPs	189.611	0.789512	0.204121	0.000109789	0.000591642	4	0.00490968	0.114965
Aged vs. AML	CD94-AB	Late promyelocytes	70.8132	-0.104912	0.364682	0.773591	0.923537	9	0.000293407	0.00520541
Aged vs. AML	CD94-AB	Lympho-myeloid progenitors	229.34	1.53711	0.407959	0.000164697	0.00263515	4	0.0043458	0.0781531
Aged vs. AML	CD94-AB	Mature naive B cells	123.597	0.827818	0.300506	0.00587369	0.0544651	5	6.93505e-05	0.00126004
Aged vs. AML	CD94-AB	Myelocytes	137.728	0.51088	0.345097	0.138767	0.446657	12	0.000279423	0.00303584
Aged vs. AML	CD94-AB	Non-classical monocytes	89.3565	0.442294	0.315829	0.161387	0.470329	7	0.0025236	0.0250228
Aged vs. AML	CD94-AB	Nonswitched memory B cells	210.983	1.29582	0.418149	0.00194217	0.0400088	3	0.00142721	0.0151618
Aged vs. AML	CD95-AB	CD4+ cytotoxic T cells	8893.7	-0.266638	0.434737	0.539656	0.914672	3	0.000812868	0.0127602
Aged vs. AML	CD95-AB	CD4+ memory T cells	31023.1	-0.0743019	0.267483	0.78118	0.838141	8	0.000468711	0.00358002
Aged vs. AML	CD95-AB	CD4+ naive T cells	2675.97	-0.156593	0.274464	0.56831	0.767987	3	7.04186e-05	0.00114011
Aged vs. AML	CD95-AB	CD56dimCD16+ NK cells	15705.3	-0.337759	0.324531	0.297987	0.498273	5	0.00287848	0.0267135
Aged vs. AML	CD95-AB	CD8+ central memory T cells	49786.5	-0.52827	0.333934	0.113659	0.468276	3	0.000547274	0.00459761
Aged vs. AML	CD95-AB	CD8+ effector memory T cells	35222.2	-0.537038	0.483328	0.266514	0.690204	3	0.00506331	0.032204
Aged vs. AML	CD95-AB	CD8+ naive T cells	1360.36	-0.292316	0.244391	0.231658	0.471576	4	0.000430619	0.00666149
Aged vs. AML	CD95-AB	CD8+CD103+ tissue resident memory T cells	16090.2	-0.0663151	0.339024	0.844919	0.907838	6	0.000480755	0.00698972
Aged vs. AML	CD95-AB	Classical Monocytes	133611	-0.606967	0.436832	0.164688	0.771041	8	0.00779237	0.0555267
Aged vs. AML	CD95-AB	Conventional dendritic cell 1	8621.96	-1.83319	0.555866	0.00097411	0.0077117	3	0.00465083	0.187385
Aged vs. AML	CD95-AB	Early promyelocytes	19016.9	-1.84412	0.538466	0.000615316	0.00423508	11	0.00500545	0.0462231
Aged vs. AML	CD95-AB	HSCs & MPPs	10817.4	-1.05929	0.363782	0.00359259	0.0139392	4	0.00874765	0.204834
Aged vs. AML	CD95-AB	Late promyelocytes	14853.3	-1.96252	0.545884	0.00032425	0.00286609	9	0.0022113	0.0392313
Aged vs. AML	CD95-AB	Lympho-myeloid progenitors	12534.8	-1.21445	0.445261	0.00638147	0.0408414	4	0.00521703	0.0938208
Aged vs. AML	CD95-AB	Mature naive B cells	3711.28	-0.0529134	0.23903	0.824807	0.904627	5	0.0260631	0.473543
Aged vs. AML	CD95-AB	Myelocytes	31172.1	-0.798263	0.431168	0.0641124	0.364067	12	0.0107937	0.117269
Aged vs. AML	CD95-AB	Non-classical monocytes	14162.4	-0.653952	0.425611	0.124415	0.396574	7	0.0243902	0.241841
Aged vs. AML	CD95-AB	Nonswitched memory B cells	10301.4	-0.357899	0.224623	0.111085	0.42377	3	0.00596086	0.0633243
Aged vs. AML	CD98-AB	CD4+ cytotoxic T cells	2274.69	-0.677538	0.361767	0.061088	0.321516	3	0.000424856	0.00666926
Aged vs. AML	CD98-AB	CD4+ memory T cells	9240.71	-0.770305	0.270912	0.00446385	0.0255431	8	0.000978576	0.00747438
Aged vs. AML	CD98-AB	CD4+ naive T cells	3784.38	-0.631746	0.291015	0.0299433	0.149822	3	-9.78883e-05	-0.00158485
Aged vs. AML	CD98-AB	CD56dimCD16+ NK cells	8601.86	-0.432547	0.175642	0.0137912	0.0703351	5	0.00527333	0.0489387
Aged vs. AML	CD98-AB	CD8+ central memory T cells	14312.9	-1.08286	0.316427	0.000621264	0.00723898	3	0.000733333	0.00616068
Aged vs. AML	CD98-AB	CD8+ effector memory T cells	11678.1	-0.433612	0.322556	0.178851	0.516114	3	0.000319789	0.00203395
Aged vs. AML	CD98-AB	CD8+ naive T cells	2229.15	-0.862762	0.320478	0.00710008	0.0473339	4	0.000719292	0.0111272
Aged vs. AML	CD98-AB	CD8+CD103+ tissue resident memory T cells	7411.17	-1.05508	0.239287	1.03726e-05	0.000209526	6	0.0014098	0.0204971
Aged vs. AML	CD98-AB	Classical Monocytes	96461.6	-0.471255	0.630742	0.454977	0.918876	8	0.00333204	0.0237434
Aged vs. AML	CD98-AB	Conventional dendritic cell 1	13758.6	-0.514005	0.694353	0.45914	0.660783	3	0.000597608	0.024078
Aged vs. AML	CD98-AB	Early promyelocytes	34034.5	-1.23085	0.691391	0.0750354	0.173946	11	0.00126782	0.0117078
Aged vs. AML	CD98-AB	HSCs & MPPs	10614.5	-0.392638	0.395319	0.320604	0.50159	4	0.000780139	0.0182676
Aged vs. AML	CD98-AB	Late promyelocytes	18710.7	-1.79885	0.690194	0.00915289	0.0401931	9	0.00558021	0.0990001
Aged vs. AML	CD98-AB	Lympho-myeloid progenitors	14461.6	-0.03871	0.458724	0.932749	0.946728	4	0.00141292	0.0254093
Aged vs. AML	CD98-AB	Mature naive B cells	6280.25	-0.78687	0.339823	0.020584	0.0839828	5	0.00136536	0.0248074
Aged vs. AML	CD98-AB	Myelocytes	19567.6	-0.364717	0.627524	0.561106	0.82576	12	0.00617259	0.067063
Aged vs. AML	CD98-AB	Non-classical monocytes	18263.3	-0.554182	0.498945	0.266694	0.57724	7	0.00708206	0.0702221
Aged vs. AML	CD98-AB	Nonswitched memory B cells	11541.1	0.229047	0.298724	0.443229	0.846806	3	0.000536007	0.00569419
Aged vs. AML	HLA.ABC-AB	CD4+ cytotoxic T cells	5909.82	0.210396	0.575841	0.714834	0.965993	3	0.000648536	0.0101805
Aged vs. AML	HLA.ABC-AB	CD4+ memory T cells	11219.6	-0.208312	0.30704	0.497484	0.68032	8	0.00273052	0.0208558
Aged vs. AML	HLA.ABC-AB	CD4+ naive T cells	5044.4	-0.916148	0.428867	0.0326629	0.149822	3	-0.00011364	-0.00183988
Aged vs. AML	HLA.ABC-AB	CD56dimCD16+ NK cells	14988	-0.350816	0.310191	0.258069	0.47743	5	0.0143103	0.132806
Aged vs. AML	HLA.ABC-AB	CD8+ central memory T cells	28073.3	-0.35602	0.42704	0.404455	0.682932	3	0.0063527	0.0533686
Aged vs. AML	HLA.ABC-AB	CD8+ effector memory T cells	25530.1	-0.199887	0.558142	0.720246	0.876445	3	0.0120899	0.0768955
Aged vs. AML	HLA.ABC-AB	CD8+ naive T cells	2429.62	-0.505235	0.300321	0.0925069	0.298409	4	0.000419419	0.00648825
Aged vs. AML	HLA.ABC-AB	CD8+CD103+ tissue resident memory T cells	8166.38	-0.454106	0.373666	0.224262	0.411826	6	0.00312756	0.0454717
Aged vs. AML	HLA.ABC-AB	Classical Monocytes	87121.8	0.495457	0.636196	0.436109	0.898385	8	0.00736838	0.0525054
Aged vs. AML	HLA.ABC-AB	Conventional dendritic cell 1	9702.22	-0.878019	0.538171	0.102788	0.221928	3	0.00078873	0.0317785
Aged vs. AML	HLA.ABC-AB	Early promyelocytes	21000.5	0.389941	0.448716	0.384838	0.554796	11	0.000873805	0.0080692
Aged vs. AML	HLA.ABC-AB	HSCs & MPPs	22130.2	0.0369051	0.464505	0.936674	0.976962	4	0.000448769	0.0105083
Aged vs. AML	HLA.ABC-AB	Late promyelocytes	10164.7	-0.753737	0.462841	0.103419	0.298437	9	0.00106683	0.0189269
Aged vs. AML	HLA.ABC-AB	Lympho-myeloid progenitors	21546.6	0.472091	0.44043	0.283771	0.486464	4	0.00100484	0.0180705
Aged vs. AML	HLA.ABC-AB	Mature naive B cells	16844.6	-0.838536	0.371828	0.0241224	0.084722	5	0.013177	0.239413
Aged vs. AML	HLA.ABC-AB	Myelocytes	16077.3	0.380016	0.578268	0.511076	0.82576	12	0.00881117	0.0957303
Aged vs. AML	HLA.ABC-AB	Non-classical monocytes	13674.4	-0.591811	0.550592	0.282435	0.587927	7	0.0220963	0.219096
Aged vs. AML	HLA.ABC-AB	Nonswitched memory B cells	72432.4	0.0465902	0.455909	0.918604	0.97236	3	0.00639195	0.0679039
Aged vs. AML	IgD-AB	CD4+ cytotoxic T cells	279.116	1.2287	0.381875	0.00129292	0.028254	3	4.851e-05	0.000761496
Aged vs. AML	IgD-AB	CD4+ memory T cells	454.899	0.34097	0.237609	0.151286	0.288167	8	0.000226566	0.00173052
Aged vs. AML	IgD-AB	CD4+ naive T cells	256.458	0.331947	0.237823	0.162783	0.387578	3	0.000219625	0.00355582
Aged vs. AML	IgD-AB	CD56dimCD16+ NK cells	608.911	0.540841	0.247063	0.0285909	0.105495	5	0.000239666	0.0022242
Aged vs. AML	IgD-AB	CD8+ central memory T cells	846.121	0.642033	0.265503	0.0155983	0.127238	3	0.000408099	0.00342841
Aged vs. AML	IgD-AB	CD8+ effector memory T cells	939.774	0.613317	0.287899	0.033145	0.247426	3	0.000123671	0.000786585
Aged vs. AML	IgD-AB	CD8+ naive T cells	137.593	0.693606	0.243824	0.00444535	0.034195	4	0.000207373	0.00320798
Aged vs. AML	IgD-AB	CD8+CD103+ tissue resident memory T cells	395.178	0.333703	0.295831	0.259312	0.451561	6	0.000401659	0.00583975
Aged vs. AML	IgD-AB	Classical Monocytes	2009.92	0.20487	0.243588	0.400319	0.875148	8	0.000242121	0.0017253
Aged vs. AML	IgD-AB	Conventional dendritic cell 1	346.602	0.485288	0.537541	0.366635	0.580506	3	0.0012696	0.051153
Aged vs. AML	IgD-AB	Early promyelocytes	532.264	0.797852	0.408301	0.0506922	0.136069	11	0.000875695	0.00808665
Aged vs. AML	IgD-AB	HSCs & MPPs	1125.12	1.88336	0.307125	8.66511e-10	9.33906e-09	4	0.000649001	0.0151969
Aged vs. AML	IgD-AB	Late promyelocytes	269.81	1.03016	0.393864	0.00890912	0.0401931	9	0.000650637	0.0115431
Aged vs. AML	IgD-AB	Lympho-myeloid progenitors	587.123	0.606052	0.31078	0.0511644	0.188915	4	0.00106154	0.0190904
Aged vs. AML	IgD-AB	Mature naive B cells	40912.7	-0.262153	0.300604	0.38316	0.613903	5	0.00100278	0.0182196
Aged vs. AML	IgD-AB	Myelocytes	615.707	1.42408	0.343969	3.47082e-05	0.000893737	12	0.000504947	0.00548607
Aged vs. AML	IgD-AB	Non-classical monocytes	441.76	0.43346	0.364678	0.234592	0.550084	7	0.000830184	0.00823169
Aged vs. AML	IgD-AB	Nonswitched memory B cells	24695.8	0.306042	0.415528	0.461419	0.848681	3	0.00104611	0.0111132
Aged vs. AML	IgG-AB	CD4+ cytotoxic T cells	1315.65	-1.25236	0.776955	0.106987	0.445778	3	0.0267384	0.419731
Aged vs. AML	IgG-AB	CD4+ memory T cells	5215.97	-1.6142	0.350441	4.10076e-06	7.33407e-05	8	0.050445	0.3853
Aged vs. AML	IgG-AB	CD4+ naive T cells	1218.3	-0.889172	0.305133	0.00356773	0.0356773	3	0.0238549	0.386221
Aged vs. AML	IgG-AB	CD56dimCD16+ NK cells	60997.2	-0.58841	0.659475	0.372265	0.575319	5	0.0452294	0.419748
Aged vs. AML	IgG-AB	CD8+ central memory T cells	5724.63	-1.33615	0.391	0.000632533	0.00723898	3	0.0441873	0.371215
Aged vs. AML	IgG-AB	CD8+ effector memory T cells	6498.5	-1.00356	0.508537	0.048447	0.304471	3	0.0708336	0.450521
Aged vs. AML	IgG-AB	CD8+ naive T cells	650.349	-1.18619	0.385743	0.0021045	0.021045	4	0.0269294	0.416588
Aged vs. AML	IgG-AB	CD8+CD103+ tissue resident memory T cells	2842.25	-1.16198	0.272955	2.07151e-05	0.000300029	6	0.0489993	0.712404
Aged vs. AML	IgG-AB	Classical Monocytes	1.02449e+06	-1.23831	0.667098	0.0634154	0.499314	8	0.0542976	0.386913
Aged vs. AML	IgG-AB	Conventional dendritic cell 1	17397.3	-1.81923	0.516528	0.000428243	0.00406831	3	0.00702716	0.283129
Aged vs. AML	IgG-AB	Early promyelocytes	15853.7	-1.90937	0.603109	0.00154616	0.00876157	11	0.00550657	0.0508507
Aged vs. AML	IgG-AB	HSCs & MPPs	4041.48	-1.3764	0.401756	0.000612616	0.00258364	4	0.00478643	0.112078
Aged vs. AML	IgG-AB	Late promyelocytes	44247.5	0.486986	0.565283	0.388968	0.673375	9	0.00647786	0.114925
Aged vs. AML	IgG-AB	Lympho-myeloid progenitors	5581.48	-1.64403	0.536813	0.00219442	0.0176438	4	0.00473385	0.0851316
Aged vs. AML	IgG-AB	Mature naive B cells	6810.6	-0.179123	0.537553	0.738969	0.843269	5	0.0550385	1
Aged vs. AML	IgG-AB	Myelocytes	185130	-0.236324	0.754978	0.754265	0.952822	12	0.0751426	0.816397
Aged vs. AML	IgG-AB	Non-classical monocytes	104291	-1.33601	0.597226	0.0252844	0.156504	7	0.100852	1
Aged vs. AML	IgG-AB	Nonswitched memory B cells	25733.3	-0.602154	0.712563	0.398081	0.805872	3	0.0586742	0.623316
Aged vs. AML	IL.21R-AB	CD4+ cytotoxic T cells	801.87	0.863208	0.479566	0.0718641	0.359321	3	0.00152359	0.0239169
Aged vs. AML	IL.21R-AB	CD4+ memory T cells	1874.23	0.489481	0.225064	0.0296411	0.109037	8	0.00207494	0.0158484
Aged vs. AML	IL.21R-AB	CD4+ naive T cells	1056.65	0.0712277	0.253624	0.778833	0.885038	3	4.15443e-05	0.000672619
Aged vs. AML	IL.21R-AB	CD56dimCD16+ NK cells	2294.71	0.462129	0.20143	0.0217769	0.0931227	5	0.00176712	0.0163996
Aged vs. AML	IL.21R-AB	CD8+ central memory T cells	4175.03	0.240153	0.319181	0.451809	0.745313	3	0.00124061	0.0104223
Aged vs. AML	IL.21R-AB	CD8+ effector memory T cells	4953.91	-0.0857088	0.385275	0.823955	0.914499	3	0.000447318	0.00284507
Aged vs. AML	IL.21R-AB	CD8+ naive T cells	581.257	0.231669	0.2468	0.347888	0.6141	4	0.000927239	0.014344
Aged vs. AML	IL.21R-AB	CD8+CD103+ tissue resident memory T cells	1618.67	0.246309	0.25347	0.331175	0.514803	6	0.00085964	0.0124984
Aged vs. AML	IL.21R-AB	Classical Monocytes	12301.4	-0.112099	0.298878	0.707612	0.970778	8	0.00157731	0.0112396
Aged vs. AML	IL.21R-AB	Conventional dendritic cell 1	1317.8	0.116999	0.18961	0.537201	0.663852	3	0.00207625	0.0836537
Aged vs. AML	IL.21R-AB	Early promyelocytes	1753.52	0.489041	0.26042	0.0603954	0.146674	11	0.00183852	0.0169779
Aged vs. AML	IL.21R-AB	HSCs & MPPs	2558.85	0.158604	0.222889	0.476724	0.633455	4	0.0010764	0.0252048
Aged vs. AML	IL.21R-AB	Late promyelocytes	989.872	0.0432636	0.252912	0.864175	0.948714	9	0.00024143	0.00428327
Aged vs. AML	IL.21R-AB	Lympho-myeloid progenitors	1877.05	-0.0225667	0.269823	0.933347	0.946728	4	0.000961558	0.0172923
Aged vs. AML	IL.21R-AB	Mature naive B cells	2758.84	0.537654	0.205402	0.008856	0.066761	5	0.00178626	0.0324547
Aged vs. AML	IL.21R-AB	Myelocytes	2229.12	-0.141663	0.203336	0.485993	0.82576	12	0.00383203	0.0416337
Aged vs. AML	IL.21R-AB	Non-classical monocytes	2475.21	0.0841176	0.246328	0.732738	0.889753	7	0.00432736	0.0429079
Aged vs. AML	IL.21R-AB	Nonswitched memory B cells	4954.04	0.688682	0.396767	0.0826107	0.369952	3	0.00086676	0.0092079
Aged vs. AML	TCRab-AB	CD4+ cytotoxic T cells	1861.4	0.0267163	0.860052	0.975219	0.991603	3	-9.71364e-05	-0.00152482
Aged vs. AML	TCRab-AB	CD4+ memory T cells	5036.65	-0.866155	0.419838	0.0391058	0.129932	8	0.00389933	0.0297832
Aged vs. AML	TCRab-AB	CD4+ naive T cells	4254.7	0.778929	0.632172	0.217894	0.463603	3	0.00211166	0.0341886
Aged vs. AML	TCRab-AB	CD56dimCD16+ NK cells	1053.76	-0.228352	0.315002	0.468498	0.637158	5	0.000467938	0.00434265
Aged vs. AML	TCRab-AB	CD8+ central memory T cells	8174.5	0.456407	0.482904	0.344592	0.671737	3	0.000693014	0.00582196
Aged vs. AML	TCRab-AB	CD8+ effector memory T cells	9921.98	0.361527	0.579137	0.532463	0.813238	3	0.000833331	0.00530022
Aged vs. AML	TCRab-AB	CD8+ naive T cells	1082.39	0.307724	0.51269	0.548363	0.731151	4	0.000307388	0.00475516
Aged vs. AML	TCRab-AB	CD8+CD103+ tissue resident memory T cells	2591.49	-0.294847	0.340121	0.386003	0.565019	6	0.00268016	0.0389669
Aged vs. AML	TCRab-AB	Classical Monocytes	2858.48	-0.032139	0.20482	0.875313	0.970778	8	0.00034501	0.00245847
Aged vs. AML	TCRab-AB	Conventional dendritic cell 1	321.206	-0.241694	0.337044	0.473313	0.660783	3	0.00234687	0.094557
Aged vs. AML	TCRab-AB	Early promyelocytes	545.02	-0.166342	0.184082	0.366192	0.554796	11	0.00172629	0.0159415
Aged vs. AML	TCRab-AB	HSCs & MPPs	778.866	0.169729	0.25366	0.50342	0.65109	4	0.00205182	0.0480453
Aged vs. AML	TCRab-AB	Late promyelocytes	302.034	-0.317889	0.261244	0.22367	0.480653	9	0.00160143	0.0284115
Aged vs. AML	TCRab-AB	Lympho-myeloid progenitors	550.702	0.156399	0.303563	0.606406	0.709938	4	0.00115277	0.020731
Aged vs. AML	TCRab-AB	Mature naive B cells	668.916	0.0133233	0.174201	0.939035	0.977363	5	8.38069e-05	0.0015227
Aged vs. AML	TCRab-AB	Myelocytes	600.86	-0.204754	0.250443	0.413604	0.801755	12	0.00120351	0.0130757
Aged vs. AML	TCRab-AB	Non-classical monocytes	455.982	-0.3261	0.253004	0.197429	0.491165	7	0.00150843	0.0149568
Aged vs. AML	TCRab-AB	Nonswitched memory B cells	1151.83	-0.0168439	0.167528	0.919912	0.97236	3	0.000730133	0.00775646
Aged vs. AML	TCRgd-AB	CD4+ cytotoxic T cells	1302.71	0.0667796	0.333999	0.841528	0.991603	3	-0.000183932	-0.00288731
Aged vs. AML	TCRgd-AB	CD4+ memory T cells	4233.34	0.477481	0.278842	0.0868276	0.212934	8	0.00092726	0.00708243
Aged vs. AML	TCRgd-AB	CD4+ naive T cells	2187.43	0.350128	0.279403	0.21016	0.456869	3	0.000681238	0.0110295
Aged vs. AML	TCRgd-AB	CD56dimCD16+ NK cells	4419.77	-1.06526	0.40773	0.00898389	0.0509087	5	0.000472771	0.00438751
Aged vs. AML	TCRgd-AB	CD8+ central memory T cells	6217.15	0.0293946	0.319711	0.926745	0.990341	3	0.000131811	0.00110733
Aged vs. AML	TCRgd-AB	CD8+ effector memory T cells	6352.73	0.0414932	0.288835	0.885771	0.928874	3	0.00045944	0.00292217
Aged vs. AML	TCRgd-AB	CD8+ naive T cells	992.493	0.176017	0.247879	0.477648	0.672744	4	0.000514029	0.00795182
Aged vs. AML	TCRgd-AB	CD8+CD103+ tissue resident memory T cells	2820.43	-0.024667	0.240358	0.91826	0.938635	6	0.000492874	0.00716593
Aged vs. AML	TCRgd-AB	Classical Monocytes	14126.5	-0.316202	0.318382	0.320636	0.834429	8	0.00345213	0.0245992
Aged vs. AML	TCRgd-AB	Conventional dendritic cell 1	1609.98	-0.58704	0.266551	0.0276403	0.0988124	3	0.000451271	0.018182
Aged vs. AML	TCRgd-AB	Early promyelocytes	2951.72	-0.788693	0.23117	0.000645493	0.00423508	11	0.00123774	0.01143
Aged vs. AML	TCRgd-AB	HSCs & MPPs	3096.59	-0.288042	0.259136	0.266332	0.445417	4	0.000565545	0.0132427
Aged vs. AML	TCRgd-AB	Late promyelocytes	1690.4	-1.23477	0.288652	1.88824e-05	0.000317853	9	0.000639893	0.0113525
Aged vs. AML	TCRgd-AB	Lympho-myeloid progenitors	2391.2	-0.522104	0.340662	0.125371	0.352953	4	0.000555556	0.00999089
Aged vs. AML	TCRgd-AB	Mature naive B cells	2912.16	0.0367676	0.209131	0.860442	0.922733	5	-0.000281772	-0.00511954
Aged vs. AML	TCRgd-AB	Myelocytes	3235.55	-0.922104	0.357132	0.00982386	0.101186	12	0.00217902	0.0236742
Aged vs. AML	TCRgd-AB	Non-classical monocytes	2064.62	-0.38463	0.278312	0.166969	0.473078	7	0.00197248	0.0195581
Aged vs. AML	TCRgd-AB	Nonswitched memory B cells	4666.8	0.0122561	0.250088	0.960914	0.97236	3	0.000933157	0.00991326
Aged vs. AML	Tim3-AB	CD4+ cytotoxic T cells	512.613	-0.781949	0.295056	0.00804502	0.0922242	3	0.000131738	0.00206799
Aged vs. AML	Tim3-AB	CD4+ memory T cells	3298.92	-1.3322	0.358911	0.00020579	0.00264954	8	0.0021189	0.0161842
Aged vs. AML	Tim3-AB	CD4+ naive T cells	1233.16	-0.0183896	0.219004	0.933081	0.965351	3	0.010852	0.175698
Aged vs. AML	Tim3-AB	CD56dimCD16+ NK cells	27493.1	-1.05103	0.392918	0.00747439	0.0508259	5	0.00551052	0.0511399
Aged vs. AML	Tim3-AB	CD8+ central memory T cells	5334.17	-2.0408	0.404558	4.5467e-07	1.56103e-05	3	0.000268929	0.00225925
Aged vs. AML	Tim3-AB	CD8+ effector memory T cells	5136.36	-0.951485	0.449542	0.0342967	0.247426	3	0.000214356	0.00136337
Aged vs. AML	Tim3-AB	CD8+ naive T cells	986.791	-0.624913	0.307773	0.0423126	0.209533	4	0.00163932	0.0253596
Aged vs. AML	Tim3-AB	CD8+CD103+ tissue resident memory T cells	2729.18	-1.17243	0.335741	0.000479305	0.00605122	6	0.000253504	0.00368571
Aged vs. AML	Tim3-AB	Classical Monocytes	111665	-1.14738	0.744829	0.123446	0.669209	8	0.00558752	0.0398155
Aged vs. AML	Tim3-AB	Conventional dendritic cell 1	23806.5	0.151855	0.75888	0.841399	0.888143	3	0.00129241	0.0520723
Aged vs. AML	Tim3-AB	Early promyelocytes	9960.57	-0.192632	0.619535	0.755853	0.866259	11	0.0621657	0.574073
Aged vs. AML	Tim3-AB	HSCs & MPPs	8239.72	-2.59628	0.422821	8.23221e-10	9.33906e-09	4	0.00956636	0.224005
Aged vs. AML	Tim3-AB	Late promyelocytes	5614.04	-0.828025	0.836171	0.322048	0.599685	9	0.0128021	0.227126
Aged vs. AML	Tim3-AB	Lympho-myeloid progenitors	12499.5	-1.9093	0.551985	0.000542233	0.00589437	4	0.0443576	0.797709
Aged vs. AML	Tim3-AB	Mature naive B cells	1835.66	-0.134704	0.192324	0.483676	0.685208	5	0.00465531	0.0845828
Aged vs. AML	Tim3-AB	Myelocytes	19110.6	-1.49091	0.738397	0.0434756	0.298532	12	0.00404698	0.043969
Aged vs. AML	Tim3-AB	Non-classical monocytes	20736	-1.65035	0.617285	0.00750511	0.0637934	7	0.00662556	0.0656957
Aged vs. AML	Tim3-AB	Nonswitched memory B cells	3358.55	-0.101848	0.212882	0.632348	0.899689	3	0.00615216	0.0653566
Aged vs. AML	CD38-AB	CD8+ central memory T cells	740.312	-0.510768	0.406778	0.209246	0.489826	0.000613134	0.00481143
Aged vs. AML	CD27-AB	CD4+ cytotoxic T cells	52.2856	1.11293	0.870731	0.201195	0.49072	0.000145896	0.00186158
Aged vs. AML	CD124-AB	CD11c+ memory B cells	112.819	-0.410849	0.295568	0.164519	0.491348	-0.000131674	-0.00898537
Aged vs. AML	CD137-AB	CD11c+ memory B cells	217.672	0.523345	0.372198	0.159697	0.491348	0.000507937	0.0346614
Aged vs. AML	CD1c-AB	CD11c+ memory B cells	153.73	0.654739	0.465517	0.159583	0.491348	-4.53102e-05	-0.00309195
Aged vs. AML	CD270-AB	CD11c+ memory B cells	218.547	-0.365056	0.263205	0.165454	0.491348	0.0126618	0.864033
Aged vs. AML	TCRgd-AB	CD11c+ memory B cells	94.9434	-0.348448	0.243719	0.1528	0.491348	0.000742785	0.0506873
Aged vs. AML	IL.21R-AB	Plasma cells	147.306	0.3804	0.363202	0.294937	0.491562	0.000962041	0.0411822
Aged vs. AML	CD357-AB	CD8+CD103+ tissue resident memory T cells	155.746	0.296339	0.278818	0.287855	0.492769	0.000799894	0.0131147
Aged vs. AML	CD20-AB	Early erythroid progenitor	46.2276	0.345323	0.326627	0.290402	0.493684	-4.69237e-05	-0.00123735
Aged vs. AML	CD197-AB	Plasma cells	83.9781	-0.364283	0.352624	0.301574	0.494384	0.000702018	0.0300514
Aged vs. AML	CD69-AB	Plasma cells	281.661	-0.858868	0.840636	0.306928	0.495046	0.000457901	0.0196014
Aged vs. AML	CD279-AB	Lympho-myeloid progenitors	72.7651	0.270063	0.291567	0.354318	0.495075	0.00416324	0.0522404
Aged vs. AML	CD11a-AB	Non-classical monocytes	22211.9	-0.436957	0.427042	0.306205	0.495915	0.043893	0.454634
Aged vs. AML	CD196-AB	Non-classical monocytes	218.874	-0.352057	0.338569	0.298415	0.495915	0.0016603	0.017197
Aged vs. AML	CD278-AB	Non-classical monocytes	77.386	0.233575	0.22832	0.3063	0.495915	0.00112517	0.0116543
Aged vs. AML	CD45RA-AB	Mature naive B cells	4776.63	-0.219172	0.244316	0.369673	0.496141	0.00290228	0.0607297
Aged vs. AML	CD34-AB	Early erythroid progenitor	6595.98	0.812872	0.783485	0.299499	0.49646	0.016632	0.438579
Aged vs. AML	CD98-AB	Early erythroid progenitor	5606.25	-0.566879	0.548959	0.30177	0.49646	0.00278091	0.0733313
Aged vs. AML	B7.H4-AB	HSCs & MPPs	578.798	0.200443	0.219409	0.360948	0.496693	0.000689946	0.0122621
Aged vs. AML	CD279-AB	HSCs & MPPs	218.358	0.28925	0.317095	0.361669	0.496693	0.00299028	0.053145
Aged vs. AML	CD14-AB	Late promyelocytes	112.734	-0.364212	0.347842	0.29507	0.496702	0.00211082	0.0296045
Aged vs. AML	CD16-AB	Non-classical monocytes	71322	-0.751816	0.757798	0.321146	0.496815	0.0348528	0.360998
Aged vs. AML	CD24-AB	Non-classical monocytes	231.26	0.246084	0.248208	0.321468	0.496815	0.00138068	0.0143008
Aged vs. AML	CD28-AB	Non-classical monocytes	213.995	0.352375	0.354579	0.320329	0.496815	0.00578275	0.0598965
Aged vs. AML	CD38-AB	Erythro-myeloid progenitors	1293.64	0.88238	0.72981	0.226642	0.498613	0.000860613	0.0217292
Aged vs. AML	IL.21R-AB	Non-classical monocytes	855.465	0.22833	0.234221	0.329634	0.501831	0.00379498	0.0393076
Aged vs. AML	CD357-AB	Late erythroid progenitor	108.827	-0.218223	0.226196	0.334668	0.502002	0.00644597	0.126777
Aged vs. AML	CD8-AB	Early erythroid progenitor	194.829	0.600178	0.591364	0.310151	0.50215	0.00262609	0.0692487
Aged vs. AML	CD62L-AB	Early promyelocytes	1094.7	0.363643	0.409692	0.374755	0.50296	0.00365164	0.0288282
Aged vs. AML	CD11a-AB	Conventional dendritic cell 2	8423.99	-0.41063	0.439518	0.350163	0.503051	0.00507497	0.19371
Aged vs. AML	IL.21R-AB	CD8+CD103+ tissue resident memory T cells	270.862	0.26988	0.260045	0.299355	0.503913	0.00261967	0.0429508
Aged vs. AML	CD326-AB	Erythro-myeloid progenitors	36.0697	-0.963839	0.810251	0.234221	0.504083	0.000463211	0.0116954
Aged vs. AML	CD274-AB	CD4+ naive T cells	80.2942	0.271094	0.260619	0.298251	0.50551	0.00136994	0.0175088
Aged vs. AML	TCRab-AB	HSCs & MPPs	150.958	0.225413	0.25312	0.373177	0.505754	0.00138095	0.0245431
Aged vs. AML	CD184-AB	Late promyelocytes	297.315	0.381452	0.372876	0.306308	0.507166	0.00320059	0.0448886
Aged vs. AML	CD62L-AB	Megakaryocyte progenitors	224.535	0.561968	0.47603	0.237789	0.508005	0.00284822	0.0969567
Aged vs. AML	CD126-AB	Eosinophil-basophil-mast cell progenitors	64.7784	0.413251	0.455777	0.364568	0.508341	0.00496806	0.0897887
Aged vs. AML	CD133-AB	Early erythroid progenitor	81.2648	-0.395324	0.397523	0.319994	0.509991	0.0121016	0.319114
Aged vs. AML	CD152-AB	Late promyelocytes	1430.17	-0.364427	0.361728	0.313714	0.511049	0.00400991	0.0562394
Aged vs. AML	CD26-AB	Early promyelocytes	497.926	-0.203429	0.237344	0.391388	0.511815	0.00398296	0.0314438
Aged vs. AML	CD335-AB	Early promyelocytes	145.92	-0.194753	0.225004	0.386735	0.511815	0.00124329	0.00981524
Aged vs. AML	CD314-AB	CD4+ naive T cells	59.55	0.223752	0.219117	0.30718	0.511967	0.000808175	0.0103291
Aged vs. AML	CD126-AB	Classical Monocytes	1802.09	0.288901	0.312119	0.354649	0.512156	0.019631	0.114928
Aged vs. AML	CD49d-AB	Classical Monocytes	17375.4	-0.28549	0.305681	0.350331	0.512156	0.0111148	0.0650707
Aged vs. AML	CD13-AB	Mature naive B cells	203.745	0.157267	0.181837	0.387105	0.512788	0.000923914	0.0193327
Aged vs. AML	CD56-AB	CD8+ central memory T cells	372.272	-0.671804	0.552586	0.224082	0.5129	0.00168201	0.0131992
Aged vs. AML	CD152-AB	CD4+ memory T cells	1111.59	-0.202856	0.192756	0.292616	0.513458	0.0182896	0.163634
Aged vs. AML	CD81-AB	HSCs & MPPs	6723.91	0.420061	0.48246	0.383936	0.513577	0.00320443	0.056951
Aged vs. AML	CD134-AB	Aberrant erythroid	236.31	0.287008	0.228614	0.209323	0.51565	0.000615142	0.0269314
Aged vs. AML	CD11c-AB	CD11c+ memory B cells	2227.02	-0.586375	0.436582	0.179239	0.516629	0.00491587	0.335457
Aged vs. AML	CD14-AB	CD4+ cytotoxic T cells	26.1839	-0.33487	0.271332	0.217139	0.516997	0.00760649	0.0970561
Aged vs. AML	CD275-AB	CD8+CD103+ tissue resident memory T cells	101.709	0.343936	0.340439	0.312365	0.517194	0.00155669	0.0255228
Aged vs. AML	CD69-AB	CD4+ memory T cells	1324.06	0.459492	0.443677	0.300368	0.5173	0.0010168	0.00909711
Aged vs. AML	CD126-AB	Erythro-myeloid progenitors	97.0223	0.620895	0.541131	0.251215	0.518131	0.00326684	0.0824829
Aged vs. AML	CD223-AB	Erythro-myeloid progenitors	98.8298	0.38195	0.331358	0.249041	0.518131	0.000778249	0.0196496
Aged vs. AML	CD235a-b-AB	CD4+ naive T cells	310.756	-0.997053	0.995154	0.316388	0.518669	0.000848315	0.0108421
Aged vs. AML	TCRab-AB	Early promyelocytes	227.567	-0.134128	0.160016	0.401911	0.518923	0.00170776	0.0134821
Aged vs. AML	CD154-AB	Eosinophil-basophil-mast cell progenitors	12.4006	0.414917	0.470116	0.377461	0.519008	2.31399e-06	4.18212e-05
Aged vs. AML	CD123-AB	Myelocytes	3315.58	-0.39692	0.365871	0.277983	0.51925	0.0240336	0.209413
Aged vs. AML	CD185-AB	CD4+ naive T cells	2.58617	-0.428024	0.43229	0.32211	0.519532	2.37531e-05	0.000303582
Aged vs. AML	CD24-AB	Conventional dendritic cell 1	50.9485	0.381064	0.37034	0.303501	0.519553	0.000517384	0.0104542
Aged vs. AML	CD178-AB	HSCs & MPPs	310.864	0.156757	0.184208	0.394781	0.521314	0.00190767	0.0339042
Aged vs. AML	CD29-AB	Non-classical monocytes	3583	-0.331305	0.357189	0.353649	0.522786	0.00727581	0.0753613
Aged vs. AML	CD8-AB	Non-classical monocytes	430.099	0.325702	0.349698	0.351658	0.522786	0.013912	0.144098
Aged vs. AML	CD16-AB	CD8+ naive T cells	142.356	0.258258	0.253717	0.308725	0.523263	0.000216115	0.00305146
Aged vs. AML	CD163-AB	CD56brightCD16- NK cells	75.1602	-0.417546	0.358169	0.243704	0.523489	0.00307006	0.139105
Aged vs. AML	CD185-AB	CD56brightCD16- NK cells	0.957545	0.801064	0.694583	0.248787	0.523489	0	0
Aged vs. AML	CD90-AB	Late promyelocytes	238.193	-0.140356	0.143228	0.32711	0.524414	0.000556321	0.00780246
Aged vs. AML	IL.21R-AB	CD69+PD-1+ memory CD4+ T cells	143.961	0.317999	0.318607	0.318236	0.525089	0.0005	0.0216094
Aged vs. AML	IL.21R-AB	CD8+ effector memory T cells	281.902	0.339044	0.341596	0.320941	0.525796	0.000968354	0.00690634
Aged vs. AML	CD123-AB	Late erythroid progenitor	2235.37	-0.665471	0.721008	0.356021	0.526292	0.0291376	0.573071
Aged vs. AML	CD178-AB	Late erythroid progenitor	193.887	0.224658	0.248869	0.366676	0.526774	0.00185436	0.0364711
Aged vs. AML	IgG-AB	Late erythroid progenitor	896.234	-0.365481	0.401317	0.362452	0.526774	0.0508448	1
Aged vs. AML	CD226-AB	Conventional dendritic cell 1	91.1176	0.655683	0.657636	0.31875	0.527766	0.00193465	0.0390912
Aged vs. AML	IgD-AB	Conventional dendritic cell 1	32.8906	0.417887	0.416694	0.315927	0.527766	0.00402241	0.0812761
Aged vs. AML	CD194-AB	Late erythroid progenitor	232.938	-0.264669	0.297274	0.373293	0.528832	0.00142962	0.0281173
Aged vs. AML	CD20-AB	CD56dimCD16+ NK cells	76.4769	0.442065	0.440267	0.315338	0.529318	0.000801735	0.0112183
Aged vs. AML	CD163-AB	CD4+ memory T cells	485.734	0.220872	0.224481	0.325153	0.530513	0.00759182	0.0679225
Aged vs. AML	CD1a-AB	CD4+ memory T cells	98.4713	0.355985	0.358407	0.320592	0.530513	0.000269652	0.00241253
Aged vs. AML	CD83-AB	CD4+ memory T cells	567.012	-0.316191	0.315663	0.316501	0.530513	0.00499848	0.0447205
Aged vs. AML	CD314-AB	Early erythroid progenitor	122.286	-0.276236	0.288627	0.338532	0.531235	0.004432	0.11687
Aged vs. AML	CD126-AB	CD11c+ memory B cells	63.0157	0.48677	0.371451	0.190042	0.532118	0.00955598	0.652096
Aged vs. AML	CD154-AB	CD4+ naive T cells	29.6177	0.257573	0.267324	0.335286	0.5322	0.000118155	0.00151011
Aged vs. AML	CD326-AB	Megakaryocyte progenitors	124.545	0.918403	0.806663	0.254903	0.532464	0.000190909	0.00649877
Aged vs. AML	Tim3-AB	Mature naive B cells	354.272	-0.116555	0.140681	0.407386	0.532735	0.00588232	0.123086
Aged vs. AML	CD28-AB	CD8+CD103+ tissue resident memory T cells	1287.38	0.361369	0.373502	0.333287	0.534318	0.00245691	0.0402824
Aged vs. AML	CD30-AB	Late erythroid progenitor	124.935	-0.178499	0.204405	0.382523	0.534484	0.000444909	0.00875035
Aged vs. AML	CD335-AB	Eosinophil-basophil-mast cell progenitors	13.1961	0.366679	0.430637	0.394503	0.535011	0.00271251	0.0490237
Aged vs. AML	CD38-AB	HSCs & MPPs	1910.8	0.504075	0.612599	0.410596	0.535333	0.00551154	0.0979543
Aged vs. AML	CD25-AB	CD11c+ memory B cells	12.5863	-0.481535	0.373156	0.196898	0.536	0.000222222	0.0151643
Aged vs. AML	TCRgd-AB	CD4+ cytotoxic T cells	186.606	0.46645	0.389088	0.230594	0.536265	0.00103255	0.013175
Aged vs. AML	CD314-AB	Class switched memory B cells	75.2375	0.215786	0.252401	0.392588	0.537791	7.35017e-06	0.000308664
Aged vs. AML	CD11c-AB	Plasma cells	198.021	-0.288963	0.302302	0.339134	0.538308	0.000769519	0.0329409
Aged vs. AML	CD49d-AB	Plasma cells	6044.79	-0.427177	0.452017	0.344634	0.538491	0.00129007	0.0552241
Aged vs. AML	CD94-AB	Late promyelocytes	26.3745	-0.369238	0.388204	0.341531	0.538978	0.000140991	0.00197741
Aged vs. AML	CD103-AB	CD56dimCD16+ NK cells	65.147	-0.417196	0.425791	0.327178	0.539557	0.000509096	0.00712355
Aged vs. AML	CD270-AB	Lympho-myeloid progenitors	198.341	-0.147886	0.17266	0.391712	0.539928	0.00632921	0.0794189
Aged vs. AML	CD206-AB	Plasma cells	65.6502	0.309535	0.333752	0.353699	0.544152	0.00030797	0.0131833
Aged vs. AML	Tim3-AB	Plasma cells	228.28	-0.369446	0.403367	0.359716	0.545025	0.00168596	0.0721713
Aged vs. AML	CD56-AB	Mature naive B cells	343.443	0.387748	0.483304	0.422388	0.545362	0.00273141	0.0571543
Aged vs. AML	CD314-AB	Eosinophil-basophil-mast cell progenitors	34.19	-0.291049	0.351511	0.407674	0.545401	0.00746842	0.134978
Aged vs. AML	CD49E-AB	Late erythroid progenitor	1249.59	-0.606826	0.715308	0.396247	0.546178	0.00275533	0.054191
Aged vs. AML	CD40-AB	Early promyelocytes	14.9241	0.259855	0.328449	0.428852	0.546786	0.000188372	0.00148712
Aged vs. AML	CD30-AB	Conventional dendritic cell 1	73.7368	-0.419366	0.440624	0.341221	0.547037	0.00100091	0.0202242
Aged vs. AML	CD336-AB	Conventional dendritic cell 1	22.2165	-0.468069	0.486497	0.335989	0.547037	0.00169987	0.0343472
Aged vs. AML	CD163-AB	CD8+CD103+ tissue resident memory T cells	237.304	0.149865	0.161876	0.354548	0.547189	0.011877	0.19473
Aged vs. AML	CD206-AB	CD8+CD103+ tissue resident memory T cells	72.1588	0.271586	0.296751	0.360086	0.547189	0.0412495	0.676306
Aged vs. AML	CD21-AB	CD8+CD103+ tissue resident memory T cells	63.8625	0.40347	0.439657	0.35878	0.547189	0.00089231	0.0146299
Aged vs. AML	CD30-AB	CD8+CD103+ tissue resident memory T cells	125.412	0.119777	0.131668	0.362986	0.547189	0.00328295	0.0538256
Aged vs. AML	CD154-AB	CD8+ central memory T cells	73.938	0.32945	0.283052	0.244455	0.547367	0.00050729	0.00398084
Aged vs. AML	CD32-AB	CD8+ naive T cells	345.023	-0.562704	0.581639	0.333321	0.547909	0.0227101	0.320658
Aged vs. AML	CD39-AB	CD8+CD103+ tissue resident memory T cells	143.339	-0.295411	0.328806	0.368954	0.548006	0.00763088	0.125112
Aged vs. AML	CD274-AB	Conventional dendritic cell 1	213.557	-0.285829	0.304311	0.347594	0.548546	0.000927052	0.0187318
Aged vs. AML	CD21-AB	Plasmacytoid dendritic cell progenitors	50.7562	1.17731	0.957077	0.218656	0.549444	0.00957857	0.408758
Aged vs. AML	CD11b-AB	CD56brightCD16- NK cells	54.5309	-0.541555	0.498994	0.277791	0.550136	0.00510152	0.23115
Aged vs. AML	CD137-AB	CD56brightCD16- NK cells	123.134	0.324771	0.29904	0.27746	0.550136	0.000120707	0.00546925
Aged vs. AML	CD30-AB	CD56brightCD16- NK cells	38.6407	-0.36314	0.329067	0.269792	0.550136	-4.7619e-05	-0.00215762
Aged vs. AML	CD26-AB	CD56dimCD16+ NK cells	489.467	0.441246	0.467805	0.345565	0.550561	0.00028059	0.00392617
Aged vs. AML	CD335-AB	CD56dimCD16+ NK cells	854.047	-0.45284	0.474798	0.340209	0.550561	0.0410134	0.573882
Aged vs. AML	CD16-AB	CD11c+ memory B cells	148.329	0.444741	0.353239	0.208017	0.550964	0.00451046	0.307792
Aged vs. AML	CD11a-AB	CD11c+ memory B cells	892.229	-0.374036	0.300874	0.213806	0.551395	0.00382698	0.261152
Aged vs. AML	CD137-AB	Conventional dendritic cell 1	165.457	0.393735	0.428748	0.358443	0.551733	0.00367565	0.0742694
Aged vs. AML	CD194-AB	Conventional dendritic cell 1	112.813	0.362676	0.396654	0.360538	0.551733	0.00430752	0.0870368
Aged vs. AML	CD152-AB	CD8+ effector memory T cells	600.722	-0.158678	0.170237	0.351284	0.552018	0.0302782	0.215946
Aged vs. AML	CD30-AB	CD8+ effector memory T cells	147.223	0.20707	0.219961	0.346503	0.552018	0.00194065	0.0138408
Aged vs. AML	CD13-AB	CD4+ cytotoxic T cells	75.9731	-0.441352	0.382532	0.248597	0.552437	0.000751246	0.00958564
Aged vs. AML	CD2-AB	CD4+ cytotoxic T cells	6125.04	-0.363364	0.314812	0.248407	0.552437	0.0247703	0.31606
Aged vs. AML	CD80-AB	CD69+PD-1+ memory CD4+ T cells	49.2716	0.470235	0.493796	0.340952	0.553348	0	0
Aged vs. AML	CD49d-AB	CD56dimCD16+ NK cells	4562.94	-0.230517	0.248386	0.353376	0.553623	0.00209864	0.0293653
Aged vs. AML	CD226-AB	Plasma cells	113.896	-0.549221	0.614298	0.371289	0.554162	0.00242239	0.103696
Aged vs. AML	CD29-AB	Early promyelocytes	1872.87	-0.169302	0.21939	0.440296	0.554447	0.00441884	0.034885
Aged vs. AML	CD4-AB	CD56dimCD16+ NK cells	762.414	0.720154	0.800301	0.368199	0.558236	0.00414604	0.0580136
Aged vs. AML	CD8-AB	CD56dimCD16+ NK cells	1796.4	0.613352	0.676984	0.364933	0.558236	0.00100378	0.0140454
Aged vs. AML	CD29-AB	Late erythroid progenitor	2433.14	-0.377553	0.459635	0.411407	0.559513	0.00352126	0.0692552
Aged vs. AML	CD184-AB	CD8+ central memory T cells	179.517	-0.389981	0.345587	0.259126	0.560023	0.000456817	0.00358477
Aged vs. AML	CD27-AB	CD8+ central memory T cells	6575.62	-0.643905	0.572831	0.260982	0.560023	0.00269836	0.0211747
Aged vs. AML	TCRab-AB	Lympho-myeloid progenitors	65.5918	0.167427	0.204109	0.412057	0.560397	0.00191532	0.0240334
Aged vs. AML	CD206-AB	Mature naive B cells	94.0958	0.161824	0.213367	0.448195	0.560641	0.000448501	0.0093848
Aged vs. AML	CD314-AB	Mature naive B cells	137.336	0.137794	0.184933	0.456207	0.560641	0.00104699	0.0219082
Aged vs. AML	CD336-AB	Mature naive B cells	65.1273	0.123497	0.163182	0.449166	0.560641	-0.000255715	-0.00535079
Aged vs. AML	CD95-AB	Mature naive B cells	721.995	-0.200313	0.267842	0.454535	0.560641	0.0153841	0.32191
Aged vs. AML	CD195-AB	Late erythroid progenitor	54.4781	0.232796	0.287301	0.417776	0.560699	0.000109569	0.00215497
Aged vs. AML	CD124-AB	Megakaryocyte progenitors	274.379	0.314706	0.289588	0.277154	0.560778	-0.000267081	-0.00909177
Aged vs. AML	CD134-AB	Megakaryocyte progenitors	394.346	0.254035	0.235936	0.28161	0.560778	0.000356437	0.0121335
Aged vs. AML	CD49d-AB	Megakaryocyte progenitors	6710.05	0.520286	0.488004	0.286355	0.560778	-0.000393215	-0.0133855
Aged vs. AML	CD273-AB	Megakaryocyte progenitors	446.089	0.27667	0.262852	0.292538	0.561195	-0.000153661	-0.0052308
Aged vs. AML	CD223-AB	CD4+ cytotoxic T cells	85.0467	0.366747	0.328303	0.263952	0.5616	0.00121462	0.0154982
Aged vs. AML	CD83-AB	CD4+ cytotoxic T cells	107.122	-0.519113	0.461536	0.260695	0.5616	0.00466885	0.0595729
Aged vs. AML	CD235a-b-AB	Lympho-myeloid progenitors	633.413	0.69881	0.864345	0.418811	0.562089	0.0177976	0.223324
Aged vs. AML	CD1a-AB	Non-classical monocytes	99.1632	0.233745	0.275998	0.397046	0.562482	0.00135038	0.013987
Aged vs. AML	CD29-AB	Plasmacytoid dendritic cell progenitors	372.74	-0.5677	0.472645	0.229708	0.562784	0.00140317	0.0598794
Aged vs. AML	IL.21R-AB	Erythro-myeloid progenitors	112.038	0.33472	0.30917	0.278968	0.563628	0.000952157	0.0240406
Aged vs. AML	CD314-AB	CD8+ central memory T cells	2463.82	0.516321	0.466496	0.268377	0.56414	0.00148753	0.011673
Aged vs. AML	CD117-AB	Late erythroid progenitor	559.488	-0.410976	0.516679	0.42637	0.564802	0.00202795	0.0398851
Aged vs. AML	CD1a-AB	CD56brightCD16- NK cells	12.425	0.445424	0.423142	0.292497	0.564809	-0.000607937	-0.0275457
Aged vs. AML	CD40-AB	CD56brightCD16- NK cells	0.783418	0.724858	0.698119	0.29913	0.564809	0	0
Aged vs. AML	CD49E-AB	CD56brightCD16- NK cells	516.765	-0.637046	0.617171	0.301977	0.564809	-0.000939755	-0.0425804
Aged vs. AML	CD123-AB	Mature naive B cells	536.116	0.295558	0.414957	0.476303	0.564918	9.62198e-05	0.00201338
Aged vs. AML	CD163-AB	Mature naive B cells	425.792	0.0794307	0.11056	0.472486	0.564918	0.00252731	0.0528834
Aged vs. AML	TCRgd-AB	Mature naive B cells	520.655	0.105432	0.147945	0.476066	0.564918	0.000445464	0.00932125
Aged vs. AML	IL.21R-AB	Late erythroid progenitor	333.982	0.226671	0.2892	0.433164	0.566446	0.000849305	0.0167039
Aged vs. AML	CD11a-AB	Nonswitched memory B cells	2765.1	-0.254107	0.286621	0.375314	0.566636	0.0202689	0.301478
Aged vs. AML	CD28-AB	Nonswitched memory B cells	123.532	0.306646	0.34763	0.37772	0.566636	0.00109178	0.0162391
Aged vs. AML	CD8-AB	Nonswitched memory B cells	258.059	0.228692	0.260277	0.379591	0.566636	0.00706301	0.105055
Aged vs. AML	CD69-AB	Classical Monocytes	4337.86	0.341741	0.407486	0.401662	0.566728	0.0193924	0.113531
Aged vs. AML	CD103-AB	CD8+ naive T cells	11.9818	0.246538	0.264581	0.351436	0.566833	0.000586266	0.00827784
Aged vs. AML	CD62L-AB	CD8+ central memory T cells	628.908	0.531231	0.492433	0.280683	0.566869	0.00119477	0.00937567
Aged vs. AML	CD95-AB	CD8+ central memory T cells	5329.94	-0.306926	0.283977	0.279781	0.566869	0.000731811	0.00574272
Aged vs. AML	CD10-AB	CD4+ memory T cells	80.6656	0.267166	0.29181	0.359904	0.567306	0.000108313	0.000969052
Aged vs. AML	CD279-AB	CD4+ memory T cells	1239.65	0.38888	0.422023	0.356808	0.567306	0.000833489	0.00745707
Aged vs. AML	CD223-AB	CD11c+ memory B cells	61.5174	0.344191	0.287849	0.231801	0.567912	-0.000265152	-0.0180938
Aged vs. AML	CD49b-AB	CD11c+ memory B cells	70.0539	0.376707	0.313771	0.229914	0.567912	0.000689755	0.0470686
Aged vs. AML	CD13-AB	Early erythroid progenitor	207.611	-0.384114	0.426456	0.367742	0.568328	0.0011525	0.0303909
Aged vs. AML	CD30-AB	CD4+ memory T cells	261.646	0.172313	0.19092	0.36677	0.568494	0.00224869	0.0201186
Aged vs. AML	CD81-AB	Late erythroid progenitor	8600.18	-0.399709	0.518154	0.440464	0.568701	0.000785771	0.0154543
Aged vs. AML	CD137-AB	CD69+PD-1+ memory CD4+ T cells	341.09	-0.294207	0.319428	0.357028	0.569114	0	0
Aged vs. AML	CD1a-AB	CD69+PD-1+ memory CD4+ T cells	34.8116	0.364061	0.404336	0.367912	0.569114	0.000785714	0.0339576
Aged vs. AML	HLA.ABC-AB	CD69+PD-1+ memory CD4+ T cells	1355.3	-0.426672	0.47041	0.364395	0.569114	0	0
Aged vs. AML	CD9-AB	Class switched memory B cells	128.166	-0.189419	0.235747	0.421695	0.569857	0.00116682	0.0489995
Aged vs. AML	CD117-AB	CD4+ naive T cells	89.1534	0.255557	0.282919	0.366374	0.572459	0.000463004	0.00591753
Aged vs. AML	CD4-AB	CD4+ memory T cells	59310.1	-0.245269	0.277039	0.375983	0.573219	0.111772	1
Aged vs. AML	CD38-AB	CD8+ effector memory T cells	456	-0.319141	0.363765	0.380308	0.574191	0.00182337	0.0130043
Aged vs. AML	HLA.ABC-AB	CD8+ effector memory T cells	2250	-0.382513	0.432472	0.376437	0.574191	0.0201062	0.143399
Aged vs. AML	CD134-AB	Myelocytes	896.832	-0.160564	0.162532	0.323206	0.57494	0.00300107	0.0261494
Aged vs. AML	CD270-AB	Myelocytes	1454.59	0.19094	0.194086	0.325219	0.57494	0.0110561	0.0963355
Aged vs. AML	CD28-AB	Myelocytes	258.194	0.320956	0.322653	0.319863	0.57494	0.0171935	0.149813
Aged vs. AML	CD279-AB	Conventional dendritic cell 1	39.66	-0.307341	0.351124	0.381407	0.574957	0.000890788	0.0179991
Aged vs. AML	CD274-AB	Class switched memory B cells	151.957	0.0971421	0.123502	0.431536	0.575381	0.00699288	0.29366
Aged vs. AML	CD3-AB	CD56dimCD16+ NK cells	1366.38	-0.774866	0.893403	0.385767	0.575589	0.0198657	0.277972
Aged vs. AML	CD336-AB	Conventional dendritic cell 2	171.43	-0.810896	0.977311	0.406696	0.576153	0.000867896	0.0331274
Aged vs. AML	CD336-AB	Late promyelocytes	139.447	-0.60295	0.67459	0.371428	0.577142	0.000774715	0.0108655
Aged vs. AML	CD29-AB	CD8+ naive T cells	170.155	0.198151	0.21817	0.363751	0.577382	0.00227214	0.0320817
Aged vs. AML	CD13-AB	CD56dimCD16+ NK cells	201.657	-0.163001	0.191117	0.393723	0.57828	0.00148577	0.0207897
Aged vs. AML	CD3-AB	Eosinophil-basophil-mast cell progenitors	56.0244	0.86684	1.11814	0.43819	0.578411	0.0122316	0.221064
Aged vs. AML	CD3-AB	CD4+ memory T cells	10546.3	-0.336037	0.387364	0.385669	0.578504	0.0632919	0.566261
Aged vs. AML	CD49b-AB	Eosinophil-basophil-mast cell progenitors	131.045	-0.536431	0.700982	0.444119	0.578523	0.00384098	0.0694189
Aged vs. AML	CD29-AB	CD4+ cytotoxic T cells	437.408	-0.267126	0.249331	0.284003	0.579135	0.0038881	0.0496108
Aged vs. AML	CD69-AB	CD4+ cytotoxic T cells	104.937	-0.498343	0.470547	0.289567	0.579135	0.00619737	0.0790762
Aged vs. AML	CD81-AB	CD4+ cytotoxic T cells	7088.71	-0.884769	0.824493	0.283223	0.579135	0.00569286	0.0726389
Aged vs. AML	CD49a-AB	CD4+ naive T cells	21.6137	0.24342	0.278892	0.382765	0.579947	-3.91393e-05	-0.000500229
[truncated: 1,157 more rows]
