# Supplementary material for: Single-cell proteo-genomic reference maps of the hematopoietic system enable the purification and massive profiling of precisely defined cell states
Source: Nat Immunol. 2021 Nov 22;22(12):1577–89. doi: 10.1038/s41590-021-01059-0 (PMC8642243; doi:10.1038/s41590-021-01059-0)
Supplement: Source Data Fig. 3 — Source data of Fig. 3f,j,n. [file 41590_2021_1059_MOESM8_ESM.xlsx]

## Sheet: CD326 Erythroid Ratio
Source data for Figure 3 f,j,n which show the myeloid (for CD11a and Tim3) or eryhthroid (CD326) ratios for cells which are positive or negative in regards to surface expression of shown markers
Sheet 1 shows CD326 Erythroid Ratio source data, sheet 2 shows CD11a and Tim3 Myeloid Ratio data
ErythroidRatio	CD326_status
213000	CD326pos
98.604	CD326neg
0	CD326neg
0	CD326neg
0.499979	CD326neg
134.622	CD326pos
0.0999967	CD326neg
0.000258598	CD326neg
0	CD326neg
0.00234742	CD326neg
14.4928	CD326pos
310.594	CD326pos
101.898	CD326pos
0	CD326neg
1.63997	CD326neg
0	CD326neg
0	CD326neg
0	CD326neg
0.00438595	CD326neg
0.0243901	CD326neg
0.00544217	CD326neg
0	CD326neg
0	CD326neg
0	CD326pos
0	CD326neg
749.417	CD326neg
0	CD326neg
0	CD326neg
0.00114734	CD326neg
0	CD326neg
422.947	CD326neg
1560.61	CD326neg
0	CD326neg
0	CD326neg
800.55	CD326pos
476000	CD326pos
0.0142855	CD326neg
141.908	CD326neg
0.000393082	CD326neg
7.14184	CD326neg
7.87774e-05	CD326neg
309.284	CD326neg
0	CD326neg
723.325	CD326neg
0	CD326neg
0	CD326neg
5279.72	CD326neg
0	CD326neg
0	CD326neg
1028.49	CD326pos
36.3676	CD326neg
713000	CD326neg
92.3605	CD326neg
931.296	CD326neg
20.6873	CD326neg
3.996	CD326neg
0.000244618	CD326neg
0.885592	CD326pos
0.0308675	CD326neg
0	CD326neg
326.946	CD326neg
4473.53	CD326neg
0.000552791	CD326neg
67.1216	CD326neg
0.00471222	CD326neg
0.00153512	CD326pos
0	CD326neg
2.30268	CD326neg
0	CD326neg
125.982	CD326neg
139.86	CD326neg
101.553	CD326neg
13.9999	CD326neg
0.00285713	CD326neg
1.998	CD326neg
235.325	CD326neg
14.9698	CD326neg
949000	CD326neg
0.0180361	CD326neg
45.8812	CD326neg
0.0382081	CD326neg
1.201	CD326neg
237.512	CD326neg
185.521	CD326neg
3.11077	CD326neg
0	CD326neg
11.6728	CD326neg
1.05161	CD326neg
636.481	CD326pos
0	CD326neg
3.94711e-05	CD326neg
18.7097	CD326neg
1189.27	CD326pos
3.998	CD326neg
219.826	CD326pos
0.00516128	CD326neg
3.22713	CD326neg
0.147539	CD326neg
5.01484	CD326neg
434.66	CD326pos
0.000328335	CD326neg
0	CD326neg
221.593	CD326neg
0.0461531	CD326neg
15.5921	CD326neg
0.0124223	CD326neg
0.143288	CD326neg
0	CD326neg
39000	CD326pos
0.00898876	CD326neg
0	CD326pos
0.166639	CD326neg
0.021739	CD326neg
23.2089	CD326neg
0.285673	CD326neg
0.00261096	CD326neg
85.4664	CD326neg
0.49975	CD326neg
198.141	CD326neg
0	CD326neg
26.9998	CD326neg
19.9557	CD326neg
12.6454	CD326neg
1112.47	CD326neg
0.187497	CD326neg
0.0281686	CD326neg
0	CD326neg
0	CD326neg
0.0249633	CD326neg
0.272702	CD326neg
8.26232	CD326neg
0.0142517	CD326neg
247000	CD326pos
0.0166399	CD326neg
0	CD326neg
4.03995	CD326neg
97.4298	CD326neg
38.5513	CD326neg
4.47807	CD326neg
4.9055	CD326neg
464.154	CD326neg
0.5844	CD326neg
0	CD326neg
0.000307408	CD326neg
17.9955	CD326neg
56.1659	CD326neg
190.809	CD326pos
0.000843881	CD326pos
0	CD326neg
0	CD326neg
1.58509	CD326neg
0.000949667	CD326neg
2.78401	CD326neg
0.19998	CD326neg
1059.47	CD326neg
0.00131926	CD326neg
42.316	CD326neg
139.965	CD326neg
0.142852	CD326neg
1242.76	CD326neg
390.609	CD326neg
0.0385827	CD326neg
57.9668	CD326neg
0.548384	CD326neg
4.47281	CD326neg
0.235287	CD326neg
354.081	CD326neg
11.994	CD326neg
38.4808	CD326neg
0.636306	CD326neg
169.471	CD326pos
78.2788	CD326pos
62.5142	CD326pos
14000	CD326pos
57.9421	CD326pos
245.075	CD326pos
1121000	CD326pos
616.782	CD326pos
396.769	CD326pos
709.774	CD326pos
36.6943	CD326pos
89.7951	CD326pos
25.987	CD326pos
1285.71	CD326pos
400000	CD326pos
326.673	CD326pos
307.139	CD326pos
772000	CD326pos
15000	CD326pos
218.349	CD326pos
55.6481	CD326pos
1075.46	CD326pos
15.8661	CD326pos
856.036	CD326pos
0.09999	CD326neg
372.271	CD326pos
2000	CD326pos
21.978	CD326pos
157.98	CD326pos
397.801	CD326pos
582.806	CD326pos
188.424	CD326pos
199.8	CD326pos
17.982	CD326pos
210.947	CD326pos
34.965	CD326pos
902.098	CD326pos
0.00306748	CD326neg
551.724	CD326neg
0.000334448	CD326neg
0	CD326neg
0	CD326neg
166.925	CD326neg
304.433	CD326neg
0	CD326neg
0	CD326neg
0	CD326neg
579.684	CD326neg
0	CD326neg
0	CD326neg
0	CD326neg
0.0136984	CD326neg
0.0012285	CD326neg
256.359	CD326pos
0.0005698	CD326neg
87.9034	CD326pos
164.566	CD326neg
0	CD326neg
0	CD326neg
379000	CD326pos
93.5945	CD326pos

## Sheet: CD11a and Tim3 myeloid ratio
CD11a and Tim3 Myeloid Ratio source data (Figure 3f, 3n)
MyeloidRatio	CD11a_status	Tim3status
0.39992	CD11a+	Tim3-
0	CD11a-	Tim3-
0.000244141	CD11a-	Tim3-
5.999	CD11a-	Tim3-
7.83268	CD11a+	Tim3+
0	CD11a+	Tim3+
0.9995	CD11a-	Tim3-
0.00381678	CD11a-	Tim3-
0	CD11a-	Tim3-
16.7479	CD11a+	Tim3+
0.0444441	CD11a-	Tim3-
0.874891	CD11a+	Tim3-
5.997	CD11a-	Tim3+
29.7409	CD11a+	Tim3+
3.996	CD11a+	Tim3-
0.0117924	CD11a-	Tim3-
0.00187617	CD11a-	Tim3-
0.142837	CD11a-	Tim3-
0.000790201	CD11a+	Tim3-
0	CD11a+	Tim3-
26.9678	CD11a+	Tim3-
3.83269	CD11a-	Tim3-
171.414	CD11a+	Tim3+
1.34782	CD11a+	Tim3-
47000	CD11a+	Tim3+
0.0869527	CD11a+	Tim3-
51.9481	CD11a+	Tim3+
74.6859	CD11a+	Tim3-
0.333278	CD11a-	Tim3-
4.995	CD11a+	Tim3-
0.39992	CD11a+	Tim3+
13.993	CD11a+	Tim3+
4000	CD11a+	Tim3+
145.571	CD11a+	Tim3-
0.0016599	CD11a+	Tim3-
6.99767	CD11a+	Tim3-
0.000518762	CD11a-	Tim3-
105.607	CD11a+	Tim3-
7000	CD11a-	Tim3+
11.3977	CD11a+	Tim3-
0.00149127	CD11a-	Tim3-
0.00476188	CD11a-	Tim3-
1.49963	CD11a-	Tim3-
35.9928	CD11a+	Tim3+
12.9935	CD11a-	Tim3-
0.000524109	CD11a-	Tim3-
0.00736376	CD11a+	Tim3-
0	CD11a-	Tim3-
0.00938965	CD11a-	Tim3-
0.00193199	CD11a-	Tim3-
0	CD11a-	Tim3-
91.9081	CD11a+	Tim3+
62.9371	CD11a+	Tim3+
0.347811	CD11a+	Tim3-
0.00108225	CD11a-	Tim3-
0.00613493	CD11a-	Tim3-
5.24869	CD11a+	Tim3+
9.33022	CD11a+	Tim3+
12.4938	CD11a+	Tim3+
0.00264784	CD11a-	Tim3-
0.704928	CD11a+	Tim3-
4.49775	CD11a+	Tim3+
0	CD11a-	Tim3+
14.985	CD11a+	Tim3+
8.99101	CD11a+	Tim3+
241.697	CD11a+	Tim3-
12.3292	CD11a+	Tim3+
0.00092336	CD11a-	Tim3-
0.00311446	CD11a-	Tim3-
18.4601	CD11a+	Tim3+
21.4893	CD11a+	Tim3+
0.00353773	CD11a-	Tim3-
30.7245	CD11a+	Tim3-
0.00309214	CD11a-	Tim3-
25.0403	CD11a+	Tim3-
0.0034965	CD11a+	Tim3-
0.00109632	CD11a-	Tim3-
0.9998	CD11a+	Tim3+
0.0187499	CD11a-	Tim3-
3.55516	CD11a+	Tim3+
0.00152738	CD11a-	Tim3-
2.9998	CD11a+	Tim3-
0.39996	CD11a+	Tim3-
49.9833	CD11a+	Tim3+
8.16639	CD11a+	Tim3-
12.6624	CD11a+	Tim3+
0.0117646	CD11a-	Tim3-
3000	CD11a-	Tim3+
0.00196014	CD11a-	Tim3-
3.36333	CD11a+	Tim3-
0.00799997	CD11a-	Tim3-
14.9925	CD11a+	Tim3+
11.4051	CD11a-	Tim3-
27.972	CD11a+	Tim3-
0.0144926	CD11a-	Tim3-
23000	CD11a-	Tim3-
2.88857	CD11a+	Tim3-
0	CD11a-	Tim3-
8.11021	CD11a+	Tim3+
2.9985	CD11a+	Tim3+
0.000776759	CD11a-	Tim3-
21.4893	CD11a+	Tim3+
0.000426136	CD11a-	Tim3-
0.023148	CD11a-	Tim3-
0.374953	CD11a-	Tim3-
6.49675	CD11a+	Tim3+
19000	CD11a+	Tim3+
16.983	CD11a+	Tim3+
0.00294117	CD11a+	Tim3-
0.999001	CD11a-	Tim3-
7.99201	CD11a+	Tim3-
43.65	CD11a+	Tim3-
0.666556	CD11a-	Tim3-
0.00606057	CD11a+	Tim3-
0.00027248	CD11a-	Tim3-
0	CD11a+	Tim3+
26000	CD11a+	Tim3+
41000	CD11a+	Tim3-
2.997	CD11a+	Tim3+
0.00167364	CD11a+	Tim3-
0.000629326	CD11a-	Tim3-
0	CD11a-	Tim3-
17000	CD11a+	Tim3-
123.313	CD11a+	Tim3+
0.0445433	CD11a-	Tim3-
9.43962	CD11a+	Tim3-
0	CD11a+	Tim3-
0.00133571	CD11a-	Tim3-
0.00262467	CD11a+	Tim3+
56000	CD11a+	Tim3-
1.99933	CD11a+	Tim3-
24.975	CD11a+	Tim3-
0	CD11a-	Tim3-
0.0714235	CD11a-	Tim3-
0.00083612	CD11a-	Tim3-
0	CD11a+	Tim3-
34.965	CD11a+	Tim3+
11000	CD11a-	Tim3+
0	CD11a-	Tim3-
0	CD11a+	Tim3-
361.638	CD11a+	Tim3+
3.17974	CD11a+	Tim3-
1000	CD11a+	Tim3+
0.00147275	CD11a-	Tim3-
0.0327863	CD11a-	Tim3-
0	CD11a-	Tim3-
0.0212761	CD11a+	Tim3-
1.85688	CD11a-	Tim3-
0	CD11a+	Tim3+
466.818	CD11a+	Tim3-
27.2566	CD11a+	Tim3-
0.0024764	CD11a-	Tim3-
12.0744	CD11a+	Tim3-
947.437	CD11a+	Tim3-
0.00463478	CD11a-	Tim3-
0	CD11a-	Tim3-
78000	CD11a-	Tim3+
26.9966	CD11a+	Tim3+
31.7895	CD11a+	Tim3+
0.0103896	CD11a-	Tim3-
0.00370059	CD11a-	Tim3-
0	CD11a-	Tim3-
0.00585023	CD11a-	Tim3-
1.29625	CD11a+	Tim3-
221.424	CD11a+	Tim3-
740.26	CD11a+	Tim3+
63.9361	CD11a-	Tim3+
87.4563	CD11a+	Tim3+
28.681	CD11a-	Tim3-
96.5598	CD11a+	Tim3-
108.555	CD11a+	Tim3-
0.00172191	CD11a-	Tim3-
10.989	CD11a+	Tim3+
0.00666032	CD11a+	Tim3-
43.7762	CD11a+	Tim3-
0.00300752	CD11a-	Tim3-
189000	CD11a+	Tim3+
0.00167025	CD11a-	Tim3-
0	CD11a-	Tim3-
0.00250941	CD11a-	Tim3-
413.259	CD11a+	Tim3+
2000	CD11a+	Tim3-
148.284	CD11a+	Tim3+
48000	CD11a+	Tim3+
0.000405926	CD11a-	Tim3-
417.791	CD11a+	Tim3+
6.93287	CD11a-	Tim3-
0.00119118	CD11a-	Tim3-
0.0194173	CD11a-	Tim3-
1.71404	CD11a+	Tim3-
1.09372	CD11a+	Tim3-
28000	CD11a-	Tim3+
0	CD11a-	Tim3-
84.9151	CD11a+	Tim3-
86000	CD11a+	Tim3+
0.00272533	CD11a-	Tim3-
0.0153846	CD11a-	Tim3-
2.99991	CD11a+	Tim3-
501000	CD11a+	Tim3-
0.00576368	CD11a-	Tim3-
0	CD11a-	Tim3-
29000	CD11a+	Tim3+
207000	CD11a+	Tim3+
0.999001	CD11a+	Tim3-
15.984	CD11a+	Tim3+
16000	CD11a-	Tim3+
0.0081716	CD11a+	Tim3-
0.0416649	CD11a+	Tim3-
31000	CD11a-	Tim3-
0.00156691	CD11a-	Tim3-
0.999001	CD11a+	Tim3+
0.00194805	CD11a-	Tim3-
0	CD11a-	Tim3-
0.000815262	CD11a-	Tim3-
