# Supplementary material for: Single-cell proteo-genomic reference maps of the hematopoietic system enable the purification and massive profiling of precisely defined cell states
Source: Nat Immunol. 2021 Nov 22;22(12):1577–89. doi: 10.1038/s41590-021-01059-0 (PMC8642243; doi:10.1038/s41590-021-01059-0)
Supplement: Source Data Fig. 4 — Sample sizes for the boxplots in panel c and h, and links to remaining source data for the figure. [file 41590_2021_1059_MOESM9_ESM.xlsx]

## Sheet: Sheet1
Source data figure 4. Sample sizes for the box plots in panels c and h. For remaning source data:
panel a, c, h: https://doi.org/10.6084/m9.figshare.13397651
panel b, i: Supplementary Data 6
panels d, e, f, g, h: https://doi.org/10.6084/m9.figshare.14780127
	AML	Old	Young
Aberrant erythroid	440	139	88
CD11c+ memory B cells	24	30	85
CD4+ cytotoxic T cells	179	384	101
CD4+ memory T cells	1793	2462	1551
CD4+ naive T cells	190	633	415
CD56brightCD16- NK cells	23	218	379
CD56dimCD16+ NK cells	690	2540	1938
CD69+PD-1+ memory CD4+ T cells	13	76	84
CD8+ central memory T cells	968	1255	1714
CD8+ effector memory T cells	1773	2538	521
CD8+ naive T cells	175	136	308
CD8+CD103+ tissue resident memory T cells	890	793	692
Class switched memory B cells	94	614	957
Classical Monocytes	9935	499	2207
Conventional dendritic cell 1	156	196	917
Conventional dendritic cell 2	877	228	417
Dendritic-like blasts	0	5	5
Early erythroid progenitor	64	592	1399
Early promyelocytes	5106	117	861
Eosinophil-basophil-mast cell progenitors	92	36	193
Erythro-myeloid progenitors	89	92	501
GammaDelta T cells	261	556	527
HSCs & MPPs	1373	481	1684
Immature B cells	3	172	356
Immature-like blasts	25	9	18
Late erythroid progenitor	230	1048	646
Late promyelocytes	933	77	622
Lympho-myeloid progenitors	913	128	988
Mature naive B cells	416	1874	2189
Megakaryocyte progenitors	62	165	459
Mesenchymal cells_65_1	19	17	0
Mesenchymal cells_65_2	1	4	0
Monocyte-like blasts	55	55	75
Myelocytes	2736	204	1392
NK cell progenitors	2	8	22
NK T cells	21	181	128
Non-classical monocytes	552	314	703
Nonswitched memory B cells	322	1235	1442
Plasma cells	58	381	101
Plasmacytoid dendritic cell progenitors	16	68	500
Plasmacytoid dendritic cells	10	107	251
Pre-B cells	4	157	197
Pre-pro-B cells	1	18	38
Pro-B cells	2	164	346
Small pre-B cell	0	20	14
