# Supplementary material for: Single-cell proteo-genomic reference maps of the hematopoietic system enable the purification and massive profiling of precisely defined cell states
Source: Nat Immunol. 2021 Nov 22;22(12):1577–89. doi: 10.1038/s41590-021-01059-0 (PMC8642243; doi:10.1038/s41590-021-01059-0)
Supplement: Source Data Fig. 5 — Source data of Fig. 5e,f,j,k. [file 41590_2021_1059_MOESM10_ESM.xlsx]

## Sheet: Cytotoxic CD4 Abseq 5e
Source data for Figure 5 e,f,j,k
This sheet shows source data of Figure 5e (left)
this sheet shows expression of indicated antibodies on cells from transcriptionally defined cytotoxic CD4+ T cells and remaining non cytotoxic CD4+ T cells, from which surface expression of respective proteins was analyzed using Abseq
gate	AB	expression
CD4+ cytotoxic T cells	CD197.AB	0.907613
CD4+ cytotoxic T cells	CD197.AB	0.400654
CD4+ cytotoxic T cells	CD197.AB	0.685921
CD4+ cytotoxic T cells	CD197.AB	0.400654
CD4+ cytotoxic T cells	CD197.AB	0.839036
CD4+ cytotoxic T cells	CD197.AB	0.505049
CD4+ cytotoxic T cells	CD197.AB	0
CD4+ cytotoxic T cells	CD197.AB	0.400654
CD4+ cytotoxic T cells	CD197.AB	0.505049
CD4+ cytotoxic T cells	CD197.AB	0.400654
CD4+ cytotoxic T cells	CD197.AB	0.400654
CD4+ cytotoxic T cells	CD197.AB	0.685921
CD4+ cytotoxic T cells	CD197.AB	0.505049
CD4+ cytotoxic T cells	CD197.AB	0.152091
CD4+ cytotoxic T cells	CD197.AB	0.400654
CD4+ cytotoxic T cells	CD197.AB	0.685921
CD4+ cytotoxic T cells	CD197.AB	0.400654
CD4+ cytotoxic T cells	CD197.AB	0.505049
CD4+ cytotoxic T cells	CD197.AB	0.505049
CD4+ cytotoxic T cells	CD197.AB	0.685921
CD4+ cytotoxic T cells	CD197.AB	0.505049
CD4+ cytotoxic T cells	CD197.AB	0.599569
CD4+ cytotoxic T cells	CD197.AB	0.152091
CD4+ cytotoxic T cells	CD197.AB	0.505049
CD4+ cytotoxic T cells	CD197.AB	0.599569
CD4+ cytotoxic T cells	CD197.AB	0.505049
CD4+ cytotoxic T cells	CD197.AB	0
CD4+ cytotoxic T cells	CD197.AB	0.599569
CD4+ cytotoxic T cells	CD197.AB	0.152091
CD4+ cytotoxic T cells	CD197.AB	0.400654
CD4+ cytotoxic T cells	CD197.AB	0.152091
CD4+ cytotoxic T cells	CD197.AB	0.284076
CD4+ cytotoxic T cells	CD197.AB	0.152091
CD4+ cytotoxic T cells	CD197.AB	0.505049
CD4+ cytotoxic T cells	CD197.AB	0.971789
CD4+ cytotoxic T cells	CD197.AB	0.284076
CD4+ cytotoxic T cells	CD197.AB	0.284076
CD4+ cytotoxic T cells	CD197.AB	0.765406
CD4+ cytotoxic T cells	CD197.AB	0.152091
CD4+ cytotoxic T cells	CD197.AB	0.152091
CD4+ cytotoxic T cells	CD197.AB	0.152091
CD4+ cytotoxic T cells	CD197.AB	0.284076
CD4+ cytotoxic T cells	CD197.AB	0.685921
CD4+ cytotoxic T cells	CD197.AB	0.505049
CD4+ cytotoxic T cells	CD197.AB	0.685921
CD4+ cytotoxic T cells	CD197.AB	0.400654
CD4+ cytotoxic T cells	CD197.AB	0.685921
CD4+ cytotoxic T cells	CD197.AB	0.400654
CD4+ cytotoxic T cells	CD197.AB	0.400654
CD4+ cytotoxic T cells	CD197.AB	0.599569
CD4+ cytotoxic T cells	CD197.AB	0.505049
CD4+ cytotoxic T cells	CD197.AB	0.284076
CD4+ cytotoxic T cells	CD197.AB	0.284076
CD4+ cytotoxic T cells	CD197.AB	0.400654
CD4+ cytotoxic T cells	CD197.AB	0.284076
CD4+ cytotoxic T cells	CD197.AB	0.505049
CD4+ cytotoxic T cells	CD197.AB	0.839036
CD4+ cytotoxic T cells	CD197.AB	0.400654
CD4+ cytotoxic T cells	CD197.AB	0.152091
CD4+ cytotoxic T cells	CD197.AB	0.152091
CD4+ cytotoxic T cells	CD197.AB	0.284076
CD4+ cytotoxic T cells	CD197.AB	0.284076
CD4+ cytotoxic T cells	CD197.AB	0
CD4+ cytotoxic T cells	CD197.AB	0.400654
CD4+ cytotoxic T cells	CD197.AB	0.765406
CD4+ cytotoxic T cells	CD197.AB	0.765406
CD4+ cytotoxic T cells	CD197.AB	0.284076
CD4+ cytotoxic T cells	CD197.AB	0.152091
CD4+ cytotoxic T cells	CD197.AB	0.765406
CD4+ cytotoxic T cells	CD197.AB	0.971789
CD4+ cytotoxic T cells	CD197.AB	0.400654
CD4+ cytotoxic T cells	CD197.AB	1.03209
CD4+ cytotoxic T cells	CD197.AB	0.152091
CD4+ cytotoxic T cells	CD197.AB	0
CD4+ cytotoxic T cells	CD197.AB	0.284076
CD4+ cytotoxic T cells	CD197.AB	0.907613
CD4+ cytotoxic T cells	CD197.AB	0.599569
CD4+ cytotoxic T cells	CD197.AB	0
CD4+ cytotoxic T cells	CD197.AB	0.400654
CD4+ cytotoxic T cells	CD197.AB	0.685921
CD4+ cytotoxic T cells	CD197.AB	0.599569
CD4+ cytotoxic T cells	CD197.AB	0.152091
CD4+ cytotoxic T cells	CD197.AB	0.505049
CD4+ cytotoxic T cells	CD197.AB	0
CD4+ cytotoxic T cells	CD197.AB	0.505049
CD4+ cytotoxic T cells	CD197.AB	0.284076
CD4+ cytotoxic T cells	CD197.AB	0.505049
CD4+ cytotoxic T cells	CD197.AB	0.400654
CD4+ cytotoxic T cells	CD197.AB	0.505049
CD4+ cytotoxic T cells	CD197.AB	0.505049
CD4+ cytotoxic T cells	CD197.AB	0
CD4+ cytotoxic T cells	CD197.AB	0.685921
CD4+ cytotoxic T cells	CD197.AB	0.284076
CD4+ cytotoxic T cells	CD197.AB	0.400654
CD4+ cytotoxic T cells	CD197.AB	0.505049
CD4+ cytotoxic T cells	CD197.AB	0.599569
CD4+ cytotoxic T cells	CD197.AB	0.599569
CD4+ cytotoxic T cells	CD197.AB	0.152091
CD4+ cytotoxic T cells	CD197.AB	0.505049
CD4+ cytotoxic T cells	CD197.AB	0
CD4+ cytotoxic T cells	CD197.AB	0.599569
CD4+ cytotoxic T cells	CD197.AB	0.152091
CD4+ cytotoxic T cells	CD197.AB	0.505049
CD4+ cytotoxic T cells	CD197.AB	0
CD4+ cytotoxic T cells	CD197.AB	0.505049
CD4+ cytotoxic T cells	CD197.AB	0
CD4+ cytotoxic T cells	CD197.AB	0
CD4+ cytotoxic T cells	CD197.AB	0.505049
CD4+ cytotoxic T cells	CD197.AB	0.599569
CD4+ cytotoxic T cells	CD197.AB	0
CD4+ cytotoxic T cells	CD197.AB	0.505049
CD4+ cytotoxic T cells	CD197.AB	0.284076
CD4+ cytotoxic T cells	CD197.AB	0.400654
CD4+ cytotoxic T cells	CD197.AB	0.284076
CD4+ cytotoxic T cells	CD197.AB	0.685921
CD4+ cytotoxic T cells	CD197.AB	0.765406
CD4+ cytotoxic T cells	CD197.AB	0.505049
CD4+ cytotoxic T cells	CD197.AB	0.400654
CD4+ cytotoxic T cells	CD197.AB	0.505049
CD4+ cytotoxic T cells	CD197.AB	0.400654
CD4+ cytotoxic T cells	CD197.AB	0.152091
CD4+ cytotoxic T cells	CD197.AB	0
CD4+ cytotoxic T cells	CD197.AB	0.284076
CD4+ cytotoxic T cells	CD197.AB	0.505049
CD4+ cytotoxic T cells	CD197.AB	0
CD4+ cytotoxic T cells	CD197.AB	0.152091
CD4+ cytotoxic T cells	CD197.AB	0.152091
CD4+ cytotoxic T cells	CD197.AB	0.284076
CD4+ cytotoxic T cells	CD197.AB	0.599569
CD4+ cytotoxic T cells	CD197.AB	0.400654
CD4+ cytotoxic T cells	CD197.AB	0.284076
CD4+ cytotoxic T cells	CD197.AB	0.599569
CD4+ cytotoxic T cells	CD197.AB	0.284076
CD4+ cytotoxic T cells	CD197.AB	0.284076
CD4+ cytotoxic T cells	CD197.AB	0.599569
CD4+ cytotoxic T cells	CD197.AB	0.505049
CD4+ cytotoxic T cells	CD197.AB	0.505049
CD4+ cytotoxic T cells	CD197.AB	0.152091
CD4+ cytotoxic T cells	CD197.AB	0.505049
CD4+ cytotoxic T cells	CD197.AB	0.599569
CD4+ cytotoxic T cells	CD197.AB	0.599569
CD4+ cytotoxic T cells	CD197.AB	0
CD4+ cytotoxic T cells	CD197.AB	0.400654
CD4+ cytotoxic T cells	CD197.AB	0.599569
CD4+ cytotoxic T cells	CD197.AB	0.599569
CD4+ cytotoxic T cells	CD197.AB	0.505049
CD4+ cytotoxic T cells	CD197.AB	0.765406
CD4+ cytotoxic T cells	CD197.AB	0.152091
CD4+ cytotoxic T cells	CD197.AB	0.685921
CD4+ cytotoxic T cells	CD197.AB	0.284076
CD4+ cytotoxic T cells	CD197.AB	0.284076
CD4+ cytotoxic T cells	CD197.AB	0.839036
CD4+ cytotoxic T cells	CD197.AB	0.284076
CD4+ cytotoxic T cells	CD197.AB	0.505049
CD4+ cytotoxic T cells	CD197.AB	0.284076
CD4+ cytotoxic T cells	CD197.AB	0.152091
CD4+ cytotoxic T cells	CD197.AB	0.685921
CD4+ cytotoxic T cells	CD197.AB	0.284076
CD4+ cytotoxic T cells	CD197.AB	0.284076
CD4+ cytotoxic T cells	CD197.AB	0.284076
CD4+ cytotoxic T cells	CD197.AB	0
CD4+ cytotoxic T cells	CD197.AB	0.284076
CD4+ cytotoxic T cells	CD197.AB	0.505049
CD4+ cytotoxic T cells	CD197.AB	0.685921
CD4+ cytotoxic T cells	CD197.AB	0.284076
CD4+ cytotoxic T cells	CD197.AB	0.599569
CD4+ cytotoxic T cells	CD197.AB	0.907613
CD4+ cytotoxic T cells	CD197.AB	0.284076
CD4+ cytotoxic T cells	CD197.AB	0.599569
CD4+ cytotoxic T cells	CD197.AB	0.152091
CD4+ cytotoxic T cells	CD197.AB	0.599569
CD4+ cytotoxic T cells	CD197.AB	0.685921
CD4+ cytotoxic T cells	CD197.AB	0.284076
CD4+ cytotoxic T cells	CD197.AB	0.284076
CD4+ cytotoxic T cells	CD197.AB	0.284076
CD4+ cytotoxic T cells	CD197.AB	1.49281
CD4+ cytotoxic T cells	CD197.AB	0.907613
CD4+ cytotoxic T cells	CD197.AB	0.284076
CD4+ cytotoxic T cells	CD197.AB	0
CD4+ cytotoxic T cells	CD197.AB	0.505049
CD4+ cytotoxic T cells	CD197.AB	0.152091
CD4+ cytotoxic T cells	CD197.AB	0.599569
CD4+ cytotoxic T cells	CD197.AB	0.599569
CD4+ cytotoxic T cells	CD197.AB	0.400654
CD4+ cytotoxic T cells	CD197.AB	0.505049
CD4+ cytotoxic T cells	CD197.AB	0.599569
CD4+ cytotoxic T cells	CD197.AB	0.152091
CD4+ cytotoxic T cells	CD197.AB	0.284076
CD4+ cytotoxic T cells	CD197.AB	0.599569
CD4+ cytotoxic T cells	CD197.AB	0.505049
CD4+ cytotoxic T cells	CD197.AB	0.284076
CD4+ cytotoxic T cells	CD197.AB	0
CD4+ cytotoxic T cells	CD197.AB	0.152091
CD4+ cytotoxic T cells	CD197.AB	0.400654
CD4+ cytotoxic T cells	CD197.AB	0.599569
CD4+ cytotoxic T cells	CD197.AB	0.400654
CD4+ cytotoxic T cells	CD197.AB	0.284076
CD4+ cytotoxic T cells	CD197.AB	0
CD4+ cytotoxic T cells	CD197.AB	0.599569
CD4+ cytotoxic T cells	CD197.AB	0.505049
CD4+ cytotoxic T cells	CD197.AB	0.685921
CD4+ cytotoxic T cells	CD197.AB	0.685921
CD4+ cytotoxic T cells	CD197.AB	0.505049
CD4+ cytotoxic T cells	CD197.AB	0
CD4+ cytotoxic T cells	CD197.AB	0.505049
CD4+ cytotoxic T cells	CD197.AB	0.152091
CD4+ cytotoxic T cells	CD197.AB	0
CD4+ cytotoxic T cells	CD197.AB	0.400654
CD4+ cytotoxic T cells	CD197.AB	0.400654
CD4+ cytotoxic T cells	CD197.AB	0
CD4+ cytotoxic T cells	CD197.AB	0
CD4+ cytotoxic T cells	CD197.AB	0.400654
CD4+ cytotoxic T cells	CD197.AB	0
CD4+ cytotoxic T cells	CD197.AB	0.505049
CD4+ cytotoxic T cells	CD197.AB	0.505049
CD4+ cytotoxic T cells	CD197.AB	0.400654
CD4+ cytotoxic T cells	CD197.AB	0.284076
CD4+ cytotoxic T cells	CD197.AB	0.284076
CD4+ cytotoxic T cells	CD197.AB	0.152091
CD4+ cytotoxic T cells	CD197.AB	0.685921
CD4+ cytotoxic T cells	CD197.AB	0.599569
CD4+ cytotoxic T cells	CD197.AB	0.400654
CD4+ cytotoxic T cells	CD197.AB	0.152091
CD4+ cytotoxic T cells	CD197.AB	0
CD4+ cytotoxic T cells	CD197.AB	0.284076
CD4+ cytotoxic T cells	CD197.AB	0.400654
CD4+ cytotoxic T cells	CD197.AB	0.152091
CD4+ cytotoxic T cells	CD197.AB	0.284076
CD4+ cytotoxic T cells	CD197.AB	0
CD4+ cytotoxic T cells	CD197.AB	0.152091
CD4+ cytotoxic T cells	CD197.AB	0.400654
CD4+ cytotoxic T cells	CD197.AB	0.152091
CD4+ cytotoxic T cells	CD197.AB	0.505049
CD4+ cytotoxic T cells	CD197.AB	0
CD4+ cytotoxic T cells	CD197.AB	0.599569
CD4+ cytotoxic T cells	CD197.AB	0.505049
CD4+ cytotoxic T cells	CD197.AB	0.685921
CD4+ cytotoxic T cells	CD197.AB	0.400654
CD4+ cytotoxic T cells	CD197.AB	0.152091
CD4+ cytotoxic T cells	CD197.AB	0.152091
CD4+ cytotoxic T cells	CD197.AB	0.284076
CD4+ cytotoxic T cells	CD197.AB	0
CD4+ cytotoxic T cells	CD197.AB	0.284076
CD4+ cytotoxic T cells	CD197.AB	0.284076
CD4+ cytotoxic T cells	CD197.AB	0.685921
CD4+ cytotoxic T cells	CD197.AB	0.685921
CD4+ cytotoxic T cells	CD197.AB	0.599569
CD4+ cytotoxic T cells	CD197.AB	0.505049
CD4+ cytotoxic T cells	CD197.AB	0.284076
CD4+ cytotoxic T cells	CD197.AB	0.400654
CD4+ cytotoxic T cells	CD197.AB	0.152091
CD4+ cytotoxic T cells	CD197.AB	0
CD4+ cytotoxic T cells	CD197.AB	0.765406
CD4+ cytotoxic T cells	CD197.AB	0.400654
CD4+ cytotoxic T cells	CD197.AB	0.599569
CD4+ cytotoxic T cells	CD197.AB	0.284076
CD4+ cytotoxic T cells	CD197.AB	0.685921
CD4+ cytotoxic T cells	CD197.AB	0.284076
CD4+ cytotoxic T cells	CD197.AB	0.284076
CD4+ cytotoxic T cells	CD197.AB	0.284076
CD4+ cytotoxic T cells	CD197.AB	0.505049
CD4+ cytotoxic T cells	CD197.AB	0.284076
CD4+ cytotoxic T cells	CD197.AB	0.152091
CD4+ cytotoxic T cells	CD197.AB	0.152091
CD4+ cytotoxic T cells	CD197.AB	0.765406
CD4+ cytotoxic T cells	CD197.AB	0.284076
CD4+ cytotoxic T cells	CD197.AB	0.152091
CD4+ cytotoxic T cells	CD197.AB	0.685921
CD4+ cytotoxic T cells	CD197.AB	0.599569
CD4+ cytotoxic T cells	CD197.AB	0.685921
CD4+ cytotoxic T cells	CD197.AB	0.152091
CD4+ cytotoxic T cells	CD197.AB	0.505049
CD4+ cytotoxic T cells	CD197.AB	0
CD4+ cytotoxic T cells	CD197.AB	0.599569
CD4+ cytotoxic T cells	CD197.AB	0.284076
CD4+ cytotoxic T cells	CD197.AB	0.284076
CD4+ cytotoxic T cells	CD197.AB	0
CD4+ cytotoxic T cells	CD197.AB	0.284076
CD4+ cytotoxic T cells	CD197.AB	0.284076
CD4+ cytotoxic T cells	CD197.AB	0
CD4+ cytotoxic T cells	CD197.AB	0.284076
CD4+ cytotoxic T cells	CD197.AB	0.152091
CD4+ cytotoxic T cells	CD197.AB	0.284076
CD4+ cytotoxic T cells	CD197.AB	0.400654
CD4+ cytotoxic T cells	CD197.AB	0.599569
CD4+ cytotoxic T cells	CD197.AB	0.400654
CD4+ cytotoxic T cells	CD197.AB	0.400654
CD4+ cytotoxic T cells	CD197.AB	0.599569
CD4+ cytotoxic T cells	CD197.AB	0.152091
CD4+ cytotoxic T cells	CD197.AB	0.685921
CD4+ cytotoxic T cells	CD197.AB	0.599569
CD4+ cytotoxic T cells	CD197.AB	0.284076
CD4+ cytotoxic T cells	CD197.AB	0.839036
CD4+ cytotoxic T cells	CD197.AB	0.505049
CD4+ cytotoxic T cells	CD197.AB	1.66221
CD4+ cytotoxic T cells	CD197.AB	0.765406
CD4+ cytotoxic T cells	CD197.AB	0.284076
CD4+ cytotoxic T cells	CD197.AB	1.49281
CD4+ cytotoxic T cells	CD197.AB	0.284076
CD4+ cytotoxic T cells	CD197.AB	0.400654
CD4+ cytotoxic T cells	CD197.AB	0.152091
CD4+ cytotoxic T cells	CD197.AB	0.599569
CD4+ cytotoxic T cells	CD197.AB	0.599569
CD4+ cytotoxic T cells	CD197.AB	0.685921
CD4+ cytotoxic T cells	CD197.AB	1.41611
CD4+ cytotoxic T cells	CD197.AB	0.765406
CD4+ cytotoxic T cells	CD197.AB	1.14278
CD4+ cytotoxic T cells	CD197.AB	0.907613
CD4+ cytotoxic T cells	CD197.AB	0.505049
CD4+ cytotoxic T cells	CD197.AB	0.505049
CD4+ cytotoxic T cells	CD197.AB	0.685921
CD4+ cytotoxic T cells	CD197.AB	0.152091
CD4+ cytotoxic T cells	CD197.AB	0.152091
CD4+ cytotoxic T cells	CD197.AB	0.152091
CD4+ cytotoxic T cells	CD197.AB	0.284076
CD4+ cytotoxic T cells	CD197.AB	0.284076
CD4+ cytotoxic T cells	CD197.AB	0.284076
CD4+ cytotoxic T cells	CD197.AB	0.599569
CD4+ cytotoxic T cells	CD197.AB	0.599569
CD4+ cytotoxic T cells	CD197.AB	0.284076
CD4+ cytotoxic T cells	CD197.AB	0
CD4+ cytotoxic T cells	CD197.AB	0.505049
CD4+ cytotoxic T cells	CD197.AB	0.505049
CD4+ cytotoxic T cells	CD197.AB	0.907613
CD4+ cytotoxic T cells	CD197.AB	0.284076
CD4+ cytotoxic T cells	CD197.AB	0.284076
CD4+ cytotoxic T cells	CD197.AB	0.400654
CD4+ cytotoxic T cells	CD197.AB	0.284076
CD4+ cytotoxic T cells	CD197.AB	0.505049
CD4+ cytotoxic T cells	CD197.AB	1.95697
CD4+ cytotoxic T cells	CD197.AB	0
CD4+ cytotoxic T cells	CD197.AB	0
CD4+ cytotoxic T cells	CD197.AB	0.152091
CD4+ cytotoxic T cells	CD197.AB	0.152091
CD4+ cytotoxic T cells	CD197.AB	0.284076
CD4+ cytotoxic T cells	CD197.AB	0.152091
CD4+ cytotoxic T cells	CD197.AB	0.284076
CD4+ cytotoxic T cells	CD197.AB	0.284076
CD4+ cytotoxic T cells	CD197.AB	0.599569
CD4+ cytotoxic T cells	CD197.AB	0.685921
CD4+ cytotoxic T cells	CD197.AB	0.400654
CD4+ cytotoxic T cells	CD197.AB	0.505049
CD4+ cytotoxic T cells	CD197.AB	0.400654
CD4+ cytotoxic T cells	CD197.AB	0.839036
CD4+ cytotoxic T cells	CD197.AB	0.400654
CD4+ cytotoxic T cells	CD197.AB	0.152091
CD4+ cytotoxic T cells	CD197.AB	0.505049
CD4+ cytotoxic T cells	CD197.AB	0.599569
CD4+ cytotoxic T cells	CD197.AB	0.765406
CD4+ cytotoxic T cells	CD197.AB	0.839036
CD4+ cytotoxic T cells	CD197.AB	0.839036
CD4+ cytotoxic T cells	CD197.AB	0.284076
CD4+ cytotoxic T cells	CD197.AB	0.685921
CD4+ cytotoxic T cells	CD197.AB	0.685921
CD4+ cytotoxic T cells	CD197.AB	0.839036
CD4+ cytotoxic T cells	CD197.AB	0.907613
CD4+ cytotoxic T cells	CD197.AB	0.971789
CD4+ cytotoxic T cells	CD197.AB	0.505049
CD4+ cytotoxic T cells	CD197.AB	0.284076
CD4+ cytotoxic T cells	CD197.AB	1.03209
CD4+ cytotoxic T cells	CD197.AB	0.599569
CD4+ cytotoxic T cells	CD197.AB	0.971789
CD4+ cytotoxic T cells	CD197.AB	0
CD4+ cytotoxic T cells	CD197.AB	0.599569
CD4+ cytotoxic T cells	CD197.AB	0.400654
CD4+ cytotoxic T cells	CD197.AB	0.152091
CD4+ cytotoxic T cells	CD197.AB	0.971789
CD4+ cytotoxic T cells	CD197.AB	0.400654
CD4+ cytotoxic T cells	CD197.AB	0.907613
CD4+ cytotoxic T cells	CD197.AB	0.685921
CD4+ cytotoxic T cells	CD197.AB	0.284076
CD4+ cytotoxic T cells	CD197.AB	0.599569
CD4+ cytotoxic T cells	CD197.AB	0.152091
CD4+ cytotoxic T cells	CD197.AB	1.24242
CD4+ cytotoxic T cells	CD197.AB	0.907613
CD4+ cytotoxic T cells	CD197.AB	0.685921
CD4+ cytotoxic T cells	CD197.AB	0.400654
CD4+ cytotoxic T cells	CD197.AB	0.400654
CD4+ cytotoxic T cells	CD197.AB	0.505049
CD4+ cytotoxic T cells	CD197.AB	0
CD4+ cytotoxic T cells	CD197.AB	0
CD4+ cytotoxic T cells	CD197.AB	0.152091
CD4+ cytotoxic T cells	CD197.AB	0.505049
CD4+ cytotoxic T cells	CD197.AB	0.152091
CD4+ cytotoxic T cells	CD197.AB	0.685921
CD4+ cytotoxic T cells	CD197.AB	0.284076
CD4+ cytotoxic T cells	CD197.AB	0.839036
CD4+ cytotoxic T cells	CD197.AB	0.765406
CD4+ cytotoxic T cells	CD197.AB	0
CD4+ cytotoxic T cells	CD197.AB	0.839036
CD4+ cytotoxic T cells	CD197.AB	1.03209
CD4+ cytotoxic T cells	CD197.AB	0.685921
other CD4+	CD197.AB	0.839036
other CD4+	CD197.AB	0.839036
other CD4+	CD197.AB	0.400654
other CD4+	CD197.AB	0.839036
other CD4+	CD197.AB	0.599569
other CD4+	CD197.AB	1.28876
other CD4+	CD197.AB	0.599569
other CD4+	CD197.AB	0.685921
other CD4+	CD197.AB	1.14278
other CD4+	CD197.AB	0.400654
other CD4+	CD197.AB	2.45765
other CD4+	CD197.AB	0.907613
other CD4+	CD197.AB	0.505049
other CD4+	CD197.AB	0.907613
other CD4+	CD197.AB	0.505049
other CD4+	CD197.AB	0.400654
other CD4+	CD197.AB	0.599569
other CD4+	CD197.AB	1.41611
other CD4+	CD197.AB	0.599569
other CD4+	CD197.AB	1.33303
other CD4+	CD197.AB	0.284076
other CD4+	CD197.AB	0.839036
other CD4+	CD197.AB	0.505049
other CD4+	CD197.AB	0.505049
other CD4+	CD197.AB	0.505049
other CD4+	CD197.AB	0.505049
other CD4+	CD197.AB	0.505049
other CD4+	CD197.AB	0.765406
other CD4+	CD197.AB	1.37544
other CD4+	CD197.AB	2.23832
other CD4+	CD197.AB	0.284076
other CD4+	CD197.AB	0.284076
other CD4+	CD197.AB	0
other CD4+	CD197.AB	0.765406
other CD4+	CD197.AB	0.400654
other CD4+	CD197.AB	0.152091
other CD4+	CD197.AB	0.505049
other CD4+	CD197.AB	0.907613
other CD4+	CD197.AB	0.505049
other CD4+	CD197.AB	0.505049
other CD4+	CD197.AB	0.685921
other CD4+	CD197.AB	1.52907
other CD4+	CD197.AB	0.599569
other CD4+	CD197.AB	0.284076
other CD4+	CD197.AB	0.599569
other CD4+	CD197.AB	0.505049
other CD4+	CD197.AB	1.03209
other CD4+	CD197.AB	0.400654
other CD4+	CD197.AB	1.33303
other CD4+	CD197.AB	0.400654
other CD4+	CD197.AB	0.284076
other CD4+	CD197.AB	0.599569
other CD4+	CD197.AB	1.75159
other CD4+	CD197.AB	1.52907
other CD4+	CD197.AB	0.839036
other CD4+	CD197.AB	0.284076
other CD4+	CD197.AB	0.284076
other CD4+	CD197.AB	0.599569
other CD4+	CD197.AB	0.284076
other CD4+	CD197.AB	1.14278
other CD4+	CD197.AB	0.152091
other CD4+	CD197.AB	0.685921
other CD4+	CD197.AB	0.152091
other CD4+	CD197.AB	0.284076
other CD4+	CD197.AB	0.505049
other CD4+	CD197.AB	0.284076
other CD4+	CD197.AB	0.505049
other CD4+	CD197.AB	0.152091
other CD4+	CD197.AB	1.19384
other CD4+	CD197.AB	0.505049
other CD4+	CD197.AB	0.152091
other CD4+	CD197.AB	0.599569
other CD4+	CD197.AB	2.22065
other CD4+	CD197.AB	0.765406
other CD4+	CD197.AB	0.152091
other CD4+	CD197.AB	1.03209
other CD4+	CD197.AB	1.14278
other CD4+	CD197.AB	0.765406
other CD4+	CD197.AB	0.400654
other CD4+	CD197.AB	0.907613
other CD4+	CD197.AB	0.152091
other CD4+	CD197.AB	0.152091
other CD4+	CD197.AB	0.599569
other CD4+	CD197.AB	0.599569
other CD4+	CD197.AB	1.4552
other CD4+	CD197.AB	0.971789
other CD4+	CD197.AB	0.284076
other CD4+	CD197.AB	1.59785
other CD4+	CD197.AB	2.14666
other CD4+	CD197.AB	0.599569
other CD4+	CD197.AB	1.03209
other CD4+	CD197.AB	0.765406
other CD4+	CD197.AB	0.505049
other CD4+	CD197.AB	1.49281
other CD4+	CD197.AB	1.97992
other CD4+	CD197.AB	1.52907
other CD4+	CD197.AB	1.77969
other CD4+	CD197.AB	0.685921
other CD4+	CD197.AB	0.599569
other CD4+	CD197.AB	1.33303
other CD4+	CD197.AB	1.03209
other CD4+	CD197.AB	1.24242
other CD4+	CD197.AB	1.56405
other CD4+	CD197.AB	0.505049
other CD4+	CD197.AB	0.400654
other CD4+	CD197.AB	0.152091
other CD4+	CD197.AB	0.765406
other CD4+	CD197.AB	0.685921
other CD4+	CD197.AB	1.4552
other CD4+	CD197.AB	2.27276
other CD4+	CD197.AB	3.08474
other CD4+	CD197.AB	1.14278
other CD4+	CD197.AB	1.4552
other CD4+	CD197.AB	0.765406
other CD4+	CD197.AB	1.37544
other CD4+	CD197.AB	0.505049
other CD4+	CD197.AB	0.685921
other CD4+	CD197.AB	1.28876
other CD4+	CD197.AB	1.33303
other CD4+	CD197.AB	1.52907
other CD4+	CD197.AB	0.400654
other CD4+	CD197.AB	1.8848
other CD4+	CD197.AB	0.152091
other CD4+	CD197.AB	0.599569
other CD4+	CD197.AB	0.907613
other CD4+	CD197.AB	0.765406
other CD4+	CD197.AB	1.03209
other CD4+	CD197.AB	0.505049
other CD4+	CD197.AB	0.907613
other CD4+	CD197.AB	0.839036
other CD4+	CD197.AB	0.907613
other CD4+	CD197.AB	0.505049
other CD4+	CD197.AB	0.599569
other CD4+	CD197.AB	0.839036
other CD4+	CD197.AB	0.284076
other CD4+	CD197.AB	0.599569
other CD4+	CD197.AB	2.70556
other CD4+	CD197.AB	0.505049
other CD4+	CD197.AB	0.839036
other CD4+	CD197.AB	0.839036
other CD4+	CD197.AB	0.284076
other CD4+	CD197.AB	2.61363
other CD4+	CD197.AB	0.765406
other CD4+	CD197.AB	1.8848
other CD4+	CD197.AB	2.02428
other CD4+	CD197.AB	2.27276
other CD4+	CD197.AB	0.284076
other CD4+	CD197.AB	0.505049
other CD4+	CD197.AB	0.400654
other CD4+	CD197.AB	1.19384
other CD4+	CD197.AB	3.14312
other CD4+	CD197.AB	0.284076
other CD4+	CD197.AB	1.56405
other CD4+	CD197.AB	0.152091
other CD4+	CD197.AB	0.505049
other CD4+	CD197.AB	0.400654
other CD4+	CD197.AB	1.75159
other CD4+	CD197.AB	0.505049
other CD4+	CD197.AB	0.765406
other CD4+	CD197.AB	0
other CD4+	CD197.AB	0.599569
other CD4+	CD197.AB	0.152091
other CD4+	CD197.AB	0.599569
other CD4+	CD197.AB	0.152091
other CD4+	CD197.AB	1.24242
other CD4+	CD197.AB	1.28876
other CD4+	CD197.AB	1.63055
other CD4+	CD197.AB	0.505049
other CD4+	CD197.AB	0.400654
other CD4+	CD197.AB	0.685921
other CD4+	CD197.AB	0
other CD4+	CD197.AB	0.505049
other CD4+	CD197.AB	0.400654
other CD4+	CD197.AB	0.505049
other CD4+	CD197.AB	0.907613
other CD4+	CD197.AB	0.685921
other CD4+	CD197.AB	0.765406
other CD4+	CD197.AB	0.685921
other CD4+	CD197.AB	0.839036
other CD4+	CD197.AB	0.599569
other CD4+	CD197.AB	0.152091
other CD4+	CD197.AB	1.6929
other CD4+	CD197.AB	0.505049
other CD4+	CD197.AB	1.19384
other CD4+	CD197.AB	0.765406
other CD4+	CD197.AB	0.599569
other CD4+	CD197.AB	0.152091
other CD4+	CD197.AB	0.152091
other CD4+	CD197.AB	0.400654
other CD4+	CD197.AB	0.284076
other CD4+	CD197.AB	1.03209
other CD4+	CD197.AB	0.685921
other CD4+	CD197.AB	0.839036
other CD4+	CD197.AB	0.599569
other CD4+	CD197.AB	1.08897
other CD4+	CD197.AB	0.505049
other CD4+	CD197.AB	1.66221
other CD4+	CD197.AB	0.765406
other CD4+	CD197.AB	0.599569
other CD4+	CD197.AB	1.97992
other CD4+	CD197.AB	0.505049
other CD4+	CD197.AB	0.765406
other CD4+	CD197.AB	1.4552
other CD4+	CD197.AB	0.400654
other CD4+	CD197.AB	0.505049
other CD4+	CD197.AB	0.599569
other CD4+	CD197.AB	0.765406
other CD4+	CD197.AB	1.14278
other CD4+	CD197.AB	1.63055
other CD4+	CD197.AB	0.400654
other CD4+	CD197.AB	1.33303
other CD4+	CD197.AB	0.152091
other CD4+	CD197.AB	0.284076
other CD4+	CD197.AB	0.505049
other CD4+	CD197.AB	1.28876
other CD4+	CD197.AB	0.685921
other CD4+	CD197.AB	0.400654
other CD4+	CD197.AB	0.685921
other CD4+	CD197.AB	0.152091
other CD4+	CD197.AB	0.152091
other CD4+	CD197.AB	0.152091
other CD4+	CD197.AB	0.284076
other CD4+	CD197.AB	0.971789
other CD4+	CD197.AB	2.08734
other CD4+	CD197.AB	0.907613
other CD4+	CD197.AB	1.37544
other CD4+	CD197.AB	0.152091
other CD4+	CD197.AB	0.152091
other CD4+	CD197.AB	1.33303
other CD4+	CD197.AB	1.49281
other CD4+	CD197.AB	0.599569
other CD4+	CD197.AB	0.599569
other CD4+	CD197.AB	1.41611
other CD4+	CD197.AB	1.19384
other CD4+	CD197.AB	0.152091
other CD4+	CD197.AB	2.38472
other CD4+	CD197.AB	0.907613
other CD4+	CD197.AB	0.400654
other CD4+	CD197.AB	0.765406
other CD4+	CD197.AB	0.152091
other CD4+	CD197.AB	0.765406
other CD4+	CD197.AB	0.765406
other CD4+	CD197.AB	0.599569
other CD4+	CD197.AB	2.70556
other CD4+	CD197.AB	0.685921
other CD4+	CD197.AB	2.60152
other CD4+	CD197.AB	0.685921
other CD4+	CD197.AB	0.839036
other CD4+	CD197.AB	0.505049
other CD4+	CD197.AB	0.400654
other CD4+	CD197.AB	0.685921
other CD4+	CD197.AB	0.400654
other CD4+	CD197.AB	0.505049
other CD4+	CD197.AB	0.685921
other CD4+	CD197.AB	1.63055
other CD4+	CD197.AB	0.599569
other CD4+	CD197.AB	0.400654
other CD4+	CD197.AB	0.152091
other CD4+	CD197.AB	0.400654
other CD4+	CD197.AB	0.971789
other CD4+	CD197.AB	0.907613
other CD4+	CD197.AB	0.400654
other CD4+	CD197.AB	0.284076
other CD4+	CD197.AB	1.14278
other CD4+	CD197.AB	0.284076
other CD4+	CD197.AB	0.400654
other CD4+	CD197.AB	0.505049
other CD4+	CD197.AB	1.83363
other CD4+	CD197.AB	0.907613
other CD4+	CD197.AB	0.599569
other CD4+	CD197.AB	1.75159
other CD4+	CD197.AB	0.400654
other CD4+	CD197.AB	0.400654
other CD4+	CD197.AB	0.685921
other CD4+	CD197.AB	0.400654
other CD4+	CD197.AB	0.839036
other CD4+	CD197.AB	1.97992
other CD4+	CD197.AB	0.505049
other CD4+	CD197.AB	1.75159
other CD4+	CD197.AB	0.599569
other CD4+	CD197.AB	0.400654
other CD4+	CD197.AB	0.400654
other CD4+	CD197.AB	2.16568
other CD4+	CD197.AB	0
other CD4+	CD197.AB	1.14278
other CD4+	CD197.AB	0.400654
other CD4+	CD197.AB	1.24242
other CD4+	CD197.AB	1.37544
other CD4+	CD197.AB	0.152091
other CD4+	CD197.AB	0.400654
other CD4+	CD197.AB	1.97992
other CD4+	CD197.AB	0.839036
other CD4+	CD197.AB	0.400654
other CD4+	CD197.AB	0.839036
other CD4+	CD197.AB	2.72728
other CD4+	CD197.AB	0.839036
other CD4+	CD197.AB	0.505049
other CD4+	CD197.AB	0.599569
other CD4+	CD197.AB	0.284076
other CD4+	CD197.AB	0.505049
other CD4+	CD197.AB	1.77969
other CD4+	CD197.AB	0.971789
other CD4+	CD197.AB	0.152091
other CD4+	CD197.AB	1.95697
other CD4+	CD197.AB	0.284076
other CD4+	CD197.AB	0.685921
other CD4+	CD197.AB	1.37544
other CD4+	CD197.AB	0
other CD4+	CD197.AB	0.400654
other CD4+	CD197.AB	0.505049
other CD4+	CD197.AB	1.72267
other CD4+	CD197.AB	0.152091
other CD4+	CD197.AB	1.41611
other CD4+	CD197.AB	1.14278
other CD4+	CD197.AB	0.284076
other CD4+	CD197.AB	0.907613
other CD4+	CD197.AB	0.839036
other CD4+	CD197.AB	1.59785
other CD4+	CD197.AB	1.95697
other CD4+	CD197.AB	0.839036
other CD4+	CD197.AB	0.400654
other CD4+	CD197.AB	0.505049
other CD4+	CD197.AB	0.400654
other CD4+	CD197.AB	0.152091
other CD4+	CD197.AB	0.599569
other CD4+	CD197.AB	0.400654
other CD4+	CD197.AB	0.765406
other CD4+	CD197.AB	0.152091
other CD4+	CD197.AB	0
other CD4+	CD197.AB	0.152091
other CD4+	CD197.AB	1.19384
other CD4+	CD197.AB	0.152091
other CD4+	CD197.AB	1.08897
other CD4+	CD197.AB	0.505049
other CD4+	CD197.AB	2.33826
other CD4+	CD197.AB	0.400654
other CD4+	CD197.AB	0.599569
other CD4+	CD197.AB	0.599569
other CD4+	CD197.AB	0.152091
other CD4+	CD197.AB	0.152091
other CD4+	CD197.AB	2.51239
other CD4+	CD197.AB	0.400654
other CD4+	CD197.AB	2.14666
other CD4+	CD197.AB	0.400654
other CD4+	CD197.AB	0.284076
other CD4+	CD197.AB	0.152091
other CD4+	CD197.AB	1.24242
other CD4+	CD197.AB	1.97992
other CD4+	CD197.AB	1.19384
other CD4+	CD197.AB	2.10751
other CD4+	CD197.AB	1.03209
other CD4+	CD197.AB	1.63055
other CD4+	CD197.AB	0.505049
other CD4+	CD197.AB	0.284076
other CD4+	CD197.AB	0.599569
other CD4+	CD197.AB	0.284076
other CD4+	CD197.AB	0.284076
other CD4+	CD197.AB	1.49281
other CD4+	CD197.AB	0.400654
other CD4+	CD197.AB	0.152091
other CD4+	CD197.AB	0.400654
other CD4+	CD197.AB	1.19384
other CD4+	CD197.AB	1.49281
other CD4+	CD197.AB	1.4552
other CD4+	CD197.AB	1.85954
other CD4+	CD197.AB	1.33303
other CD4+	CD197.AB	1.63055
other CD4+	CD197.AB	0.971789
other CD4+	CD197.AB	0.839036
other CD4+	CD197.AB	1.83363
other CD4+	CD197.AB	0.505049
other CD4+	CD197.AB	0.971789
other CD4+	CD197.AB	2.04575
other CD4+	CD197.AB	0.505049
other CD4+	CD197.AB	0.400654
other CD4+	CD197.AB	0.400654
other CD4+	CD197.AB	2.08734
other CD4+	CD197.AB	0.765406
other CD4+	CD197.AB	0.765406
other CD4+	CD197.AB	0.971789
other CD4+	CD197.AB	0.599569
other CD4+	CD197.AB	1.28876
other CD4+	CD197.AB	0.505049
other CD4+	CD197.AB	0.505049
other CD4+	CD197.AB	0.400654
other CD4+	CD197.AB	0.400654
other CD4+	CD197.AB	0.599569
other CD4+	CD197.AB	0.400654
other CD4+	CD197.AB	2.22065
other CD4+	CD197.AB	0.152091
other CD4+	CD197.AB	0.284076
other CD4+	CD197.AB	0.765406
other CD4+	CD197.AB	1.19384
other CD4+	CD197.AB	1.75159
other CD4+	CD197.AB	0.152091
other CD4+	CD197.AB	1.63055
other CD4+	CD197.AB	0
other CD4+	CD197.AB	0.284076
other CD4+	CD197.AB	0.400654
other CD4+	CD197.AB	0.284076
other CD4+	CD197.AB	1.66221
other CD4+	CD197.AB	0.400654
other CD4+	CD197.AB	1.56405
other CD4+	CD197.AB	0.152091
other CD4+	CD197.AB	0.400654
other CD4+	CD197.AB	0.505049
other CD4+	CD197.AB	0.505049
other CD4+	CD197.AB	0.505049
other CD4+	CD197.AB	0.685921
other CD4+	CD197.AB	2.28954
other CD4+	CD197.AB	0.765406
other CD4+	CD197.AB	1.83363
other CD4+	CD197.AB	2.10751
other CD4+	CD197.AB	0.284076
other CD4+	CD197.AB	1.85954
other CD4+	CD197.AB	0.152091
other CD4+	CD197.AB	0.152091
other CD4+	CD197.AB	0.152091
other CD4+	CD197.AB	1.75159
other CD4+	CD197.AB	1.77969
other CD4+	CD197.AB	0.839036
other CD4+	CD197.AB	1.41611
other CD4+	CD197.AB	1.63055
other CD4+	CD197.AB	0.152091
other CD4+	CD197.AB	0.152091
other CD4+	CD197.AB	0.284076
other CD4+	CD197.AB	0.839036
other CD4+	CD197.AB	2.16568
other CD4+	CD197.AB	1.08897
other CD4+	CD197.AB	1.08897
other CD4+	CD197.AB	1.63055
other CD4+	CD197.AB	0.765406
other CD4+	CD197.AB	0.685921
other CD4+	CD197.AB	0.765406
other CD4+	CD197.AB	0.284076
other CD4+	CD197.AB	0.284076
other CD4+	CD197.AB	1.03209
other CD4+	CD197.AB	1.37544
other CD4+	CD197.AB	0.284076
other CD4+	CD197.AB	0.685921
other CD4+	CD197.AB	0.400654
other CD4+	CD197.AB	0.400654
other CD4+	CD197.AB	0.284076
other CD4+	CD197.AB	0.400654
other CD4+	CD197.AB	0.599569
other CD4+	CD197.AB	1.8848
other CD4+	CD197.AB	0.284076
other CD4+	CD197.AB	1.4552
other CD4+	CD197.AB	0.685921
other CD4+	CD197.AB	0.765406
other CD4+	CD197.AB	0.152091
other CD4+	CD197.AB	0.284076
other CD4+	CD197.AB	1.80702
other CD4+	CD197.AB	0.505049
other CD4+	CD197.AB	0
other CD4+	CD197.AB	1.33303
other CD4+	CD197.AB	0.152091
other CD4+	CD197.AB	0.685921
other CD4+	CD197.AB	0.765406
other CD4+	CD197.AB	0.505049
other CD4+	CD197.AB	0.284076
other CD4+	CD197.AB	0.284076
other CD4+	CD197.AB	0.152091
other CD4+	CD197.AB	0.284076
other CD4+	CD197.AB	0.765406
other CD4+	CD197.AB	1.03209
other CD4+	CD197.AB	2.18434
other CD4+	CD197.AB	1.41611
other CD4+	CD197.AB	0.685921
other CD4+	CD197.AB	0.400654
other CD4+	CD197.AB	1.37544
other CD4+	CD197.AB	0.765406
other CD4+	CD197.AB	0.400654
other CD4+	CD197.AB	0.400654
other CD4+	CD197.AB	0.599569
other CD4+	CD197.AB	0.599569
other CD4+	CD197.AB	1.41611
other CD4+	CD197.AB	0
other CD4+	CD197.AB	1.24242
other CD4+	CD197.AB	0.839036
other CD4+	CD197.AB	0.765406
other CD4+	CD197.AB	0.599569
other CD4+	CD197.AB	0.284076
other CD4+	CD197.AB	2.42911
other CD4+	CD197.AB	0.284076
other CD4+	CD197.AB	0.599569
other CD4+	CD197.AB	0.400654
other CD4+	CD197.AB	0.685921
other CD4+	CD197.AB	1.80702
other CD4+	CD197.AB	0.152091
other CD4+	CD197.AB	0.400654
other CD4+	CD197.AB	0.284076
other CD4+	CD197.AB	0.284076
other CD4+	CD197.AB	0.599569
other CD4+	CD197.AB	0.400654
other CD4+	CD197.AB	0.152091
other CD4+	CD197.AB	0.284076
other CD4+	CD197.AB	1.19384
other CD4+	CD197.AB	0.400654
other CD4+	CD197.AB	0.599569
other CD4+	CD197.AB	0.284076
other CD4+	CD197.AB	0.839036
other CD4+	CD197.AB	0.839036
other CD4+	CD197.AB	0.400654
other CD4+	CD197.AB	0.505049
other CD4+	CD197.AB	0.400654
other CD4+	CD197.AB	0.907613
other CD4+	CD197.AB	2.14666
other CD4+	CD197.AB	0.152091
other CD4+	CD197.AB	1.80702
other CD4+	CD197.AB	0.971789
other CD4+	CD197.AB	0.907613
other CD4+	CD197.AB	0.765406
other CD4+	CD197.AB	0.685921
other CD4+	CD197.AB	1.03209
other CD4+	CD197.AB	0.907613
other CD4+	CD197.AB	0.685921
other CD4+	CD197.AB	0.400654
other CD4+	CD197.AB	0.599569
other CD4+	CD197.AB	1.03209
other CD4+	CD197.AB	0.839036
other CD4+	CD197.AB	0.505049
other CD4+	CD197.AB	0.907613
other CD4+	CD197.AB	0.400654
other CD4+	CD197.AB	0.400654
other CD4+	CD197.AB	0.152091
other CD4+	CD197.AB	0.284076
other CD4+	CD197.AB	2.04575
other CD4+	CD197.AB	0.765406
other CD4+	CD197.AB	1.19384
other CD4+	CD197.AB	0.284076
other CD4+	CD197.AB	0.505049
other CD4+	CD197.AB	0.284076
other CD4+	CD197.AB	0.284076
other CD4+	CD197.AB	0.400654
other CD4+	CD197.AB	1.33303
other CD4+	CD197.AB	0.839036
other CD4+	CD197.AB	0.284076
other CD4+	CD197.AB	0.685921
other CD4+	CD197.AB	0.400654
other CD4+	CD197.AB	0.505049
other CD4+	CD197.AB	1.19384
other CD4+	CD197.AB	0.400654
other CD4+	CD197.AB	0.685921
other CD4+	CD197.AB	0.599569
other CD4+	CD197.AB	1.83363
other CD4+	CD197.AB	0.685921
other CD4+	CD197.AB	0.152091
other CD4+	CD197.AB	0.505049
other CD4+	CD197.AB	0.152091
other CD4+	CD197.AB	0.599569
other CD4+	CD197.AB	0.685921
other CD4+	CD197.AB	0.685921
other CD4+	CD197.AB	0.284076
other CD4+	CD197.AB	0.907613
other CD4+	CD197.AB	0.400654
other CD4+	CD197.AB	0.400654
other CD4+	CD197.AB	0.400654
other CD4+	CD197.AB	0.505049
other CD4+	CD197.AB	0.284076
other CD4+	CD197.AB	1.77969
other CD4+	CD197.AB	0.400654
other CD4+	CD197.AB	0.765406
other CD4+	CD197.AB	0.685921
other CD4+	CD197.AB	1.77969
other CD4+	CD197.AB	0.765406
other CD4+	CD197.AB	0.400654
other CD4+	CD197.AB	0.400654
other CD4+	CD197.AB	1.19384
other CD4+	CD197.AB	2.08734
other CD4+	CD197.AB	0.284076
other CD4+	CD197.AB	0.907613
other CD4+	CD197.AB	1.03209
other CD4+	CD197.AB	0.839036
other CD4+	CD197.AB	1.80702
other CD4+	CD197.AB	0.685921
other CD4+	CD197.AB	0.400654
other CD4+	CD197.AB	0.505049
other CD4+	CD197.AB	0.907613
other CD4+	CD197.AB	1.56405
other CD4+	CD197.AB	0.284076
other CD4+	CD197.AB	1.24242
other CD4+	CD197.AB	0.765406
other CD4+	CD197.AB	0.907613
other CD4+	CD197.AB	0
other CD4+	CD197.AB	1.14278
other CD4+	CD197.AB	0.599569
other CD4+	CD197.AB	1.28876
other CD4+	CD197.AB	0.400654
other CD4+	CD197.AB	0.284076
other CD4+	CD197.AB	0.599569
other CD4+	CD197.AB	1.08897
other CD4+	CD197.AB	0.505049
other CD4+	CD197.AB	0.284076
other CD4+	CD197.AB	0.152091
other CD4+	CD197.AB	0.400654
other CD4+	CD197.AB	1.14278
other CD4+	CD197.AB	0.152091
other CD4+	CD197.AB	1.97992
other CD4+	CD197.AB	1.33303
other CD4+	CD197.AB	0.152091
other CD4+	CD197.AB	0.839036
other CD4+	CD197.AB	0.505049
other CD4+	CD197.AB	1.03209
other CD4+	CD197.AB	0.400654
other CD4+	CD197.AB	0.152091
other CD4+	CD197.AB	0.505049
other CD4+	CD197.AB	0.400654
other CD4+	CD197.AB	0.152091
other CD4+	CD197.AB	0.839036
other CD4+	CD197.AB	0.505049
other CD4+	CD197.AB	0.599569
other CD4+	CD197.AB	0.284076
other CD4+	CD197.AB	0.599569
other CD4+	CD197.AB	0.152091
other CD4+	CD197.AB	0.505049
other CD4+	CD197.AB	0.685921
other CD4+	CD197.AB	0.400654
other CD4+	CD197.AB	1.24242
other CD4+	CD197.AB	0.284076
other CD4+	CD197.AB	0.599569
other CD4+	CD197.AB	1.19384
other CD4+	CD197.AB	1.14278
other CD4+	CD197.AB	0.400654
other CD4+	CD197.AB	0.400654
other CD4+	CD197.AB	0.152091
other CD4+	CD197.AB	0.685921
other CD4+	CD197.AB	0.505049
other CD4+	CD197.AB	0.765406
other CD4+	CD197.AB	0.152091
other CD4+	CD197.AB	0.907613
other CD4+	CD197.AB	0.284076
other CD4+	CD197.AB	0.505049
other CD4+	CD197.AB	0.685921
other CD4+	CD197.AB	1.03209
other CD4+	CD197.AB	0.400654
other CD4+	CD197.AB	0.284076
other CD4+	CD197.AB	0.907613
other CD4+	CD197.AB	0.152091
other CD4+	CD197.AB	0.839036
other CD4+	CD197.AB	2.10751
other CD4+	CD197.AB	1.08897
other CD4+	CD197.AB	1.33303
other CD4+	CD197.AB	1.03209
other CD4+	CD197.AB	0.400654
other CD4+	CD197.AB	1.56405
other CD4+	CD197.AB	0.971789
other CD4+	CD197.AB	0.971789
other CD4+	CD197.AB	0.152091
other CD4+	CD197.AB	0.400654
other CD4+	CD197.AB	0.505049
other CD4+	CD197.AB	0.400654
other CD4+	CD197.AB	0.400654
other CD4+	CD197.AB	1.08897
other CD4+	CD197.AB	0.599569
other CD4+	CD197.AB	0.152091
other CD4+	CD197.AB	0.152091
other CD4+	CD197.AB	1.08897
other CD4+	CD197.AB	0.152091
other CD4+	CD197.AB	0.599569
other CD4+	CD197.AB	0.599569
other CD4+	CD197.AB	1.08897
other CD4+	CD197.AB	0.907613
other CD4+	CD197.AB	1.41611
other CD4+	CD197.AB	1.03209
other CD4+	CD197.AB	0.685921
other CD4+	CD197.AB	0.152091
other CD4+	CD197.AB	2.10751
other CD4+	CD197.AB	0.907613
other CD4+	CD197.AB	0.152091
other CD4+	CD197.AB	0
other CD4+	CD197.AB	0.505049
other CD4+	CD197.AB	0.284076
other CD4+	CD197.AB	0.505049
other CD4+	CD197.AB	0.284076
other CD4+	CD197.AB	0.685921
other CD4+	CD197.AB	0
other CD4+	CD197.AB	0.765406
other CD4+	CD197.AB	0.152091
other CD4+	CD197.AB	0.400654
other CD4+	CD197.AB	2.93943
other CD4+	CD197.AB	0.685921
other CD4+	CD197.AB	0
other CD4+	CD197.AB	0.765406
other CD4+	CD197.AB	1.33303
other CD4+	CD197.AB	0.505049
other CD4+	CD197.AB	1.08897
other CD4+	CD197.AB	0.284076
other CD4+	CD197.AB	0.400654
other CD4+	CD197.AB	0.152091
other CD4+	CD197.AB	0.685921
other CD4+	CD197.AB	0.505049
other CD4+	CD197.AB	0.505049
other CD4+	CD197.AB	0.685921
other CD4+	CD197.AB	0.505049
other CD4+	CD197.AB	1.33303
other CD4+	CD197.AB	0.685921
other CD4+	CD197.AB	0.284076
other CD4+	CD197.AB	0.400654
other CD4+	CD197.AB	0.400654
other CD4+	CD197.AB	1.4552
other CD4+	CD197.AB	0.284076
other CD4+	CD197.AB	0.152091
other CD4+	CD197.AB	1.4552
other CD4+	CD197.AB	1.03209
other CD4+	CD197.AB	1.03209
other CD4+	CD197.AB	1.37544
other CD4+	CD197.AB	0.152091
other CD4+	CD197.AB	0.152091
other CD4+	CD197.AB	1.03209
other CD4+	CD197.AB	0.400654
other CD4+	CD197.AB	0.284076
other CD4+	CD197.AB	0.685921
other CD4+	CD197.AB	0.505049
other CD4+	CD197.AB	0.400654
other CD4+	CD197.AB	0
other CD4+	CD197.AB	1.03209
other CD4+	CD197.AB	0.685921
other CD4+	CD197.AB	0.152091
other CD4+	CD197.AB	0.400654
other CD4+	CD197.AB	0.152091
other CD4+	CD197.AB	0
other CD4+	CD197.AB	0.599569
other CD4+	CD197.AB	0.839036
other CD4+	CD197.AB	1.52907
other CD4+	CD197.AB	1.56405
other CD4+	CD197.AB	0.599569
other CD4+	CD197.AB	0.839036
other CD4+	CD197.AB	0.685921
other CD4+	CD197.AB	0.400654
other CD4+	CD197.AB	1.08897
other CD4+	CD197.AB	0.765406
other CD4+	CD197.AB	1.24242
other CD4+	CD197.AB	0.400654
other CD4+	CD197.AB	1.4552
other CD4+	CD197.AB	1.56405
other CD4+	CD197.AB	0.284076
other CD4+	CD197.AB	0.685921
other CD4+	CD197.AB	0.152091
other CD4+	CD197.AB	1.03209
other CD4+	CD197.AB	1.14278
other CD4+	CD197.AB	1.37544
other CD4+	CD197.AB	0.599569
other CD4+	CD197.AB	1.56405
other CD4+	CD197.AB	0.599569
other CD4+	CD197.AB	0.400654
other CD4+	CD197.AB	0.765406
other CD4+	CD197.AB	0.971789
other CD4+	CD197.AB	0.152091
other CD4+	CD197.AB	2.20266
other CD4+	CD197.AB	0.599569
other CD4+	CD197.AB	0.152091
other CD4+	CD197.AB	1.49281
other CD4+	CD197.AB	0
other CD4+	CD197.AB	0.765406
other CD4+	CD197.AB	2.08734
other CD4+	CD197.AB	0.400654
other CD4+	CD197.AB	0.599569
other CD4+	CD197.AB	1.72267
other CD4+	CD197.AB	0.152091
other CD4+	CD197.AB	0.284076
other CD4+	CD197.AB	0.971789
other CD4+	CD197.AB	1.24242
other CD4+	CD197.AB	0.152091
other CD4+	CD197.AB	0.284076
other CD4+	CD197.AB	0.907613
other CD4+	CD197.AB	1.19384
other CD4+	CD197.AB	0.505049
other CD4+	CD197.AB	1.41611
other CD4+	CD197.AB	1.03209
other CD4+	CD197.AB	0.400654
other CD4+	CD197.AB	1.90944
other CD4+	CD197.AB	2.72728
other CD4+	CD197.AB	1.08897
other CD4+	CD197.AB	0.765406
other CD4+	CD197.AB	0.971789
other CD4+	CD197.AB	0.685921
other CD4+	CD197.AB	0.152091
other CD4+	CD197.AB	1.24242
other CD4+	CD197.AB	1.03209
other CD4+	CD197.AB	1.24242
other CD4+	CD197.AB	0.400654
other CD4+	CD197.AB	0.685921
other CD4+	CD197.AB	0.400654
other CD4+	CD197.AB	0.971789
other CD4+	CD197.AB	0.284076
other CD4+	CD197.AB	0.152091
other CD4+	CD197.AB	0.505049
other CD4+	CD197.AB	0.284076
other CD4+	CD197.AB	0.284076
other CD4+	CD197.AB	0.505049
other CD4+	CD197.AB	1.56405
other CD4+	CD197.AB	0.505049
other CD4+	CD197.AB	0
other CD4+	CD197.AB	1.03209
other CD4+	CD197.AB	0.505049
other CD4+	CD197.AB	0.599569
other CD4+	CD197.AB	0.971789
other CD4+	CD197.AB	0.505049
other CD4+	CD197.AB	0.599569
other CD4+	CD197.AB	0.152091
other CD4+	CD197.AB	0
other CD4+	CD197.AB	0.284076
other CD4+	CD197.AB	0.765406
other CD4+	CD197.AB	0.599569
other CD4+	CD197.AB	1.19384
other CD4+	CD197.AB	2.12728
other CD4+	CD197.AB	1.63055
other CD4+	CD197.AB	0.505049
other CD4+	CD197.AB	0
other CD4+	CD197.AB	0
other CD4+	CD197.AB	0.152091
other CD4+	CD197.AB	0.152091
other CD4+	CD197.AB	0.505049
other CD4+	CD197.AB	0.152091
other CD4+	CD197.AB	0.839036
other CD4+	CD197.AB	0.765406
other CD4+	CD197.AB	0.971789
other CD4+	CD197.AB	0.685921
other CD4+	CD197.AB	0.284076
other CD4+	CD197.AB	0.284076
other CD4+	CD197.AB	0.907613
other CD4+	CD197.AB	0.284076
other CD4+	CD197.AB	0.505049
other CD4+	CD197.AB	0.284076
other CD4+	CD197.AB	0.400654
other CD4+	CD197.AB	0.400654
other CD4+	CD197.AB	2.99025
other CD4+	CD197.AB	0.152091
other CD4+	CD197.AB	0.400654
other CD4+	CD197.AB	1.14278
other CD4+	CD197.AB	0.284076
other CD4+	CD197.AB	0.400654
other CD4+	CD197.AB	0.284076
other CD4+	CD197.AB	0.505049
other CD4+	CD197.AB	0.907613
other CD4+	CD197.AB	0.599569
other CD4+	CD197.AB	0.839036
other CD4+	CD197.AB	0.284076
other CD4+	CD197.AB	0.839036
other CD4+	CD197.AB	1.24242
other CD4+	CD197.AB	0.400654
other CD4+	CD197.AB	0
other CD4+	CD197.AB	1.37544
other CD4+	CD197.AB	0
other CD4+	CD197.AB	1.24242
other CD4+	CD197.AB	0.152091
other CD4+	CD197.AB	1.63055
other CD4+	CD197.AB	0
other CD4+	CD197.AB	2.12728
other CD4+	CD197.AB	0.765406
other CD4+	CD197.AB	0.599569
other CD4+	CD197.AB	0.152091
other CD4+	CD197.AB	0.599569
other CD4+	CD197.AB	0.400654
other CD4+	CD197.AB	0.839036
other CD4+	CD197.AB	0
other CD4+	CD197.AB	0.152091
other CD4+	CD197.AB	0.599569
other CD4+	CD197.AB	1.14278
other CD4+	CD197.AB	0.284076
other CD4+	CD197.AB	0.685921
other CD4+	CD197.AB	0.152091
other CD4+	CD197.AB	0.284076
other CD4+	CD197.AB	0.685921
other CD4+	CD197.AB	0.599569
other CD4+	CD197.AB	0.152091
other CD4+	CD197.AB	0.599569
other CD4+	CD197.AB	0.152091
other CD4+	CD197.AB	0.284076
other CD4+	CD197.AB	0.505049
other CD4+	CD197.AB	0.685921
other CD4+	CD197.AB	0
other CD4+	CD197.AB	0.400654
other CD4+	CD197.AB	0.765406
other CD4+	CD197.AB	0.505049
other CD4+	CD197.AB	0
other CD4+	CD197.AB	0.839036
other CD4+	CD197.AB	0
other CD4+	CD197.AB	0.599569
other CD4+	CD197.AB	0.152091
other CD4+	CD197.AB	1.14278
other CD4+	CD197.AB	0.505049
other CD4+	CD197.AB	1.14278
other CD4+	CD197.AB	0.152091
other CD4+	CD197.AB	0.971789
other CD4+	CD197.AB	0.907613
other CD4+	CD197.AB	0.400654
other CD4+	CD197.AB	0.152091
other CD4+	CD197.AB	0.505049
other CD4+	CD197.AB	0.685921
other CD4+	CD197.AB	0.152091
other CD4+	CD197.AB	0.839036
other CD4+	CD197.AB	0.907613
other CD4+	CD197.AB	1.72267
other CD4+	CD197.AB	0.284076
other CD4+	CD197.AB	0.765406
other CD4+	CD197.AB	0.152091
other CD4+	CD197.AB	0.599569
other CD4+	CD197.AB	0.685921
other CD4+	CD197.AB	1.72267
other CD4+	CD197.AB	0.152091
other CD4+	CD197.AB	0.907613
other CD4+	CD197.AB	0.839036
other CD4+	CD197.AB	0.284076
other CD4+	CD197.AB	1.33303
other CD4+	CD197.AB	0.971789
other CD4+	CD197.AB	0.839036
other CD4+	CD197.AB	0.400654
other CD4+	CD197.AB	0.284076
other CD4+	CD197.AB	0.284076
other CD4+	CD197.AB	0.685921
other CD4+	CD197.AB	0.152091
other CD4+	CD197.AB	0.839036
other CD4+	CD197.AB	0.599569
other CD4+	CD197.AB	0.505049
other CD4+	CD197.AB	1.77969
other CD4+	CD197.AB	1.33303
other CD4+	CD197.AB	0.505049
other CD4+	CD197.AB	0.685921
other CD4+	CD197.AB	0.685921
other CD4+	CD197.AB	1.03209
other CD4+	CD197.AB	0.400654
other CD4+	CD197.AB	0.971789
other CD4+	CD197.AB	0.400654
other CD4+	CD197.AB	0.505049
other CD4+	CD197.AB	0.907613
other CD4+	CD197.AB	0.685921
other CD4+	CD197.AB	0.284076
other CD4+	CD197.AB	0
other CD4+	CD197.AB	1.8848
other CD4+	CD197.AB	0.685921
other CD4+	CD197.AB	0.505049
other CD4+	CD197.AB	1.37544
other CD4+	CD197.AB	0.505049
other CD4+	CD197.AB	0.505049
other CD4+	CD197.AB	0.907613
other CD4+	CD197.AB	0.152091
other CD4+	CD197.AB	0.765406
other CD4+	CD197.AB	1.8848
other CD4+	CD197.AB	0.152091
other CD4+	CD197.AB	0.505049
other CD4+	CD197.AB	0.839036
other CD4+	CD197.AB	1.52907
other CD4+	CD197.AB	0.505049
other CD4+	CD197.AB	0.400654
other CD4+	CD197.AB	1.66221
other CD4+	CD197.AB	0.505049
other CD4+	CD197.AB	1.66221
other CD4+	CD197.AB	0.505049
other CD4+	CD197.AB	0.971789
other CD4+	CD197.AB	1.83363
other CD4+	CD197.AB	1.14278
other CD4+	CD197.AB	0.152091
other CD4+	CD197.AB	0.152091
other CD4+	CD197.AB	0.765406
other CD4+	CD197.AB	1.59785
other CD4+	CD197.AB	1.14278
other CD4+	CD197.AB	0.152091
other CD4+	CD197.AB	0.839036
other CD4+	CD197.AB	1.14278
other CD4+	CD197.AB	1.24242
other CD4+	CD197.AB	0.284076
other CD4+	CD197.AB	1.03209
other CD4+	CD197.AB	1.03209
other CD4+	CD197.AB	0.765406
other CD4+	CD197.AB	1.41611
other CD4+	CD197.AB	0.839036
other CD4+	CD197.AB	0.839036
other CD4+	CD197.AB	1.24242
other CD4+	CD197.AB	0.971789
other CD4+	CD197.AB	1.19384
other CD4+	CD197.AB	1.52907
other CD4+	CD197.AB	0.685921
other CD4+	CD197.AB	0.971789
other CD4+	CD197.AB	2.00234
other CD4+	CD197.AB	0.839036
other CD4+	CD197.AB	0.505049
other CD4+	CD197.AB	0.907613
other CD4+	CD197.AB	0.400654
other CD4+	CD197.AB	0.765406
other CD4+	CD197.AB	0.685921
other CD4+	CD197.AB	0.685921
other CD4+	CD197.AB	0.839036
other CD4+	CD197.AB	1.37544
other CD4+	CD197.AB	0.907613
other CD4+	CD197.AB	0.284076
other CD4+	CD197.AB	0.284076
other CD4+	CD197.AB	1.52907
other CD4+	CD197.AB	0.839036
other CD4+	CD197.AB	1.8848
other CD4+	CD197.AB	0.971789
other CD4+	CD197.AB	2.35399
other CD4+	CD197.AB	1.24242
other CD4+	CD197.AB	2.30605
other CD4+	CD197.AB	0.907613
other CD4+	CD197.AB	0.505049
other CD4+	CD197.AB	0.505049
other CD4+	CD197.AB	2.39974
other CD4+	CD197.AB	0.685921
other CD4+	CD197.AB	0.152091
other CD4+	CD197.AB	0.685921
other CD4+	CD197.AB	0.505049
other CD4+	CD197.AB	0.599569
other CD4+	CD197.AB	1.56405
other CD4+	CD197.AB	0.685921
other CD4+	CD197.AB	1.33303
other CD4+	CD197.AB	0.971789
other CD4+	CD197.AB	0.284076
other CD4+	CD197.AB	1.93349
other CD4+	CD197.AB	1.28876
other CD4+	CD197.AB	0.400654
other CD4+	CD197.AB	1.24242
other CD4+	CD197.AB	1.49281
other CD4+	CD197.AB	0.907613
other CD4+	CD197.AB	0.400654
other CD4+	CD197.AB	0.839036
other CD4+	CD197.AB	0.839036
other CD4+	CD197.AB	0.505049
other CD4+	CD197.AB	1.14278
other CD4+	CD197.AB	1.37544
other CD4+	CD197.AB	1.03209
other CD4+	CD197.AB	1.03209
other CD4+	CD197.AB	0.400654
other CD4+	CD197.AB	0.685921
other CD4+	CD197.AB	0.284076
other CD4+	CD197.AB	1.24242
other CD4+	CD197.AB	0
other CD4+	CD197.AB	0.599569
other CD4+	CD197.AB	0.907613
other CD4+	CD197.AB	0.599569
other CD4+	CD197.AB	0.505049
other CD4+	CD197.AB	2.80972
other CD4+	CD197.AB	1.41611
other CD4+	CD197.AB	1.28876
other CD4+	CD197.AB	1.66221
other CD4+	CD197.AB	0.400654
other CD4+	CD197.AB	0.839036
other CD4+	CD197.AB	0.839036
other CD4+	CD197.AB	0.765406
other CD4+	CD197.AB	0.907613
other CD4+	CD197.AB	2.02428
other CD4+	CD197.AB	0.765406
other CD4+	CD197.AB	0.685921
other CD4+	CD197.AB	0.839036
other CD4+	CD197.AB	0.505049
other CD4+	CD197.AB	1.49281
other CD4+	CD197.AB	0
other CD4+	CD197.AB	0.839036
other CD4+	CD197.AB	0.599569
other CD4+	CD197.AB	1.90944
other CD4+	CD197.AB	0.971789
other CD4+	CD197.AB	0.839036
other CD4+	CD197.AB	0.505049
other CD4+	CD197.AB	1.19384
other CD4+	CD197.AB	0.765406
other CD4+	CD197.AB	0.685921
other CD4+	CD197.AB	0.907613
other CD4+	CD197.AB	1.4552
other CD4+	CD197.AB	0.400654
other CD4+	CD197.AB	1.08897
other CD4+	CD197.AB	0.907613
other CD4+	CD197.AB	1.4552
other CD4+	CD197.AB	0.685921
other CD4+	CD197.AB	0.685921
other CD4+	CD197.AB	1.03209
other CD4+	CD197.AB	0.839036
other CD4+	CD197.AB	0.599569
other CD4+	CD197.AB	1.08897
other CD4+	CD197.AB	1.14278
other CD4+	CD197.AB	1.03209
other CD4+	CD197.AB	0.284076
other CD4+	CD197.AB	0.505049
other CD4+	CD197.AB	0.685921
other CD4+	CD197.AB	0.599569
other CD4+	CD197.AB	0.599569
other CD4+	CD197.AB	0.839036
other CD4+	CD197.AB	0.284076
other CD4+	CD197.AB	0.599569
other CD4+	CD197.AB	0.765406
other CD4+	CD197.AB	0.685921
other CD4+	CD197.AB	0.685921
other CD4+	CD197.AB	1.03209
other CD4+	CD197.AB	0.971789
other CD4+	CD197.AB	1.19384
other CD4+	CD197.AB	0.400654
other CD4+	CD197.AB	1.14278
other CD4+	CD197.AB	0.505049
other CD4+	CD197.AB	0.400654
other CD4+	CD197.AB	1.08897
other CD4+	CD197.AB	1.59785
other CD4+	CD197.AB	0.839036
other CD4+	CD197.AB	0.400654
other CD4+	CD197.AB	0.839036
other CD4+	CD197.AB	0.400654
other CD4+	CD197.AB	0.907613
other CD4+	CD197.AB	0.971789
other CD4+	CD197.AB	2.22065
other CD4+	CD197.AB	0.907613
other CD4+	CD197.AB	2.35399
other CD4+	CD197.AB	1.28876
other CD4+	CD197.AB	1.03209
other CD4+	CD197.AB	1.28876
other CD4+	CD197.AB	0.685921
other CD4+	CD197.AB	1.03209
other CD4+	CD197.AB	1.08897
other CD4+	CD197.AB	0.971789
other CD4+	CD197.AB	1.93349
other CD4+	CD197.AB	0.685921
other CD4+	CD197.AB	0.765406
other CD4+	CD197.AB	0.152091
other CD4+	CD197.AB	3.16416
other CD4+	CD197.AB	0.599569
other CD4+	CD197.AB	0.839036
other CD4+	CD197.AB	0.839036
other CD4+	CD197.AB	0.971789
other CD4+	CD197.AB	0.685921
other CD4+	CD197.AB	0.839036
other CD4+	CD197.AB	1.49281
other CD4+	CD197.AB	0.400654
other CD4+	CD197.AB	2.99025
other CD4+	CD197.AB	0.907613
other CD4+	CD197.AB	0.907613
other CD4+	CD197.AB	1.19384
other CD4+	CD197.AB	1.63055
other CD4+	CD197.AB	0.685921
other CD4+	CD197.AB	0.400654
other CD4+	CD197.AB	1.14278
other CD4+	CD197.AB	0.400654
other CD4+	CD197.AB	0.505049
other CD4+	CD197.AB	0.839036
other CD4+	CD197.AB	0.685921
other CD4+	CD197.AB	0.400654
other CD4+	CD197.AB	0.505049
other CD4+	CD197.AB	0.400654
other CD4+	CD197.AB	0.839036
other CD4+	CD197.AB	2.57686
other CD4+	CD197.AB	0
other CD4+	CD197.AB	0.765406
other CD4+	CD197.AB	0
other CD4+	CD197.AB	1.08897
other CD4+	CD197.AB	1.03209
other CD4+	CD197.AB	1.80702
other CD4+	CD197.AB	0.839036
other CD4+	CD197.AB	0.839036
other CD4+	CD197.AB	1.03209
other CD4+	CD197.AB	0.685921
other CD4+	CD197.AB	0.284076
other CD4+	CD197.AB	0.599569
other CD4+	CD197.AB	0.685921
other CD4+	CD197.AB	0.971789
other CD4+	CD197.AB	0.971789
other CD4+	CD197.AB	0.685921
other CD4+	CD197.AB	0.907613
other CD4+	CD197.AB	0.284076
other CD4+	CD197.AB	0.284076
other CD4+	CD197.AB	0.765406
other CD4+	CD197.AB	0.599569
other CD4+	CD197.AB	0.599569
other CD4+	CD197.AB	0.839036
other CD4+	CD197.AB	0.765406
other CD4+	CD197.AB	0.505049
other CD4+	CD197.AB	1.63055
other CD4+	CD197.AB	1.4552
other CD4+	CD197.AB	0.599569
other CD4+	CD197.AB	0.152091
other CD4+	CD197.AB	1.77969
other CD4+	CD197.AB	1.03209
other CD4+	CD197.AB	0.685921
other CD4+	CD197.AB	1.33303
other CD4+	CD197.AB	0.971789
other CD4+	CD197.AB	0.284076
other CD4+	CD197.AB	0.685921
other CD4+	CD197.AB	0.599569
other CD4+	CD197.AB	0.685921
other CD4+	CD197.AB	0.765406
other CD4+	CD197.AB	0.685921
other CD4+	CD197.AB	0.400654
other CD4+	CD197.AB	0.685921
other CD4+	CD197.AB	0.971789
other CD4+	CD197.AB	1.19384
other CD4+	CD197.AB	1.41611
other CD4+	CD197.AB	0.599569
other CD4+	CD197.AB	0.765406
other CD4+	CD197.AB	0.907613
other CD4+	CD197.AB	0.839036
other CD4+	CD197.AB	1.33303
other CD4+	CD197.AB	1.24242
other CD4+	CD197.AB	0.400654
other CD4+	CD197.AB	1.03209
other CD4+	CD197.AB	0.400654
other CD4+	CD197.AB	0.907613
other CD4+	CD197.AB	1.03209
other CD4+	CD197.AB	0.971789
other CD4+	CD197.AB	2.44348
other CD4+	CD197.AB	0.599569
other CD4+	CD197.AB	0.400654
other CD4+	CD197.AB	0.971789
other CD4+	CD197.AB	1.03209
other CD4+	CD197.AB	1.08897
other CD4+	CD197.AB	1.08897
other CD4+	CD197.AB	0.765406
other CD4+	CD197.AB	1.03209
other CD4+	CD197.AB	1.63055
other CD4+	CD197.AB	0.505049
other CD4+	CD197.AB	0.971789
other CD4+	CD197.AB	0.599569
other CD4+	CD197.AB	1.08897
other CD4+	CD197.AB	1.77969
other CD4+	CD197.AB	0.400654
other CD4+	CD197.AB	0.971789
other CD4+	CD197.AB	0.505049
other CD4+	CD197.AB	0.971789
other CD4+	CD197.AB	1.14278
other CD4+	CD197.AB	0.839036
other CD4+	CD197.AB	0.400654
other CD4+	CD197.AB	0.685921
other CD4+	CD197.AB	0.400654
other CD4+	CD197.AB	0.152091
other CD4+	CD197.AB	1.52907
other CD4+	CD197.AB	0.765406
other CD4+	CD197.AB	0.765406
other CD4+	CD197.AB	0.400654
other CD4+	CD197.AB	0.685921
other CD4+	CD197.AB	0.400654
other CD4+	CD197.AB	0.400654
other CD4+	CD197.AB	0.971789
other CD4+	CD197.AB	0.685921
other CD4+	CD197.AB	1.28876
other CD4+	CD197.AB	0.839036
other CD4+	CD197.AB	0.765406
other CD4+	CD197.AB	0.505049
other CD4+	CD197.AB	1.66221
other CD4+	CD197.AB	1.03209
other CD4+	CD197.AB	2.18434
other CD4+	CD197.AB	0.400654
other CD4+	CD197.AB	0.765406
other CD4+	CD197.AB	1.03209
other CD4+	CD197.AB	0.599569
other CD4+	CD197.AB	0.839036
other CD4+	CD197.AB	0.971789
other CD4+	CD197.AB	0.839036
other CD4+	CD197.AB	0.505049
other CD4+	CD197.AB	2.36947
other CD4+	CD197.AB	0.971789
other CD4+	CD197.AB	0.505049
other CD4+	CD197.AB	0.907613
other CD4+	CD197.AB	0.400654
other CD4+	CD197.AB	1.14278
other CD4+	CD197.AB	0.765406
other CD4+	CD197.AB	0.907613
other CD4+	CD197.AB	1.72267
other CD4+	CD197.AB	0.765406
other CD4+	CD197.AB	0.599569
other CD4+	CD197.AB	1.49281
other CD4+	CD197.AB	1.56405
other CD4+	CD197.AB	1.03209
other CD4+	CD197.AB	0.599569
other CD4+	CD197.AB	0.400654
other CD4+	CD197.AB	1.77969
other CD4+	CD197.AB	0.765406
other CD4+	CD197.AB	0.685921
other CD4+	CD197.AB	0.599569
other CD4+	CD197.AB	0.599569
other CD4+	CD197.AB	0.907613
other CD4+	CD197.AB	0.839036
other CD4+	CD197.AB	0.599569
other CD4+	CD197.AB	1.95697
other CD4+	CD197.AB	0.765406
other CD4+	CD197.AB	0.400654
other CD4+	CD197.AB	1.4552
other CD4+	CD197.AB	0.685921
other CD4+	CD197.AB	0.599569
other CD4+	CD197.AB	1.41611
other CD4+	CD197.AB	0.400654
other CD4+	CD197.AB	1.08897
other CD4+	CD197.AB	0.685921
other CD4+	CD197.AB	1.28876
other CD4+	CD197.AB	0.284076
other CD4+	CD197.AB	0.284076
other CD4+	CD197.AB	2.63742
other CD4+	CD197.AB	0.839036
other CD4+	CD197.AB	0.765406
other CD4+	CD197.AB	0.765406
other CD4+	CD197.AB	1.41611
other CD4+	CD197.AB	0.152091
other CD4+	CD197.AB	1.63055
other CD4+	CD197.AB	0.400654
other CD4+	CD197.AB	0.505049
other CD4+	CD197.AB	1.41611
other CD4+	CD197.AB	0.685921
other CD4+	CD197.AB	0.505049
other CD4+	CD197.AB	0.400654
other CD4+	CD197.AB	0.765406
other CD4+	CD197.AB	0.839036
other CD4+	CD197.AB	0.765406
other CD4+	CD197.AB	0.505049
other CD4+	CD197.AB	0.599569
other CD4+	CD197.AB	1.75159
other CD4+	CD197.AB	2.02428
other CD4+	CD197.AB	0.505049
other CD4+	CD197.AB	0
other CD4+	CD197.AB	1.37544
other CD4+	CD197.AB	0.152091
other CD4+	CD197.AB	0.685921
other CD4+	CD197.AB	0.505049
other CD4+	CD197.AB	1.8848
other CD4+	CD197.AB	0.505049
other CD4+	CD197.AB	1.08897
other CD4+	CD197.AB	0.599569
other CD4+	CD197.AB	0.685921
other CD4+	CD197.AB	1.19384
other CD4+	CD197.AB	0.839036
other CD4+	CD197.AB	1.03209
other CD4+	CD197.AB	0.971789
other CD4+	CD197.AB	0.765406
other CD4+	CD197.AB	0.599569
other CD4+	CD197.AB	0.400654
other CD4+	CD197.AB	1.03209
other CD4+	CD197.AB	1.19384
other CD4+	CD197.AB	0.907613
other CD4+	CD197.AB	0.284076
other CD4+	CD197.AB	0.685921
other CD4+	CD197.AB	0.839036
other CD4+	CD197.AB	0.685921
other CD4+	CD197.AB	0.505049
other CD4+	CD197.AB	1.19384
other CD4+	CD197.AB	2.20266
other CD4+	CD197.AB	0.685921
other CD4+	CD197.AB	0.152091
other CD4+	CD197.AB	0.907613
other CD4+	CD197.AB	0.599569
other CD4+	CD197.AB	1.33303
other CD4+	CD197.AB	0.505049
other CD4+	CD197.AB	1.33303
other CD4+	CD197.AB	0.152091
other CD4+	CD197.AB	0.685921
other CD4+	CD197.AB	0.971789
other CD4+	CD197.AB	0.284076
other CD4+	CD197.AB	0.505049
other CD4+	CD197.AB	0.505049
other CD4+	CD197.AB	0.907613
other CD4+	CD197.AB	1.24242
other CD4+	CD197.AB	2.20266
other CD4+	CD197.AB	1.03209
other CD4+	CD197.AB	0.599569
other CD4+	CD197.AB	0.505049
other CD4+	CD197.AB	0.765406
other CD4+	CD197.AB	0.685921
other CD4+	CD197.AB	0.284076
other CD4+	CD197.AB	0.599569
other CD4+	CD197.AB	1.03209
other CD4+	CD197.AB	1.19384
other CD4+	CD197.AB	0.599569
other CD4+	CD197.AB	0.284076
other CD4+	CD197.AB	0.765406
other CD4+	CD197.AB	0.152091
other CD4+	CD197.AB	0.685921
other CD4+	CD197.AB	0.599569
other CD4+	CD197.AB	0.907613
other CD4+	CD197.AB	0.284076
other CD4+	CD197.AB	1.08897
other CD4+	CD197.AB	0.284076
other CD4+	CD197.AB	0.765406
other CD4+	CD197.AB	0.152091
other CD4+	CD197.AB	1.03209
other CD4+	CD197.AB	0.505049
other CD4+	CD197.AB	0.907613
other CD4+	CD197.AB	0.765406
other CD4+	CD197.AB	0.505049
other CD4+	CD197.AB	0.765406
other CD4+	CD197.AB	1.03209
other CD4+	CD197.AB	2.00234
other CD4+	CD197.AB	0.505049
other CD4+	CD197.AB	0.400654
other CD4+	CD197.AB	1.49281
other CD4+	CD197.AB	0.685921
other CD4+	CD197.AB	0.765406
other CD4+	CD197.AB	0.839036
other CD4+	CD197.AB	0.284076
other CD4+	CD197.AB	0.907613
other CD4+	CD197.AB	0.685921
other CD4+	CD197.AB	0.400654
other CD4+	CD197.AB	1.03209
other CD4+	CD197.AB	0.685921
other CD4+	CD197.AB	0.152091
other CD4+	CD197.AB	0.400654
other CD4+	CD197.AB	0.685921
other CD4+	CD197.AB	0.765406
other CD4+	CD197.AB	0.152091
other CD4+	CD197.AB	0.685921
other CD4+	CD197.AB	0.505049
other CD4+	CD197.AB	0.907613
other CD4+	CD197.AB	2.16568
other CD4+	CD197.AB	0.400654
other CD4+	CD197.AB	0.685921
other CD4+	CD197.AB	0.599569
other CD4+	CD197.AB	0.765406
other CD4+	CD197.AB	0.599569
other CD4+	CD197.AB	0.505049
other CD4+	CD197.AB	0.152091
other CD4+	CD197.AB	0.685921
other CD4+	CD197.AB	0.284076
other CD4+	CD197.AB	0.839036
other CD4+	CD197.AB	0.505049
other CD4+	CD197.AB	0.765406
other CD4+	CD197.AB	0.284076
other CD4+	CD197.AB	0.400654
other CD4+	CD197.AB	0.765406
other CD4+	CD197.AB	0.765406
other CD4+	CD197.AB	0.152091
other CD4+	CD197.AB	0.907613
other CD4+	CD197.AB	0.284076
other CD4+	CD197.AB	0.599569
other CD4+	CD197.AB	0.505049
other CD4+	CD197.AB	1.28876
other CD4+	CD197.AB	1.52907
other CD4+	CD197.AB	0.839036
other CD4+	CD197.AB	0.971789
other CD4+	CD197.AB	0.685921
other CD4+	CD197.AB	1.6929
other CD4+	CD197.AB	0.400654
other CD4+	CD197.AB	0.907613
other CD4+	CD197.AB	1.03209
other CD4+	CD197.AB	0.400654
other CD4+	CD197.AB	1.08897
other CD4+	CD197.AB	1.28876
other CD4+	CD197.AB	0.400654
other CD4+	CD197.AB	1.08897
other CD4+	CD197.AB	0.907613
other CD4+	CD197.AB	0.685921
other CD4+	CD197.AB	0.765406
other CD4+	CD197.AB	0.505049
other CD4+	CD197.AB	0.685921
other CD4+	CD197.AB	0.971789
other CD4+	CD197.AB	0.400654
other CD4+	CD197.AB	0.599569
other CD4+	CD197.AB	0.599569
other CD4+	CD197.AB	0.765406
other CD4+	CD197.AB	0.599569
other CD4+	CD197.AB	1.41611
other CD4+	CD197.AB	0.907613
other CD4+	CD197.AB	1.28876
other CD4+	CD197.AB	0.505049
other CD4+	CD197.AB	2.45765
other CD4+	CD197.AB	0.505049
other CD4+	CD197.AB	1.6929
other CD4+	CD197.AB	1.49281
other CD4+	CD197.AB	0.685921
other CD4+	CD197.AB	0.907613
other CD4+	CD197.AB	1.03209
other CD4+	CD197.AB	0
other CD4+	CD197.AB	0.765406
other CD4+	CD197.AB	0.505049
other CD4+	CD197.AB	3.28802
other CD4+	CD197.AB	0.505049
other CD4+	CD197.AB	1.33303
other CD4+	CD197.AB	0.839036
other CD4+	CD197.AB	0.907613
other CD4+	CD197.AB	1.24242
other CD4+	CD197.AB	1.14278
other CD4+	CD197.AB	1.6929
other CD4+	CD197.AB	0.400654
other CD4+	CD197.AB	0.839036
other CD4+	CD197.AB	0.505049
other CD4+	CD197.AB	0.765406
other CD4+	CD197.AB	1.19384
other CD4+	CD197.AB	1.37544
other CD4+	CD197.AB	0.907613
other CD4+	CD197.AB	0.907613
other CD4+	CD197.AB	0.685921
other CD4+	CD197.AB	0.505049
other CD4+	CD197.AB	0.400654
other CD4+	CD197.AB	0.907613
other CD4+	CD197.AB	0.400654
other CD4+	CD197.AB	0.971789
other CD4+	CD197.AB	1.03209
other CD4+	CD197.AB	0.599569
other CD4+	CD197.AB	0.685921
other CD4+	CD197.AB	0.400654
other CD4+	CD197.AB	1.03209
other CD4+	CD197.AB	1.93349
other CD4+	CD197.AB	0.284076
other CD4+	CD197.AB	0.907613
other CD4+	CD197.AB	0.685921
other CD4+	CD197.AB	0.907613
other CD4+	CD197.AB	0.765406
other CD4+	CD197.AB	0.284076
other CD4+	CD197.AB	0.505049
other CD4+	CD197.AB	0.907613
other CD4+	CD197.AB	2.52562
other CD4+	CD197.AB	0.907613
other CD4+	CD197.AB	0.505049
other CD4+	CD197.AB	0
other CD4+	CD197.AB	0.599569
other CD4+	CD197.AB	1.90944
other CD4+	CD197.AB	0.505049
other CD4+	CD197.AB	0.152091
other CD4+	CD197.AB	0.400654
other CD4+	CD197.AB	0.599569
other CD4+	CD197.AB	1.33303
other CD4+	CD197.AB	0.152091
other CD4+	CD197.AB	0.284076
other CD4+	CD197.AB	2.53868
other CD4+	CD197.AB	0.505049
other CD4+	CD197.AB	1.03209
other CD4+	CD197.AB	0.839036
other CD4+	CD197.AB	0.907613
other CD4+	CD197.AB	0.839036
other CD4+	CD197.AB	0.400654
other CD4+	CD197.AB	0.400654
other CD4+	CD197.AB	1.24242
other CD4+	CD197.AB	0.907613
other CD4+	CD197.AB	0.505049
other CD4+	CD197.AB	0.599569
other CD4+	CD197.AB	0.971789
other CD4+	CD197.AB	0.971789
other CD4+	CD197.AB	0.907613
other CD4+	CD197.AB	0.400654
other CD4+	CD197.AB	1.14278
other CD4+	CD197.AB	2.858
other CD4+	CD197.AB	0.599569
other CD4+	CD197.AB	0.505049
other CD4+	CD197.AB	0.400654
other CD4+	CD197.AB	0
other CD4+	CD197.AB	0.284076
other CD4+	CD197.AB	0.765406
other CD4+	CD197.AB	1.56405
other CD4+	CD197.AB	1.28876
other CD4+	CD197.AB	1.41611
other CD4+	CD197.AB	1.49281
other CD4+	CD197.AB	0
other CD4+	CD197.AB	0.400654
other CD4+	CD197.AB	0.505049
other CD4+	CD197.AB	0.400654
other CD4+	CD197.AB	0.400654
other CD4+	CD197.AB	1.66221
other CD4+	CD197.AB	0.839036
other CD4+	CD197.AB	1.37544
other CD4+	CD197.AB	0.505049
other CD4+	CD197.AB	0.765406
other CD4+	CD197.AB	1.24242
other CD4+	CD197.AB	0.152091
other CD4+	CD197.AB	0.599569
other CD4+	CD197.AB	1.03209
other CD4+	CD197.AB	0.284076
other CD4+	CD197.AB	0.400654
other CD4+	CD197.AB	2.08734
other CD4+	CD197.AB	1.72267
other CD4+	CD197.AB	0.765406
other CD4+	CD197.AB	0.400654
other CD4+	CD197.AB	0.284076
other CD4+	CD197.AB	1.24242
other CD4+	CD197.AB	0.505049
other CD4+	CD197.AB	0.685921
other CD4+	CD197.AB	0.685921
other CD4+	CD197.AB	0.971789
other CD4+	CD197.AB	0.599569
other CD4+	CD197.AB	0.505049
other CD4+	CD197.AB	0.284076
other CD4+	CD197.AB	0.685921
other CD4+	CD197.AB	1.4552
other CD4+	CD197.AB	0.765406
other CD4+	CD197.AB	1.49281
other CD4+	CD197.AB	1.41611
other CD4+	CD197.AB	0.400654
other CD4+	CD197.AB	0.599569
other CD4+	CD197.AB	0.505049
other CD4+	CD197.AB	0.505049
other CD4+	CD197.AB	0.284076
other CD4+	CD197.AB	0.907613
other CD4+	CD197.AB	0.839036
other CD4+	CD197.AB	0.400654
other CD4+	CD197.AB	0.152091
other CD4+	CD197.AB	1.97992
other CD4+	CD197.AB	0.284076
other CD4+	CD197.AB	0.152091
other CD4+	CD197.AB	1.03209
other CD4+	CD197.AB	0.839036
other CD4+	CD197.AB	0.839036
other CD4+	CD197.AB	1.19384
other CD4+	CD197.AB	1.08897
other CD4+	CD197.AB	0.971789
other CD4+	CD197.AB	1.03209
other CD4+	CD197.AB	0.152091
other CD4+	CD197.AB	0.400654
other CD4+	CD197.AB	0.839036
other CD4+	CD197.AB	3.01472
other CD4+	CD197.AB	0.284076
other CD4+	CD197.AB	0.284076
other CD4+	CD197.AB	0.599569
other CD4+	CD197.AB	0.284076
other CD4+	CD197.AB	0.284076
other CD4+	CD197.AB	1.72267
other CD4+	CD197.AB	0.400654
other CD4+	CD197.AB	1.19384
other CD4+	CD197.AB	0.907613
other CD4+	CD197.AB	0.400654
other CD4+	CD197.AB	1.19384
other CD4+	CD197.AB	0.400654
other CD4+	CD197.AB	0
other CD4+	CD197.AB	0.765406
other CD4+	CD197.AB	0.152091
other CD4+	CD197.AB	0.284076
[truncated: 13,820 more rows]

## Sheet: Cytotoxic CD4 FACS 5e
This sheet shows source data of Figure 5e (right)
this sheet shows expression (median fluorescence intensity of all cells within gate) of indicated antibodies on CD45+ CD3+ CD4+ CD28- or CD45+ CD3+ CD4+ CD28+ cells for which surface marker expression of respective protein was analyzed using flow cytometry
gate	donor	AB	MFI of all cells in cytoT gate
CD28pos	healthy_1923F_017.fcs	CCR7	962
CD28pos	healthy_1927F_019.fcs	CCR7	737
CD28pos	healthy_1928F_016.fcs	CCR7	975
CD28pos	healthy_1934M_018.fcs	CCR7	1028
CD28pos	healthy_190726M_014.fcs	CCR7	837
CD28pos	healthy_191426M_015.fcs	CCR7	1285
CD28neg	healthy_1923F_017.fcs	CCR7	780
CD28neg	healthy_1927F_019.fcs	CCR7	321
CD28neg	healthy_1928F_016.fcs	CCR7	292
CD28neg	healthy_1934M_018.fcs	CCR7	456
CD28neg	healthy_190726M_014.fcs	CCR7	307
CD28neg	healthy_191426M_015.fcs	CCR7	1108
CD28pos	healthy_1923F_017.fcs	CD7	2248
CD28pos	healthy_1927F_019.fcs	CD7	2128
CD28pos	healthy_1928F_016.fcs	CD7	2946
CD28pos	healthy_1934M_018.fcs	CD7	3138
CD28pos	healthy_190726M_014.fcs	CD7	2053
CD28pos	healthy_191426M_015.fcs	CD7	2011
CD28neg	healthy_1923F_017.fcs	CD7	1660
CD28neg	healthy_1927F_019.fcs	CD7	888
CD28neg	healthy_1928F_016.fcs	CD7	623
CD28neg	healthy_1934M_018.fcs	CD7	2136
CD28neg	healthy_190726M_014.fcs	CD7	703
CD28neg	healthy_191426M_015.fcs	CD7	1689
CD28pos	healthy_1923F_017.fcs	CD127	1783
CD28pos	healthy_1927F_019.fcs	CD127	2834
CD28pos	healthy_1928F_016.fcs	CD127	3006
CD28pos	healthy_1934M_018.fcs	CD127	1950
CD28pos	healthy_190726M_014.fcs	CD127	1654
CD28pos	healthy_191426M_015.fcs	CD127	1697
CD28neg	healthy_1923F_017.fcs	CD127	797
CD28neg	healthy_1927F_019.fcs	CD127	1078
CD28neg	healthy_1928F_016.fcs	CD127	1389
CD28neg	healthy_1934M_018.fcs	CD127	1045
CD28neg	healthy_190726M_014.fcs	CD127	257
CD28neg	healthy_191426M_015.fcs	CD127	1021
CD28pos	healthy_1923F_017.fcs	CD25	474
CD28pos	healthy_1927F_019.fcs	CD25	703
CD28pos	healthy_1928F_016.fcs	CD25	807
CD28pos	healthy_1934M_018.fcs	CD25	824
CD28pos	healthy_190726M_014.fcs	CD25	849
CD28pos	healthy_191426M_015.fcs	CD25	648
CD28neg	healthy_1923F_017.fcs	CD25	669
CD28neg	healthy_1927F_019.fcs	CD25	403
CD28neg	healthy_1928F_016.fcs	CD25	339
CD28neg	healthy_1934M_018.fcs	CD25	628
CD28neg	healthy_190726M_014.fcs	CD25	403
CD28neg	healthy_191426M_015.fcs	CD25	593

## Sheet: qPCR CytoT 5f
this sheet shows normalized gene expression values of indicated genes as determined by RT-qPCR in either CD45+ CD3+ CD4+ CD28- or CD45+ CD3+ CD4+ CD28+ T cells
	CD4+ CD28-	CD4+ CD28-	CD4+ CD28-	CD4+ CD28+	CD4+ CD28+	CD4+ CD28+
	donor1	donor2	donor3	donor1	donor2	donor3
CCR7	-0.966	-0.887	-1.555	0.875	0.899	0.607
GNLY	1.22	0.765	0.962	-0.026	-0.674	-1.595
GZMA	1.044	0.946	1.207	-0.156	-0.051	-0.563
NKG7	1.156	0.996	1.112	-0.235	-0.511	-1.024
CST7	1.33	0.988	1.114	-0.779	-0.185	-0.879
PLEK	0.911	0.908	1.168	-1.178	-0.929	-0.718
ADGRG1	0.922	1.001	1.044	-0.028	-0.624	-0.673

## Sheet: MSC Abseq 5j
this sheet shows expression of indicated antibodies on cells from transcriptionally defined MSCs and remaining non MSCs from which surface expression of respective proteins was analyzed using Abseq
gate	clusterID	clusterNo	AB	expression
other	Immature-like blasts	30	CD10.AB	1.57422
other	Immature-like blasts	30	CD10.AB	1.57422
other	Immature-like blasts	30	CD10.AB	0.276808
other	Immature-like blasts	30	CD10.AB	0.276808
other	Conventional dendritic cell 1	25	CD10.AB	0.95342
other	Conventional dendritic cell 1	25	CD10.AB	0.822268
other	Immature-like blasts	21	CD10.AB	0.49337
other	Promyelocytes	34	CD10.AB	0.49337
other	Immature-like blasts	30	CD10.AB	0.276808
other	Immature-like blasts	30	CD10.AB	0.67128
other	Dendritic-like blasts	32	CD10.AB	1.17322
other	Monocyte-like blasts	2	CD10.AB	1.35331
other	Immature-like blasts	21	CD10.AB	0.276808
other	Immature-like blasts	30	CD10.AB	0
other	Immature-like blasts	30	CD10.AB	0.67128
other	Immature-like blasts	30	CD10.AB	0.95342
other	Immature-like blasts	30	CD10.AB	0.822268
other	Immature-like blasts	30	CD10.AB	0.276808
other	Immature-like blasts	30	CD10.AB	0.276808
other	Immature-like blasts	30	CD10.AB	0.276808
other	Immature-like blasts	30	CD10.AB	1.26732
other	Immature-like blasts	30	CD10.AB	0
other	Immature-like blasts	30	CD10.AB	1.50586
other	Immature-like blasts	30	CD10.AB	0.276808
other	Immature-like blasts	30	CD10.AB	1.17322
other	Immature-like blasts	21	CD10.AB	1.26732
other	Immature-like blasts	21	CD10.AB	0.822268
other	Immature-like blasts	30	CD10.AB	0.67128
other	Immature-like blasts	30	CD10.AB	0.49337
other	Immature-like blasts	30	CD10.AB	0.822268
other	Immature-like blasts	30	CD10.AB	1.17322
other	Immature-like blasts	21	CD10.AB	0.822268
other	Immature-like blasts	30	CD10.AB	0
other	Myelocytes	13	CD10.AB	0.67128
other	Immature-like blasts	30	CD10.AB	0.67128
other	Monocyte-like blasts	24	CD10.AB	0.276808
other	Immature-like blasts	21	CD10.AB	0.49337
other	Immature-like blasts	30	CD10.AB	0.67128
other	Immature-like blasts	30	CD10.AB	0.95342
other	Immature-like blasts	21	CD10.AB	1.6382
other	Immature-like blasts	30	CD10.AB	0.67128
other	Immature-like blasts	59	CD10.AB	0
other	Immature-like blasts	30	CD10.AB	0.95342
other	Immature-like blasts	17	CD10.AB	0.95342
other	Immature-like blasts	30	CD10.AB	0.49337
other	Immature-like blasts	30	CD10.AB	0.822268
other	Immature-like blasts	30	CD10.AB	0.822268
other	Monocyte-like blasts	24	CD10.AB	1.43249
other	Immature-like blasts	30	CD10.AB	0.276808
other	Immature-like blasts	30	CD10.AB	0.49337
other	Immature-like blasts	21	CD10.AB	0.822268
other	Immature-like blasts	21	CD10.AB	0
other	Conventional dendritic cell 1	25	CD10.AB	0.276808
other	Immature-like blasts	21	CD10.AB	0.276808
other	Immature-like blasts	30	CD10.AB	0.49337
other	Immature-like blasts	30	CD10.AB	1.17322
other	Immature-like blasts	30	CD10.AB	0.67128
other	Dendritic-like blasts	32	CD10.AB	0.95342
other	Immature-like blasts	21	CD10.AB	0.67128
other	Immature-like blasts	17	CD10.AB	0
other	Dendritic-like blasts	32	CD10.AB	0.67128
other	Conventional dendritic cell 1	25	CD10.AB	1.06935
other	Immature-like blasts	30	CD10.AB	0.67128
other	Dendritic-like blasts	32	CD10.AB	1.26732
other	Immature-like blasts	29	CD10.AB	1.17322
other	Immature-like blasts	30	CD10.AB	0
other	Monocyte-like blasts	24	CD10.AB	0.67128
other	Immature-like blasts	30	CD10.AB	0.49337
other	Immature-like blasts	30	CD10.AB	0.49337
other	Immature-like blasts	30	CD10.AB	1.35331
other	Immature-like blasts	21	CD10.AB	0.49337
other	Immature-like blasts	30	CD10.AB	0.49337
other	Immature-like blasts	30	CD10.AB	0.276808
other	Immature-like blasts	30	CD10.AB	0
other	Immature-like blasts	30	CD10.AB	0.67128
other	Immature-like blasts	30	CD10.AB	0.49337
other	Immature-like blasts	30	CD10.AB	1.57422
other	Immature-like blasts	30	CD10.AB	0.67128
other	Immature-like blasts	30	CD10.AB	0.67128
other	Immature-like blasts	21	CD10.AB	0.276808
other	Monocyte-like blasts	9	CD10.AB	1.35331
other	Immature-like blasts	30	CD10.AB	0.276808
other	Dendritic-like blasts	32	CD10.AB	0.822268
other	Immature-like blasts	30	CD10.AB	1.06935
other	Classical Monocytes	4	CD10.AB	0.276808
other	Immature-like blasts	17	CD10.AB	0
other	Immature-like blasts	29	CD10.AB	0.276808
other	Immature-like blasts	21	CD10.AB	0.822268
other	Immature-like blasts	30	CD10.AB	0.67128
other	Immature-like blasts	17	CD10.AB	0.822268
other	Immature-like blasts	29	CD10.AB	0.49337
other	Dendritic-like blasts	32	CD10.AB	1.17322
other	Immature-like blasts	30	CD10.AB	0.95342
other	Immature-like blasts	30	CD10.AB	0.49337
other	Dendritic-like blasts	32	CD10.AB	0.822268
other	Immature-like blasts	30	CD10.AB	0.67128
other	Immature-like blasts	30	CD10.AB	0.95342
other	Immature-like blasts	30	CD10.AB	0.67128
other	Immature-like blasts	30	CD10.AB	0.49337
other	Immature-like blasts	30	CD10.AB	1.06935
other	Immature-like blasts	30	CD10.AB	0.67128
other	Immature-like blasts	30	CD10.AB	0.49337
other	Plasmacytoid dendritic cell progenitors	44	CD10.AB	0.49337
other	Immature-like blasts	30	CD10.AB	1.17322
other	Immature-like blasts	30	CD10.AB	0.49337
other	Immature-like blasts	30	CD10.AB	0.49337
other	Immature-like blasts	30	CD10.AB	0.822268
other	Immature-like blasts	21	CD10.AB	0.95342
other	Immature-like blasts	21	CD10.AB	1.57422
other	Immature-like blasts	30	CD10.AB	0.276808
other	Immature-like blasts	30	CD10.AB	0.67128
other	Immature-like blasts	30	CD10.AB	0.67128
other	Immature-like blasts	30	CD10.AB	0.67128
other	Immature-like blasts	21	CD10.AB	0.276808
other	Immature-like blasts	30	CD10.AB	0.49337
other	Monocyte-like blasts	2	CD10.AB	0.49337
other	Immature-like blasts	21	CD10.AB	1.17322
other	Immature-like blasts	30	CD10.AB	0.67128
other	Immature-like blasts	30	CD10.AB	1.06935
other	Immature-like blasts	30	CD10.AB	0.276808
other	Immature-like blasts	30	CD10.AB	0.276808
other	Immature-like blasts	21	CD10.AB	0.67128
other	Conventional dendritic cell 1	25	CD10.AB	0.276808
other	Myelocytes	13	CD10.AB	0.276808
other	Immature-like blasts	30	CD10.AB	1.17322
other	Immature-like blasts	21	CD10.AB	0.95342
other	Immature-like blasts	30	CD10.AB	0.822268
other	Immature-like blasts	21	CD10.AB	2.35777
other	Immature-like blasts	30	CD10.AB	0.49337
other	Immature-like blasts	30	CD10.AB	0
other	Immature-like blasts	30	CD10.AB	0.49337
other	Immature-like blasts	17	CD10.AB	0.276808
other	Immature-like blasts	30	CD10.AB	0.67128
other	Immature-like blasts	30	CD10.AB	0.49337
other	Immature-like blasts	21	CD10.AB	0.49337
other	Monocyte-like blasts	24	CD10.AB	0.276808
other	Immature-like blasts	30	CD10.AB	0.67128
other	Immature-like blasts	30	CD10.AB	0.49337
other	Immature-like blasts	29	CD10.AB	0.67128
other	Immature-like blasts	30	CD10.AB	0.67128
other	Immature-like blasts	21	CD10.AB	0.822268
other	Immature-like blasts	29	CD10.AB	0.67128
other	Immature-like blasts	30	CD10.AB	0.49337
other	Megakaryocyte progenitors	40	CD10.AB	0
other	Immature-like blasts	21	CD10.AB	0.276808
other	Immature-like blasts	21	CD10.AB	0.822268
other	Immature-like blasts	30	CD10.AB	0.276808
other	Immature-like blasts	29	CD10.AB	0.95342
other	Immature-like blasts	30	CD10.AB	0.49337
other	Immature-like blasts	30	CD10.AB	0.276808
other	Immature-like blasts	21	CD10.AB	0.49337
other	Immature-like blasts	21	CD10.AB	0.67128
other	Immature-like blasts	29	CD10.AB	0.67128
other	Immature-like blasts	30	CD10.AB	0.67128
other	Immature-like blasts	30	CD10.AB	1.06935
other	Immature-like blasts	30	CD10.AB	0.276808
other	Immature-like blasts	30	CD10.AB	0
other	Immature-like blasts	30	CD10.AB	0.276808
other	Immature-like blasts	30	CD10.AB	0.49337
other	Immature-like blasts	30	CD10.AB	0.95342
other	Dendritic-like blasts	32	CD10.AB	0.67128
other	Immature-like blasts	21	CD10.AB	0.276808
other	Immature-like blasts	30	CD10.AB	0.822268
other	Immature-like blasts	30	CD10.AB	0.276808
other	Immature-like blasts	21	CD10.AB	0.67128
other	Immature-like blasts	30	CD10.AB	0.276808
other	Immature-like blasts	21	CD10.AB	0.276808
other	Immature-like blasts	30	CD10.AB	0.49337
other	Immature-like blasts	21	CD10.AB	0.49337
other	Immature-like blasts	30	CD10.AB	0.67128
other	Immature-like blasts	17	CD10.AB	0.67128
other	Immature-like blasts	30	CD10.AB	0.67128
other	Immature-like blasts	30	CD10.AB	0.67128
other	Immature-like blasts	30	CD10.AB	0
other	Immature-like blasts	30	CD10.AB	0.95342
other	Immature-like blasts	30	CD10.AB	0.67128
other	Immature-like blasts	30	CD10.AB	0.49337
other	Immature-like blasts	21	CD10.AB	1.35331
other	Immature-like blasts	30	CD10.AB	0.276808
other	Immature-like blasts	59	CD10.AB	0.49337
other	Immature-like blasts	30	CD10.AB	1.06935
other	Immature-like blasts	17	CD10.AB	0
other	Immature-like blasts	30	CD10.AB	0.49337
other	Immature-like blasts	30	CD10.AB	0
other	Immature-like blasts	30	CD10.AB	0.95342
other	Immature-like blasts	30	CD10.AB	0.67128
other	Immature-like blasts	21	CD10.AB	3.28959
other	Immature-like blasts	21	CD10.AB	0.276808
other	Immature-like blasts	30	CD10.AB	0.276808
other	Dendritic-like blasts	32	CD10.AB	1.06935
other	Classical Monocytes	4	CD10.AB	0.67128
other	Immature-like blasts	30	CD10.AB	1.06935
other	Immature-like blasts	30	CD10.AB	0.276808
other	Immature-like blasts	21	CD10.AB	0.276808
other	Immature-like blasts	21	CD10.AB	0
other	Immature-like blasts	17	CD10.AB	0.822268
other	Immature-like blasts	17	CD10.AB	0
other	Immature-like blasts	30	CD10.AB	0.67128
other	Immature-like blasts	17	CD10.AB	0
other	Immature-like blasts	30	CD10.AB	0.822268
other	Monocyte-like blasts	24	CD10.AB	0.49337
other	Immature-like blasts	30	CD10.AB	0.276808
other	Immature-like blasts	30	CD10.AB	0.822268
other	Non-classical monocytes	22	CD10.AB	0.49337
other	Immature-like blasts	30	CD10.AB	0.276808
other	Immature-like blasts	30	CD10.AB	0.49337
other	Immature-like blasts	30	CD10.AB	0.95342
other	Immature-like blasts	21	CD10.AB	0.822268
other	Immature-like blasts	59	CD10.AB	0.49337
other	Immature-like blasts	21	CD10.AB	0.822268
other	Immature-like blasts	30	CD10.AB	0.49337
other	Immature-like blasts	17	CD10.AB	0.822268
other	Immature-like blasts	30	CD10.AB	0.822268
other	Monocyte-like blasts	2	CD10.AB	1.17322
other	Immature-like blasts	30	CD10.AB	0
other	Immature-like blasts	30	CD10.AB	0.276808
other	Immature-like blasts	30	CD10.AB	0.67128
other	Immature-like blasts	30	CD10.AB	0.49337
other	Immature-like blasts	17	CD10.AB	0
other	Immature-like blasts	30	CD10.AB	0
other	Immature-like blasts	30	CD10.AB	0.49337
other	Immature-like blasts	30	CD10.AB	0.49337
other	Immature-like blasts	30	CD10.AB	0.49337
other	Immature-like blasts	30	CD10.AB	0.276808
other	Immature-like blasts	29	CD10.AB	0.67128
other	Monocyte-like blasts	2	CD10.AB	0
other	Monocyte-like blasts	24	CD10.AB	0.49337
other	Immature-like blasts	30	CD10.AB	0.67128
other	Immature-like blasts	30	CD10.AB	1.06935
other	Immature-like blasts	30	CD10.AB	0.822268
other	Non-classical monocytes	22	CD10.AB	1.06935
other	Immature-like blasts	21	CD10.AB	0.67128
other	Immature-like blasts	21	CD10.AB	0.822268
other	Immature-like blasts	21	CD10.AB	1.17322
other	Immature-like blasts	30	CD10.AB	2.15801
other	Immature-like blasts	30	CD10.AB	0.67128
other	Immature-like blasts	21	CD10.AB	0
other	Immature-like blasts	30	CD10.AB	0.822268
other	Immature-like blasts	30	CD10.AB	0.49337
other	Immature-like blasts	30	CD10.AB	0
other	Immature-like blasts	21	CD10.AB	0.49337
other	Immature-like blasts	30	CD10.AB	0.49337
other	Immature-like blasts	30	CD10.AB	0.276808
other	Immature-like blasts	30	CD10.AB	0.49337
other	Dendritic-like blasts	32	CD10.AB	1.26732
other	Immature-like blasts	21	CD10.AB	1.06935
other	Dendritic-like blasts	32	CD10.AB	0.822268
other	Immature-like blasts	30	CD10.AB	0.67128
other	Immature-like blasts	30	CD10.AB	0.67128
other	Immature-like blasts	30	CD10.AB	0.822268
other	Immature-like blasts	30	CD10.AB	0
other	Immature-like blasts	30	CD10.AB	0.67128
other	Monocyte-like blasts	24	CD10.AB	0.276808
other	Immature-like blasts	21	CD10.AB	0.49337
other	Immature-like blasts	30	CD10.AB	0.49337
other	Immature-like blasts	21	CD10.AB	0.276808
other	Dendritic-like blasts	32	CD10.AB	0.822268
other	Immature-like blasts	30	CD10.AB	0.49337
other	Myeloblasts	28	CD10.AB	0.49337
other	Monocyte-like blasts	2	CD10.AB	0.276808
other	Immature-like blasts	30	CD10.AB	0.67128
other	Immature-like blasts	30	CD10.AB	0.49337
other	Immature-like blasts	21	CD10.AB	0
other	Immature-like blasts	30	CD10.AB	0.67128
other	Immature-like blasts	30	CD10.AB	1.17322
other	Monocyte-like blasts	2	CD10.AB	0.95342
other	Immature-like blasts	30	CD10.AB	1.17322
other	Immature-like blasts	30	CD10.AB	0.276808
other	Immature-like blasts	30	CD10.AB	0
other	Immature-like blasts	30	CD10.AB	0.49337
other	Immature-like blasts	21	CD10.AB	0.49337
other	Immature-like blasts	29	CD10.AB	0.67128
other	Immature-like blasts	30	CD10.AB	0
other	Immature-like blasts	21	CD10.AB	0.276808
other	Immature-like blasts	30	CD10.AB	0.49337
other	Immature-like blasts	30	CD10.AB	0.276808
other	Immature-like blasts	30	CD10.AB	0.49337
other	Monocyte-like blasts	9	CD10.AB	1.06935
other	Immature-like blasts	21	CD10.AB	0.49337
other	Immature-like blasts	30	CD10.AB	1.50586
other	Conventional dendritic cell 2	39	CD10.AB	0.822268
other	Dendritic-like blasts	32	CD10.AB	0.49337
other	Immature-like blasts	30	CD10.AB	0.276808
other	Dendritic-like blasts	32	CD10.AB	0.49337
other	Immature-like blasts	30	CD10.AB	0.67128
other	Immature-like blasts	21	CD10.AB	0
other	Immature-like blasts	21	CD10.AB	0.49337
other	Immature-like blasts	30	CD10.AB	0
other	Immature-like blasts	30	CD10.AB	0.822268
other	Immature-like blasts	21	CD10.AB	0.49337
other	Immature-like blasts	30	CD10.AB	0.822268
other	Immature-like blasts	30	CD10.AB	0.276808
other	Dendritic-like blasts	32	CD10.AB	0.822268
other	Immature-like blasts	30	CD10.AB	0.49337
other	Immature-like blasts	30	CD10.AB	0.822268
other	Immature-like blasts	21	CD10.AB	0
other	Immature-like blasts	30	CD10.AB	0.67128
other	Monocyte-like blasts	24	CD10.AB	0
other	Immature-like blasts	30	CD10.AB	0.276808
other	Dendritic-like blasts	32	CD10.AB	0.67128
other	Immature-like blasts	21	CD10.AB	0.67128
other	Immature-like blasts	30	CD10.AB	0.67128
other	Immature-like blasts	30	CD10.AB	0.67128
other	Immature-like blasts	30	CD10.AB	0.822268
other	Dendritic-like blasts	32	CD10.AB	0.276808
other	Immature-like blasts	30	CD10.AB	0.276808
other	Immature-like blasts	30	CD10.AB	0.49337
other	Immature-like blasts	29	CD10.AB	0.49337
other	Immature-like blasts	30	CD10.AB	0.49337
other	Immature-like blasts	21	CD10.AB	1.26732
other	Immature-like blasts	30	CD10.AB	0.67128
other	Monocyte-like blasts	2	CD10.AB	0
other	Immature-like blasts	21	CD10.AB	0.49337
other	Immature-like blasts	30	CD10.AB	0.49337
other	Immature-like blasts	30	CD10.AB	0.49337
other	Immature-like blasts	21	CD10.AB	0.49337
other	Monocyte-like blasts	24	CD10.AB	0.49337
other	Immature-like blasts	21	CD10.AB	0
other	Monocyte-like blasts	24	CD10.AB	0.49337
other	Immature-like blasts	21	CD10.AB	0.822268
other	Immature-like blasts	17	CD10.AB	0
other	Immature-like blasts	30	CD10.AB	0.276808
other	Immature-like blasts	21	CD10.AB	0.67128
other	Immature-like blasts	21	CD10.AB	0.276808
other	Immature-like blasts	21	CD10.AB	0.49337
other	Immature-like blasts	21	CD10.AB	0.276808
other	Immature-like blasts	30	CD10.AB	0.276808
other	Immature-like blasts	21	CD10.AB	0.276808
other	Immature-like blasts	30	CD10.AB	0.276808
other	Immature-like blasts	21	CD10.AB	0.276808
other	Immature-like blasts	30	CD10.AB	0.49337
other	Immature-like blasts	21	CD10.AB	0.67128
other	Immature-like blasts	21	CD10.AB	0.67128
other	Immature-like blasts	30	CD10.AB	0.95342
other	Immature-like blasts	21	CD10.AB	0.67128
other	Immature-like blasts	30	CD10.AB	0.822268
other	Immature-like blasts	30	CD10.AB	0.67128
other	Dendritic-like blasts	32	CD10.AB	0.49337
other	Immature-like blasts	29	CD10.AB	1.17322
other	Dendritic-like blasts	32	CD10.AB	0.822268
other	Immature-like blasts	21	CD10.AB	0.95342
other	Immature-like blasts	29	CD10.AB	0.67128
other	Dendritic-like blasts	32	CD10.AB	1.26732
other	Monocyte-like blasts	9	CD10.AB	0.276808
other	Conventional dendritic cell 1	25	CD10.AB	1.06935
other	Immature-like blasts	30	CD10.AB	1.17322
other	Immature-like blasts	17	CD10.AB	0
other	Immature-like blasts	30	CD10.AB	0.276808
other	Immature-like blasts	30	CD10.AB	0.67128
other	Immature-like blasts	30	CD10.AB	0.49337
other	Immature-like blasts	30	CD10.AB	1.35331
other	Immature-like blasts	30	CD10.AB	1.17322
other	Dendritic-like blasts	32	CD10.AB	0.67128
other	Immature-like blasts	30	CD10.AB	0.276808
other	Immature-like blasts	30	CD10.AB	0.67128
other	Immature-like blasts	30	CD10.AB	1.06935
other	Immature-like blasts	30	CD10.AB	0.49337
other	Immature-like blasts	59	CD10.AB	0.49337
other	Immature-like blasts	21	CD10.AB	0.67128
other	Immature-like blasts	21	CD10.AB	0.276808
other	Immature-like blasts	21	CD10.AB	1.26732
other	Monocyte-like blasts	24	CD10.AB	0.67128
other	Immature-like blasts	30	CD10.AB	0.49337
other	Immature-like blasts	30	CD10.AB	1.06935
other	Dendritic-like blasts	32	CD10.AB	0.276808
other	Immature-like blasts	30	CD10.AB	0.67128
other	Dendritic-like blasts	32	CD10.AB	1.26732
other	Immature-like blasts	30	CD10.AB	0.276808
other	Immature-like blasts	30	CD10.AB	0.276808
other	Immature-like blasts	30	CD10.AB	0.49337
other	Immature-like blasts	30	CD10.AB	0.276808
other	Immature-like blasts	21	CD10.AB	1.17322
other	Immature-like blasts	17	CD10.AB	0.276808
other	Immature-like blasts	30	CD10.AB	0.49337
other	Monocyte-like blasts	9	CD10.AB	0.49337
other	Immature-like blasts	17	CD10.AB	0
other	Immature-like blasts	30	CD10.AB	0.49337
other	Monocyte-like blasts	9	CD10.AB	0.95342
other	Immature-like blasts	59	CD10.AB	0
other	Immature-like blasts	30	CD10.AB	0.49337
other	Immature-like blasts	30	CD10.AB	0.276808
other	Immature-like blasts	21	CD10.AB	0.95342
other	Immature-like blasts	59	CD10.AB	0.49337
other	Immature-like blasts	30	CD10.AB	0.822268
other	Immature-like blasts	21	CD10.AB	0.67128
other	Immature-like blasts	29	CD10.AB	1.26732
other	Immature-like blasts	59	CD10.AB	0.67128
other	Immature-like blasts	30	CD10.AB	0
other	Immature-like blasts	30	CD10.AB	0.276808
other	Dendritic-like blasts	32	CD10.AB	0.95342
other	Immature-like blasts	29	CD10.AB	0
other	Immature-like blasts	30	CD10.AB	0.67128
other	Immature-like blasts	30	CD10.AB	0.822268
other	Immature-like blasts	21	CD10.AB	1.50586
other	Immature-like blasts	30	CD10.AB	0.822268
other	Immature-like blasts	30	CD10.AB	0.49337
other	Immature-like blasts	30	CD10.AB	0
other	Immature-like blasts	21	CD10.AB	1.17322
other	Immature-like blasts	30	CD10.AB	0.276808
other	Immature-like blasts	21	CD10.AB	1.17322
other	Immature-like blasts	29	CD10.AB	0.49337
other	Immature-like blasts	30	CD10.AB	0
other	Immature-like blasts	21	CD10.AB	1.17322
other	Immature-like blasts	30	CD10.AB	0.276808
other	Immature-like blasts	30	CD10.AB	0
other	Immature-like blasts	30	CD10.AB	1.26732
other	Immature-like blasts	21	CD10.AB	0.67128
other	Immature-like blasts	21	CD10.AB	0.49337
other	Immature-like blasts	30	CD10.AB	0
other	Dendritic-like blasts	32	CD10.AB	0.822268
other	Immature-like blasts	30	CD10.AB	0.276808
other	Immature-like blasts	30	CD10.AB	0
other	Immature-like blasts	30	CD10.AB	0.49337
other	Immature-like blasts	30	CD10.AB	0.49337
other	Immature-like blasts	21	CD10.AB	1.17322
other	Immature-like blasts	30	CD10.AB	0.95342
other	Immature-like blasts	29	CD10.AB	0
other	Monocyte-like blasts	2	CD10.AB	0.49337
other	Immature-like blasts	30	CD10.AB	0.49337
other	Immature-like blasts	21	CD10.AB	0.67128
other	Immature-like blasts	30	CD10.AB	0.276808
other	Immature-like blasts	30	CD10.AB	0
other	Dendritic-like blasts	32	CD10.AB	0.67128
other	Immature-like blasts	21	CD10.AB	0
other	Monocyte-like blasts	9	CD10.AB	1.06935
other	Dendritic-like blasts	32	CD10.AB	1.06935
other	Monocyte-like blasts	2	CD10.AB	1.50586
other	Immature-like blasts	29	CD10.AB	0.67128
other	Immature-like blasts	30	CD10.AB	0
other	Immature-like blasts	21	CD10.AB	0.276808
other	Dendritic-like blasts	32	CD10.AB	0.822268
other	Immature-like blasts	21	CD10.AB	1.17322
other	Conventional dendritic cell 1	25	CD10.AB	0
other	Dendritic-like blasts	32	CD10.AB	0.276808
other	Immature-like blasts	21	CD10.AB	0
other	Immature-like blasts	30	CD10.AB	0.95342
other	Immature-like blasts	17	CD10.AB	0.49337
other	Immature-like blasts	30	CD10.AB	0.67128
other	Immature-like blasts	30	CD10.AB	0.276808
other	Immature-like blasts	30	CD10.AB	0.276808
other	Monocyte-like blasts	24	CD10.AB	0.276808
other	Monocyte-like blasts	24	CD10.AB	0.95342
other	Immature-like blasts	30	CD10.AB	0.49337
other	Dendritic-like blasts	32	CD10.AB	1.06935
other	Classical Monocytes	4	CD10.AB	0.95342
other	Immature-like blasts	30	CD10.AB	0
other	Immature-like blasts	30	CD10.AB	0
other	Immature-like blasts	30	CD10.AB	0.49337
other	Immature-like blasts	30	CD10.AB	1.43249
other	Dendritic-like blasts	32	CD10.AB	0
other	Dendritic-like blasts	32	CD10.AB	0.276808
other	Immature-like blasts	30	CD10.AB	0.95342
other	Immature-like blasts	30	CD10.AB	0.49337
other	Immature-like blasts	29	CD10.AB	0.822268
other	Immature-like blasts	17	CD10.AB	0.49337
other	Immature-like blasts	30	CD10.AB	0.276808
other	Immature-like blasts	21	CD10.AB	0.67128
other	Immature-like blasts	21	CD10.AB	0.276808
other	Immature-like blasts	30	CD10.AB	1.43249
other	Immature-like blasts	21	CD10.AB	0
other	Immature-like blasts	21	CD10.AB	0.822268
other	Immature-like blasts	30	CD10.AB	0.276808
other	Dendritic-like blasts	32	CD10.AB	0.49337
other	Non-classical monocytes	22	CD10.AB	1.17322
other	Immature-like blasts	30	CD10.AB	0.276808
other	Immature-like blasts	29	CD10.AB	1.06935
other	Immature-like blasts	21	CD10.AB	1.06935
other	Immature-like blasts	21	CD10.AB	0
other	Monocyte-like blasts	2	CD10.AB	0.67128
other	Immature-like blasts	30	CD10.AB	0.95342
other	Dendritic-like blasts	32	CD10.AB	0.49337
other	Immature-like blasts	30	CD10.AB	0
other	Immature-like blasts	29	CD10.AB	0.67128
other	Immature-like blasts	30	CD10.AB	0.822268
other	Immature-like blasts	30	CD10.AB	0.67128
other	Immature-like blasts	21	CD10.AB	0.49337
other	Immature-like blasts	21	CD10.AB	0.49337
other	Immature-like blasts	29	CD10.AB	0.49337
other	Dendritic-like blasts	32	CD10.AB	0.822268
other	Immature-like blasts	30	CD10.AB	0.49337
other	Immature-like blasts	30	CD10.AB	1.95435
other	Immature-like blasts	30	CD10.AB	1.17322
other	Dendritic-like blasts	32	CD10.AB	0.276808
other	Immature-like blasts	21	CD10.AB	0.95342
other	Dendritic-like blasts	32	CD10.AB	0.276808
other	Immature-like blasts	30	CD10.AB	0.49337
other	Immature-like blasts	21	CD10.AB	0.276808
other	Immature-like blasts	17	CD10.AB	0.49337
other	Immature-like blasts	29	CD10.AB	0.276808
other	Immature-like blasts	21	CD10.AB	0.49337
other	Immature-like blasts	30	CD10.AB	0.67128
other	Immature-like blasts	21	CD10.AB	0.276808
other	Immature-like blasts	30	CD10.AB	1.35331
other	Dendritic-like blasts	32	CD10.AB	0.822268
other	Immature-like blasts	21	CD10.AB	0.276808
other	Immature-like blasts	21	CD10.AB	1.69833
other	Immature-like blasts	21	CD10.AB	0.67128
other	Immature-like blasts	29	CD10.AB	0.95342
other	Immature-like blasts	30	CD10.AB	0.276808
other	Immature-like blasts	17	CD10.AB	0.822268
other	Immature-like blasts	21	CD10.AB	0.49337
other	Aberrant erythroid	62	CD10.AB	0.49337
other	Immature-like blasts	21	CD10.AB	1.26732
other	Immature-like blasts	30	CD10.AB	0.67128
other	Immature-like blasts	30	CD10.AB	0.67128
other	Dendritic-like blasts	32	CD10.AB	0.49337
other	Immature-like blasts	30	CD10.AB	0.49337
other	Immature-like blasts	21	CD10.AB	0.49337
other	Immature-like blasts	30	CD10.AB	0.49337
other	Immature-like blasts	30	CD10.AB	0.276808
other	Immature-like blasts	30	CD10.AB	0.49337
other	Immature-like blasts	21	CD10.AB	3.34732
other	Immature-like blasts	21	CD10.AB	0.822268
other	Myeloblasts	28	CD10.AB	0
other	Dendritic-like blasts	32	CD10.AB	0.95342
other	Immature-like blasts	30	CD10.AB	0.67128
other	Megakaryocyte progenitors	40	CD10.AB	0.49337
other	Dendritic-like blasts	32	CD10.AB	0.822268
other	Dendritic-like blasts	32	CD10.AB	0.49337
other	Immature-like blasts	21	CD10.AB	0.49337
other	Immature-like blasts	21	CD10.AB	0
other	Immature-like blasts	30	CD10.AB	0.276808
other	Immature-like blasts	21	CD10.AB	0.276808
other	Immature-like blasts	30	CD10.AB	0.49337
other	Immature-like blasts	30	CD10.AB	0.822268
other	Immature-like blasts	21	CD10.AB	0.67128
other	Immature-like blasts	21	CD10.AB	0.67128
other	Immature-like blasts	17	CD10.AB	0.49337
other	Immature-like blasts	21	CD10.AB	0.276808
other	Immature-like blasts	21	CD10.AB	0
other	Immature-like blasts	21	CD10.AB	1.06935
other	Immature-like blasts	21	CD10.AB	0.95342
other	Monocyte-like blasts	2	CD10.AB	0.822268
other	Immature-like blasts	21	CD10.AB	0.276808
other	Immature-like blasts	30	CD10.AB	0.822268
other	Immature-like blasts	21	CD10.AB	0.67128
other	Immature-like blasts	21	CD10.AB	0.95342
other	Immature-like blasts	17	CD10.AB	0
other	Immature-like blasts	21	CD10.AB	0.49337
other	Monocyte-like blasts	2	CD10.AB	1.26732
other	Immature-like blasts	30	CD10.AB	0
other	Immature-like blasts	21	CD10.AB	0.276808
other	Immature-like blasts	21	CD10.AB	0.49337
other	Immature-like blasts	21	CD10.AB	0.276808
other	Immature-like blasts	21	CD10.AB	0.49337
other	Immature-like blasts	17	CD10.AB	0.49337
other	Immature-like blasts	30	CD10.AB	0.49337
other	Immature-like blasts	17	CD10.AB	0.276808
other	Dendritic-like blasts	32	CD10.AB	0.276808
other	Immature-like blasts	21	CD10.AB	0.276808
other	Immature-like blasts	21	CD10.AB	0.49337
other	Immature-like blasts	30	CD10.AB	0.49337
other	Immature-like blasts	21	CD10.AB	0.276808
other	Immature-like blasts	21	CD10.AB	0.822268
other	Immature-like blasts	29	CD10.AB	0.49337
other	Immature-like blasts	21	CD10.AB	1.43249
other	Immature-like blasts	21	CD10.AB	0.67128
other	Immature-like blasts	21	CD10.AB	0.822268
other	Immature-like blasts	21	CD10.AB	0.49337
other	Immature-like blasts	21	CD10.AB	0
other	Immature-like blasts	30	CD10.AB	0.276808
other	Immature-like blasts	30	CD10.AB	0.67128
other	Immature-like blasts	21	CD10.AB	1.35331
other	Immature-like blasts	21	CD10.AB	0.276808
other	Immature-like blasts	21	CD10.AB	0.822268
other	Immature-like blasts	21	CD10.AB	0.822268
other	Immature-like blasts	30	CD10.AB	0.276808
other	Immature-like blasts	21	CD10.AB	0.822268
other	Immature-like blasts	30	CD10.AB	0.822268
other	Immature-like blasts	29	CD10.AB	1.35331
other	Immature-like blasts	21	CD10.AB	0.276808
other	Dendritic-like blasts	32	CD10.AB	0.67128
other	Immature-like blasts	29	CD10.AB	0.49337
other	Immature-like blasts	30	CD10.AB	0.822268
other	Immature-like blasts	21	CD10.AB	0.49337
other	Dendritic-like blasts	32	CD10.AB	1.17322
other	Immature-like blasts	21	CD10.AB	0.49337
other	Immature-like blasts	21	CD10.AB	0.822268
other	Immature-like blasts	30	CD10.AB	0.49337
other	Monocyte-like blasts	24	CD10.AB	0.49337
other	Immature-like blasts	29	CD10.AB	0.822268
other	Immature-like blasts	30	CD10.AB	0.276808
other	Immature-like blasts	30	CD10.AB	0.276808
other	Immature-like blasts	21	CD10.AB	0.67128
other	Dendritic-like blasts	32	CD10.AB	0.67128
other	Immature-like blasts	21	CD10.AB	0.67128
other	Immature-like blasts	21	CD10.AB	0.49337
other	Dendritic-like blasts	32	CD10.AB	0.822268
other	Immature-like blasts	29	CD10.AB	0.822268
other	Immature-like blasts	30	CD10.AB	0.49337
other	Immature-like blasts	30	CD10.AB	0.67128
other	Immature-like blasts	30	CD10.AB	0.276808
other	Immature-like blasts	17	CD10.AB	0.67128
other	Dendritic-like blasts	32	CD10.AB	0.67128
other	Immature-like blasts	30	CD10.AB	0.49337
other	Dendritic-like blasts	32	CD10.AB	0.822268
other	Immature-like blasts	17	CD10.AB	0.49337
other	Immature-like blasts	30	CD10.AB	0.49337
other	Immature-like blasts	21	CD10.AB	1.26732
other	Immature-like blasts	17	CD10.AB	0.276808
other	Immature-like blasts	21	CD10.AB	0
other	Immature-like blasts	21	CD10.AB	0.67128
other	Non-classical monocytes	22	CD10.AB	0.95342
other	Immature-like blasts	17	CD10.AB	0.49337
other	Immature-like blasts	21	CD10.AB	0.822268
other	Immature-like blasts	30	CD10.AB	0.67128
other	Immature-like blasts	30	CD10.AB	0
other	Immature-like blasts	21	CD10.AB	1.06935
other	Dendritic-like blasts	32	CD10.AB	0.822268
other	Dendritic-like blasts	32	CD10.AB	1.06935
other	Dendritic-like blasts	32	CD10.AB	0.276808
other	Immature-like blasts	30	CD10.AB	0.49337
other	Immature-like blasts	21	CD10.AB	0.822268
other	Immature-like blasts	17	CD10.AB	0.276808
other	Immature-like blasts	21	CD10.AB	0.95342
other	Dendritic-like blasts	32	CD10.AB	0.95342
other	Immature-like blasts	30	CD10.AB	0.276808
other	Immature-like blasts	30	CD10.AB	0.49337
other	Immature-like blasts	21	CD10.AB	0
other	Dendritic-like blasts	32	CD10.AB	0.49337
other	Monocyte-like blasts	2	CD10.AB	0.67128
other	Immature-like blasts	17	CD10.AB	0.276808
other	Immature-like blasts	21	CD10.AB	0.822268
other	Monocyte-like blasts	24	CD10.AB	0.822268
other	Dendritic-like blasts	32	CD10.AB	0.276808
other	Immature-like blasts	21	CD10.AB	0.95342
other	Monocyte-like blasts	24	CD10.AB	0.67128
other	Dendritic-like blasts	32	CD10.AB	0.49337
other	Dendritic-like blasts	32	CD10.AB	1.35331
other	Immature-like blasts	30	CD10.AB	0.49337
other	Immature-like blasts	30	CD10.AB	0.67128
other	Immature-like blasts	29	CD10.AB	0
other	Immature-like blasts	21	CD10.AB	0
other	Immature-like blasts	30	CD10.AB	0.95342
other	Immature-like blasts	30	CD10.AB	0.49337
other	Immature-like blasts	30	CD10.AB	0.49337
other	Immature-like blasts	17	CD10.AB	0
other	Immature-like blasts	30	CD10.AB	0.276808
other	Non-classical monocytes	22	CD10.AB	0.49337
other	Dendritic-like blasts	32	CD10.AB	0.822268
other	Dendritic-like blasts	32	CD10.AB	0.49337
other	Dendritic-like blasts	32	CD10.AB	0.49337
other	Immature-like blasts	30	CD10.AB	0.49337
other	Immature-like blasts	30	CD10.AB	1.26732
other	Immature-like blasts	21	CD10.AB	0.49337
other	Aberrant erythroid	62	CD10.AB	0
other	Immature-like blasts	29	CD10.AB	0.49337
other	Immature-like blasts	29	CD10.AB	0.822268
other	Immature-like blasts	21	CD10.AB	0.822268
other	Immature-like blasts	21	CD10.AB	0.276808
other	Immature-like blasts	21	CD10.AB	2.95377
other	Immature-like blasts	30	CD10.AB	0
other	Immature-like blasts	30	CD10.AB	0.67128
other	Dendritic-like blasts	32	CD10.AB	0.67128
other	Dendritic-like blasts	32	CD10.AB	0.67128
other	Immature-like blasts	29	CD10.AB	0.67128
other	Immature-like blasts	21	CD10.AB	0.67128
other	Dendritic-like blasts	32	CD10.AB	0.49337
other	Immature-like blasts	21	CD10.AB	0.276808
other	Immature-like blasts	29	CD10.AB	0
other	Immature-like blasts	21	CD10.AB	0.276808
other	Immature-like blasts	17	CD10.AB	0.67128
other	Immature-like blasts	30	CD10.AB	0.95342
other	Dendritic-like blasts	32	CD10.AB	0.67128
other	Immature-like blasts	30	CD10.AB	0.276808
other	Immature-like blasts	30	CD10.AB	0
other	Immature-like blasts	21	CD10.AB	0.276808
other	Immature-like blasts	30	CD10.AB	0.95342
other	Immature-like blasts	21	CD10.AB	0.49337
other	Immature-like blasts	21	CD10.AB	0.276808
other	Immature-like blasts	21	CD10.AB	0.276808
other	Immature-like blasts	30	CD10.AB	0
other	Immature-like blasts	21	CD10.AB	0.49337
other	Immature-like blasts	21	CD10.AB	1.06935
other	Immature-like blasts	21	CD10.AB	0.276808
other	Immature-like blasts	30	CD10.AB	0.67128
other	Immature-like blasts	21	CD10.AB	0
other	Immature-like blasts	30	CD10.AB	0.49337
other	Immature-like blasts	21	CD10.AB	0.67128
other	Immature-like blasts	30	CD10.AB	0
other	Dendritic-like blasts	32	CD10.AB	0.95342
other	Immature-like blasts	29	CD10.AB	0.95342
other	Immature-like blasts	21	CD10.AB	0.822268
other	Dendritic-like blasts	32	CD10.AB	0.67128
other	Conventional dendritic cell 1	25	CD10.AB	1.06935
other	Immature-like blasts	30	CD10.AB	0.276808
other	Immature-like blasts	21	CD10.AB	0.276808
other	Immature-like blasts	29	CD10.AB	1.17322
other	Immature-like blasts	21	CD10.AB	0
other	Immature-like blasts	30	CD10.AB	0.822268
other	Immature-like blasts	21	CD10.AB	0.67128
other	Immature-like blasts	21	CD10.AB	0.67128
other	Immature-like blasts	21	CD10.AB	0.276808
other	Immature-like blasts	30	CD10.AB	0.49337
other	Immature-like blasts	30	CD10.AB	0.67128
other	Immature-like blasts	30	CD10.AB	0.49337
other	Immature-like blasts	21	CD10.AB	0.49337
other	Dendritic-like blasts	32	CD10.AB	0.276808
other	Immature-like blasts	21	CD10.AB	0.822268
other	Immature-like blasts	30	CD10.AB	0.276808
other	Dendritic-like blasts	32	CD10.AB	0.95342
other	Immature-like blasts	30	CD10.AB	0.276808
other	Immature-like blasts	21	CD10.AB	0.49337
other	Non-classical monocytes	22	CD10.AB	0.49337
other	Monocyte-like blasts	9	CD10.AB	0.276808
other	Immature-like blasts	29	CD10.AB	0.49337
other	Dendritic-like blasts	32	CD10.AB	1.06935
other	Immature-like blasts	21	CD10.AB	0
other	Immature-like blasts	21	CD10.AB	0.822268
other	Immature-like blasts	21	CD10.AB	0.822268
other	Dendritic-like blasts	32	CD10.AB	1.26732
other	Immature-like blasts	29	CD10.AB	0.49337
other	Dendritic-like blasts	32	CD10.AB	0.276808
other	Immature-like blasts	30	CD10.AB	0.276808
other	Immature-like blasts	30	CD10.AB	0.276808
other	Dendritic-like blasts	32	CD10.AB	0.49337
other	Dendritic-like blasts	32	CD10.AB	0.276808
other	Immature-like blasts	30	CD10.AB	0.67128
other	Immature-like blasts	21	CD10.AB	0
other	Immature-like blasts	21	CD10.AB	0.49337
other	Immature-like blasts	21	CD10.AB	0.276808
other	Immature-like blasts	21	CD10.AB	0
other	Immature-like blasts	30	CD10.AB	0.276808
other	Immature-like blasts	21	CD10.AB	0
other	Immature-like blasts	29	CD10.AB	1.43249
other	Immature-like blasts	21	CD10.AB	0.276808
other	Immature-like blasts	21	CD10.AB	0.67128
other	Immature-like blasts	17	CD10.AB	0.276808
other	Immature-like blasts	30	CD10.AB	0.67128
other	Immature-like blasts	21	CD10.AB	0.49337
other	Immature-like blasts	30	CD10.AB	0
other	Immature-like blasts	21	CD10.AB	0
other	Immature-like blasts	30	CD10.AB	0.822268
other	Immature-like blasts	30	CD10.AB	0.276808
other	Immature-like blasts	30	CD10.AB	0.49337
other	Immature-like blasts	21	CD10.AB	0.67128
other	Immature-like blasts	21	CD10.AB	0.276808
other	Monocyte-like blasts	9	CD10.AB	0.95342
other	Immature-like blasts	21	CD10.AB	0.276808
other	Immature-like blasts	30	CD10.AB	0.67128
other	Immature-like blasts	30	CD10.AB	0.276808
other	Classical Monocytes	4	CD10.AB	0.49337
other	Immature-like blasts	21	CD10.AB	0.822268
other	Dendritic-like blasts	32	CD10.AB	0.276808
other	Immature-like blasts	30	CD10.AB	0
other	Immature-like blasts	30	CD10.AB	0.822268
other	Immature-like blasts	21	CD10.AB	0.276808
other	Immature-like blasts	29	CD10.AB	0.822268
other	Immature-like blasts	30	CD10.AB	0
other	Immature-like blasts	21	CD10.AB	0.49337
other	Immature-like blasts	21	CD10.AB	0.67128
other	Immature-like blasts	29	CD10.AB	0
other	Immature-like blasts	21	CD10.AB	1.50586
other	Immature-like blasts	17	CD10.AB	0.49337
other	Immature-like blasts	30	CD10.AB	0.67128
other	Immature-like blasts	30	CD10.AB	0.49337
other	Dendritic-like blasts	32	CD10.AB	0.67128
other	Immature-like blasts	21	CD10.AB	0.276808
other	Immature-like blasts	30	CD10.AB	0.67128
other	Immature-like blasts	21	CD10.AB	0.67128
other	Dendritic-like blasts	32	CD10.AB	0.49337
other	Immature-like blasts	21	CD10.AB	0.67128
other	Immature-like blasts	30	CD10.AB	0.276808
other	Immature-like blasts	29	CD10.AB	0.49337
other	Immature-like blasts	21	CD10.AB	1.17322
other	Dendritic-like blasts	32	CD10.AB	0.95342
other	Dendritic-like blasts	32	CD10.AB	0.49337
other	Immature-like blasts	30	CD10.AB	0.276808
other	Immature-like blasts	29	CD10.AB	0.67128
other	Dendritic-like blasts	32	CD10.AB	0.95342
other	Immature-like blasts	29	CD10.AB	0.276808
other	Classical Monocytes	4	CD10.AB	0.67128
other	Immature-like blasts	21	CD10.AB	0.67128
other	Immature-like blasts	29	CD10.AB	0.822268
other	Immature-like blasts	21	CD10.AB	0.276808
other	Immature-like blasts	59	CD10.AB	0.67128
other	Immature-like blasts	21	CD10.AB	0.276808
other	Dendritic-like blasts	32	CD10.AB	0.276808
other	Immature-like blasts	30	CD10.AB	0
other	Immature-like blasts	21	CD10.AB	0.276808
other	Immature-like blasts	30	CD10.AB	0.67128
other	Immature-like blasts	21	CD10.AB	1.06935
other	Immature-like blasts	30	CD10.AB	0.822268
other	Immature-like blasts	21	CD10.AB	0.49337
other	Immature-like blasts	30	CD10.AB	0.49337
other	Dendritic-like blasts	32	CD10.AB	0.822268
other	Dendritic-like blasts	32	CD10.AB	0.276808
other	Immature-like blasts	30	CD10.AB	0
other	Aberrant erythroid	62	CD10.AB	0.822268
other	Monocyte-like blasts	24	CD10.AB	0.276808
other	Immature-like blasts	30	CD10.AB	0.49337
other	Immature-like blasts	21	CD10.AB	0.822268
other	Immature-like blasts	21	CD10.AB	0.276808
other	Immature-like blasts	30	CD10.AB	0.822268
other	Immature-like blasts	21	CD10.AB	0.276808
other	Dendritic-like blasts	32	CD10.AB	0.49337
other	Non-classical monocytes	22	CD10.AB	0.67128
other	Dendritic-like blasts	32	CD10.AB	0.49337
other	Immature-like blasts	21	CD10.AB	1.17322
other	Immature-like blasts	30	CD10.AB	0.276808
other	Immature-like blasts	21	CD10.AB	0.276808
other	Immature-like blasts	30	CD10.AB	0.49337
other	Immature-like blasts	30	CD10.AB	0.67128
other	Immature-like blasts	17	CD10.AB	0.822268
other	Immature-like blasts	30	CD10.AB	0.49337
other	Immature-like blasts	21	CD10.AB	0.49337
other	Immature-like blasts	21	CD10.AB	3.31309
other	Immature-like blasts	21	CD10.AB	0.822268
other	Immature-like blasts	21	CD10.AB	0.276808
other	Non-classical monocytes	22	CD10.AB	0.276808
other	Monocyte-like blasts	24	CD10.AB	0.276808
other	Dendritic-like blasts	32	CD10.AB	0.822268
other	Immature-like blasts	30	CD10.AB	0
other	Immature-like blasts	59	CD10.AB	0.67128
other	Dendritic-like blasts	32	CD10.AB	0.67128
other	Immature-like blasts	30	CD10.AB	0.49337
other	Immature-like blasts	21	CD10.AB	0.276808
other	Immature-like blasts	29	CD10.AB	0.276808
other	Immature-like blasts	21	CD10.AB	0.49337
other	Immature-like blasts	21	CD10.AB	0.49337
other	Aberrant erythroid	62	CD10.AB	0.95342
other	Immature-like blasts	29	CD10.AB	1.17322
other	Immature-like blasts	21	CD10.AB	0.822268
other	Dendritic-like blasts	32	CD10.AB	0.67128
other	Immature-like blasts	29	CD10.AB	0
other	Immature-like blasts	30	CD10.AB	0.67128
other	Immature-like blasts	21	CD10.AB	0
other	Non-classical monocytes	22	CD10.AB	1.17322
other	Immature-like blasts	30	CD10.AB	0
other	Dendritic-like blasts	32	CD10.AB	0.822268
other	Dendritic-like blasts	32	CD10.AB	0.822268
other	Immature-like blasts	29	CD10.AB	0.67128
other	Immature-like blasts	30	CD10.AB	0.49337
other	Immature-like blasts	21	CD10.AB	0.49337
other	Immature-like blasts	29	CD10.AB	0.276808
other	Immature-like blasts	29	CD10.AB	0.822268
other	Immature-like blasts	30	CD10.AB	0.822268
other	Immature-like blasts	21	CD10.AB	0.49337
other	Immature-like blasts	21	CD10.AB	0.95342
other	Immature-like blasts	21	CD10.AB	0.67128
other	Immature-like blasts	21	CD10.AB	0.67128
other	Dendritic-like blasts	32	CD10.AB	0.822268
other	Immature-like blasts	21	CD10.AB	0.276808
other	Immature-like blasts	21	CD10.AB	0
other	Immature-like blasts	21	CD10.AB	0.49337
other	Immature-like blasts	21	CD10.AB	0.822268
other	Immature-like blasts	29	CD10.AB	0.67128
other	Immature-like blasts	21	CD10.AB	0.276808
other	Immature-like blasts	30	CD10.AB	1.17322
other	Dendritic-like blasts	32	CD10.AB	0.95342
other	Immature-like blasts	17	CD10.AB	0.276808
other	Immature-like blasts	21	CD10.AB	0.822268
other	Immature-like blasts	29	CD10.AB	0.67128
other	Immature-like blasts	30	CD10.AB	0
other	Immature-like blasts	30	CD10.AB	0.67128
other	Immature-like blasts	21	CD10.AB	0.67128
other	Immature-like blasts	29	CD10.AB	0.276808
other	Immature-like blasts	21	CD10.AB	0.49337
other	Immature-like blasts	30	CD10.AB	0.49337
other	Immature-like blasts	29	CD10.AB	0.822268
other	Dendritic-like blasts	32	CD10.AB	0.822268
other	Immature-like blasts	21	CD10.AB	0.67128
other	Aberrant erythroid	62	CD10.AB	0.67128
other	Dendritic-like blasts	32	CD10.AB	0.67128
other	Immature-like blasts	21	CD10.AB	0.95342
other	Immature-like blasts	21	CD10.AB	0.95342
other	Dendritic-like blasts	32	CD10.AB	0.49337
other	Dendritic-like blasts	32	CD10.AB	0.822268
other	Immature-like blasts	21	CD10.AB	1.17322
other	Dendritic-like blasts	32	CD10.AB	0
other	Immature-like blasts	29	CD10.AB	0.67128
other	Immature-like blasts	21	CD10.AB	0.276808
other	Immature-like blasts	21	CD10.AB	0.276808
other	Immature-like blasts	21	CD10.AB	0.822268
other	Dendritic-like blasts	32	CD10.AB	0.276808
other	Immature-like blasts	30	CD10.AB	1.17322
other	Immature-like blasts	21	CD10.AB	0.276808
other	Monocyte-like blasts	24	CD10.AB	0.49337
other	Immature-like blasts	30	CD10.AB	0.95342
other	Immature-like blasts	21	CD10.AB	1.35331
other	Immature-like blasts	21	CD10.AB	0.67128
other	Immature-like blasts	21	CD10.AB	0.95342
other	Monocyte-like blasts	2	CD10.AB	0.95342
other	Immature-like blasts	21	CD10.AB	0.49337
other	Immature-like blasts	21	CD10.AB	0
other	Immature-like blasts	29	CD10.AB	0.822268
other	Dendritic-like blasts	32	CD10.AB	0.49337
other	Immature-like blasts	21	CD10.AB	0.276808
other	Immature-like blasts	29	CD10.AB	0.67128
other	Dendritic-like blasts	32	CD10.AB	0.49337
other	Immature-like blasts	30	CD10.AB	0.276808
other	Non-classical monocytes	22	CD10.AB	1.06935
other	Immature-like blasts	21	CD10.AB	0.95342
other	Dendritic-like blasts	32	CD10.AB	1.17322
other	Dendritic-like blasts	32	CD10.AB	0.822268
other	Immature-like blasts	21	CD10.AB	1.43249
other	Immature-like blasts	21	CD10.AB	1.35331
other	Immature-like blasts	29	CD10.AB	0.822268
other	Immature-like blasts	29	CD10.AB	0.49337
other	Dendritic-like blasts	32	CD10.AB	0.276808
other	Dendritic-like blasts	32	CD10.AB	0.67128
other	Immature-like blasts	21	CD10.AB	1.6382
other	Immature-like blasts	30	CD10.AB	0
other	Immature-like blasts	21	CD10.AB	0.67128
other	Immature-like blasts	21	CD10.AB	0.822268
other	Immature-like blasts	21	CD10.AB	0.49337
other	Immature-like blasts	21	CD10.AB	0.49337
other	Immature-like blasts	21	CD10.AB	0.67128
other	Immature-like blasts	30	CD10.AB	0
other	Dendritic-like blasts	32	CD10.AB	0.49337
other	Immature-like blasts	21	CD10.AB	1.17322
other	Immature-like blasts	21	CD10.AB	0.822268
other	Immature-like blasts	17	CD10.AB	0.276808
other	Immature-like blasts	29	CD10.AB	0.49337
other	Immature-like blasts	21	CD10.AB	0.95342
other	Immature-like blasts	21	CD10.AB	0.49337
other	Immature-like blasts	30	CD10.AB	0.49337
other	Immature-like blasts	29	CD10.AB	1.26732
other	Immature-like blasts	29	CD10.AB	0
other	Dendritic-like blasts	32	CD10.AB	1.06935
other	Dendritic-like blasts	32	CD10.AB	0.67128
other	Immature-like blasts	21	CD10.AB	0.49337
other	Immature-like blasts	29	CD10.AB	0.67128
other	Immature-like blasts	30	CD10.AB	0.49337
other	Immature-like blasts	21	CD10.AB	0.95342
other	Immature-like blasts	29	CD10.AB	0.67128
other	Dendritic-like blasts	32	CD10.AB	1.17322
other	Dendritic-like blasts	32	CD10.AB	0.49337
other	Immature-like blasts	21	CD10.AB	1.43249
other	Immature-like blasts	30	CD10.AB	0.822268
other	Immature-like blasts	21	CD10.AB	0.276808
other	Immature-like blasts	30	CD10.AB	0.49337
other	Immature-like blasts	29	CD10.AB	0.276808
other	Dendritic-like blasts	32	CD10.AB	0.95342
other	Immature-like blasts	30	CD10.AB	0.276808
other	Immature-like blasts	21	CD10.AB	0.67128
other	Immature-like blasts	30	CD10.AB	0.49337
other	Dendritic-like blasts	32	CD10.AB	0
other	Dendritic-like blasts	32	CD10.AB	0.49337
other	Dendritic-like blasts	32	CD10.AB	0.49337
other	Immature-like blasts	30	CD10.AB	0
other	Dendritic-like blasts	32	CD10.AB	2.88494
other	Monocyte-like blasts	24	CD10.AB	0.49337
other	Immature-like blasts	30	CD10.AB	0.49337
other	Dendritic-like blasts	32	CD10.AB	1.6382
other	Dendritic-like blasts	32	CD10.AB	0.67128
other	Dendritic-like blasts	32	CD10.AB	0.276808
other	Immature-like blasts	21	CD10.AB	0.95342
other	Immature-like blasts	21	CD10.AB	0.67128
other	Immature-like blasts	30	CD10.AB	0
other	Immature-like blasts	21	CD10.AB	1.06935
other	Immature-like blasts	21	CD10.AB	0.276808
other	Immature-like blasts	29	CD10.AB	0.49337
other	Immature-like blasts	21	CD10.AB	0.95342
other	Dendritic-like blasts	32	CD10.AB	0.822268
other	Immature-like blasts	21	CD10.AB	0
other	Immature-like blasts	21	CD10.AB	0.276808
other	Immature-like blasts	30	CD10.AB	0
other	Immature-like blasts	21	CD10.AB	0.95342
other	Immature-like blasts	21	CD10.AB	0.67128
other	Dendritic-like blasts	32	CD10.AB	0.67128
other	Immature-like blasts	21	CD10.AB	0.49337
other	Immature-like blasts	21	CD10.AB	0.67128
other	Classical Monocytes	4	CD10.AB	0.49337
other	Dendritic-like blasts	32	CD10.AB	0.95342
other	Immature-like blasts	21	CD10.AB	0.95342
other	Immature-like blasts	30	CD10.AB	0.67128
other	Immature-like blasts	21	CD10.AB	0.276808
other	Dendritic-like blasts	32	CD10.AB	0.67128
other	Immature-like blasts	21	CD10.AB	1.50586
other	Immature-like blasts	21	CD10.AB	0.822268
other	Immature-like blasts	30	CD10.AB	0.822268
other	Dendritic-like blasts	32	CD10.AB	0.49337
other	Immature-like blasts	21	CD10.AB	0.49337
other	Immature-like blasts	29	CD10.AB	1.06935
other	Immature-like blasts	30	CD10.AB	0.49337
other	Dendritic-like blasts	32	CD10.AB	0.276808
other	Immature-like blasts	30	CD10.AB	0.822268
other	Dendritic-like blasts	32	CD10.AB	1.35331
other	Dendritic-like blasts	32	CD10.AB	0.276808
other	Immature-like blasts	30	CD10.AB	0.49337
other	Dendritic-like blasts	32	CD10.AB	0.276808
other	Monocyte-like blasts	2	CD10.AB	0.67128
other	Dendritic-like blasts	32	CD10.AB	0.822268
other	Immature-like blasts	30	CD10.AB	0.276808
other	Immature-like blasts	30	CD10.AB	0.95342
other	Immature-like blasts	21	CD10.AB	0
other	Immature-like blasts	30	CD10.AB	0.276808
other	Immature-like blasts	29	CD10.AB	0.822268
other	Dendritic-like blasts	32	CD10.AB	0.276808
other	Immature-like blasts	29	CD10.AB	0.67128
other	Immature-like blasts	30	CD10.AB	0.276808
other	Immature-like blasts	29	CD10.AB	0.95342
other	Dendritic-like blasts	32	CD10.AB	0.67128
other	Dendritic-like blasts	32	CD10.AB	0.822268
other	Dendritic-like blasts	32	CD10.AB	0.276808
other	Immature-like blasts	29	CD10.AB	0
other	Immature-like blasts	29	CD10.AB	1.06935
other	Monocyte-like blasts	24	CD10.AB	1.17322
other	Immature-like blasts	29	CD10.AB	0.49337
other	Immature-like blasts	30	CD10.AB	0.822268
other	Dendritic-like blasts	32	CD10.AB	0.67128
other	Dendritic-like blasts	32	CD10.AB	0.67128
other	Immature-like blasts	29	CD10.AB	0.276808
other	Immature-like blasts	30	CD10.AB	0.276808
other	Non-classical monocytes	22	CD10.AB	1.43249
other	Immature-like blasts	17	CD10.AB	0.49337
other	Immature-like blasts	21	CD10.AB	0.822268
other	Dendritic-like blasts	32	CD10.AB	0.67128
other	Immature-like blasts	21	CD10.AB	0.49337
other	Monocyte-like blasts	9	CD10.AB	0.49337
other	Immature-like blasts	29	CD10.AB	0.67128
other	Immature-like blasts	30	CD10.AB	0.67128
other	Immature-like blasts	30	CD10.AB	0
other	Immature-like blasts	30	CD10.AB	0.95342
other	Immature-like blasts	21	CD10.AB	0.276808
other	Immature-like blasts	29	CD10.AB	0.49337
other	Immature-like blasts	30	CD10.AB	0.67128
other	Immature-like blasts	29	CD10.AB	0.276808
other	Immature-like blasts	21	CD10.AB	0.49337
other	Immature-like blasts	29	CD10.AB	0.49337
other	Immature-like blasts	30	CD10.AB	0.276808
other	Non-classical monocytes	22	CD10.AB	0.95342
other	Immature-like blasts	21	CD10.AB	1.06935
other	Immature-like blasts	30	CD10.AB	0.276808
other	Immature-like blasts	30	CD10.AB	0
other	Dendritic-like blasts	32	CD10.AB	0.67128
other	Immature-like blasts	21	CD10.AB	0.67128
other	Dendritic-like blasts	32	CD10.AB	0
other	Immature-like blasts	21	CD10.AB	0.49337
other	Immature-like blasts	21	CD10.AB	0.822268
other	Dendritic-like blasts	32	CD10.AB	0.49337
other	Dendritic-like blasts	32	CD10.AB	0.49337
other	Immature-like blasts	21	CD10.AB	0.822268
other	Immature-like blasts	30	CD10.AB	0.276808
other	Immature-like blasts	30	CD10.AB	0.67128
other	Dendritic-like blasts	32	CD10.AB	0
other	Immature-like blasts	29	CD10.AB	0
other	Immature-like blasts	30	CD10.AB	0
other	Immature-like blasts	17	CD10.AB	0.67128
other	Immature-like blasts	29	CD10.AB	1.06935
other	Dendritic-like blasts	32	CD10.AB	0.822268
other	Immature-like blasts	21	CD10.AB	0.95342
other	Immature-like blasts	21	CD10.AB	0.67128
other	Immature-like blasts	21	CD10.AB	0.67128
other	Immature-like blasts	30	CD10.AB	1.17322
other	Dendritic-like blasts	32	CD10.AB	0.67128
other	Immature-like blasts	29	CD10.AB	0.822268
other	Immature-like blasts	30	CD10.AB	0.67128
other	Immature-like blasts	21	CD10.AB	0.822268
other	Dendritic-like blasts	32	CD10.AB	0.49337
other	Dendritic-like blasts	32	CD10.AB	0.67128
other	Immature-like blasts	29	CD10.AB	0.49337
other	Immature-like blasts	21	CD10.AB	0.276808
other	Tissue resident CD4+ cytotoxic T cells	38_2	CD10.AB	0.822268
other	Immature-like blasts	21	CD10.AB	0.276808
other	Non-classical monocytes	22	CD10.AB	1.17322
other	Immature-like blasts	21	CD10.AB	0.49337
other	Immature-like blasts	30	CD10.AB	0.49337
other	Myelocytes	13	CD10.AB	0.276808
other	Immature-like blasts	21	CD10.AB	0.276808
other	Immature-like blasts	29	CD10.AB	0.276808
other	Immature-like blasts	21	CD10.AB	1.17322
other	Immature-like blasts	21	CD10.AB	0.822268
other	Immature-like blasts	21	CD10.AB	0.49337
other	Immature-like blasts	29	CD10.AB	0
other	Immature-like blasts	29	CD10.AB	1.06935
other	Immature-like blasts	30	CD10.AB	0.49337
other	Immature-like blasts	21	CD10.AB	0.276808
other	Dendritic-like blasts	32	CD10.AB	0.49337
other	Immature-like blasts	30	CD10.AB	0.276808
other	Immature-like blasts	21	CD10.AB	0.49337
other	Immature-like blasts	21	CD10.AB	0.95342
other	Immature-like blasts	17	CD10.AB	0.49337
other	Immature-like blasts	29	CD10.AB	1.06935
other	Immature-like blasts	21	CD10.AB	0.276808
other	Dendritic-like blasts	32	CD10.AB	1.06935
other	Immature-like blasts	21	CD10.AB	0.67128
other	Immature-like blasts	29	CD10.AB	1.26732
other	Immature-like blasts	21	CD10.AB	0.67128
other	Dendritic-like blasts	32	CD10.AB	0.49337
other	Immature-like blasts	30	CD10.AB	0.276808
other	Immature-like blasts	29	CD10.AB	0.67128
other	Immature-like blasts	30	CD10.AB	0.276808
other	Immature-like blasts	21	CD10.AB	0.822268
other	Immature-like blasts	30	CD10.AB	0.822268
other	Dendritic-like blasts	32	CD10.AB	0.67128
other	Immature-like blasts	29	CD10.AB	0.49337
other	Immature-like blasts	17	CD10.AB	0.67128
other	Dendritic-like blasts	32	CD10.AB	0.276808
other	Immature-like blasts	21	CD10.AB	0
other	Dendritic-like blasts	32	CD10.AB	0.49337
other	Immature-like blasts	29	CD10.AB	0.276808
other	Immature-like blasts	29	CD10.AB	0.49337
other	Immature-like blasts	21	CD10.AB	1.06935
other	Immature-like blasts	21	CD10.AB	0.67128
other	Immature-like blasts	21	CD10.AB	0.67128
other	Immature-like blasts	29	CD10.AB	0.67128
other	Dendritic-like blasts	32	CD10.AB	1.26732
other	Immature-like blasts	21	CD10.AB	0.67128
other	Dendritic-like blasts	32	CD10.AB	0.822268
other	Immature-like blasts	21	CD10.AB	0.822268
other	Immature-like blasts	21	CD10.AB	0.49337
other	Immature-like blasts	29	CD10.AB	0.67128
other	Monocyte-like blasts	24	CD10.AB	0.95342
other	Immature-like blasts	30	CD10.AB	1.6382
other	Immature-like blasts	21	CD10.AB	0.49337
other	Dendritic-like blasts	32	CD10.AB	0.276808
other	Dendritic-like blasts	32	CD10.AB	0.67128
other	Immature-like blasts	30	CD10.AB	0.67128
other	Dendritic-like blasts	32	CD10.AB	0.95342
other	Immature-like blasts	30	CD10.AB	0.276808
other	Immature-like blasts	30	CD10.AB	0.49337
other	Immature-like blasts	29	CD10.AB	0.49337
other	Dendritic-like blasts	32	CD10.AB	0.822268
other	Immature-like blasts	29	CD10.AB	0.276808
other	Immature-like blasts	30	CD10.AB	0.276808
other	Dendritic-like blasts	32	CD10.AB	0.67128
other	Monocyte-like blasts	2	CD10.AB	0.49337
other	Monocyte-like blasts	24	CD10.AB	0.49337
other	Dendritic-like blasts	32	CD10.AB	0.67128
other	Immature-like blasts	21	CD10.AB	0.276808
other	Non-classical monocytes	22	CD10.AB	0.49337
other	Dendritic-like blasts	32	CD10.AB	1.35331
other	Immature-like blasts	21	CD10.AB	0.49337
other	Immature-like blasts	30	CD10.AB	0.822268
other	Immature-like blasts	17	CD10.AB	0.49337
other	Immature-like blasts	21	CD10.AB	0.276808
other	Dendritic-like blasts	32	CD10.AB	0.276808
other	Immature-like blasts	29	CD10.AB	0.822268
other	Immature-like blasts	21	CD10.AB	0.276808
other	Immature-like blasts	21	CD10.AB	0.276808
other	Immature-like blasts	30	CD10.AB	0.49337
other	Dendritic-like blasts	32	CD10.AB	0.276808
other	Immature-like blasts	21	CD10.AB	0.276808
other	Immature-like blasts	29	CD10.AB	0.822268
other	Immature-like blasts	17	CD10.AB	0
other	Dendritic-like blasts	32	CD10.AB	0.95342
other	Immature-like blasts	30	CD10.AB	0.49337
other	Immature-like blasts	21	CD10.AB	1.35331
other	Immature-like blasts	21	CD10.AB	0.67128
other	Immature-like blasts	21	CD10.AB	1.17322
other	Immature-like blasts	29	CD10.AB	1.06935
other	Immature-like blasts	30	CD10.AB	0.276808
other	Immature-like blasts	30	CD10.AB	0.49337
other	Dendritic-like blasts	32	CD10.AB	0.67128
other	Dendritic-like blasts	32	CD10.AB	0
other	Monocyte-like blasts	2	CD10.AB	1.43249
other	Immature-like blasts	29	CD10.AB	0.822268
other	Immature-like blasts	30	CD10.AB	0.822268
other	Dendritic-like blasts	32	CD10.AB	0.49337
other	Immature-like blasts	30	CD10.AB	1.35331
other	Dendritic-like blasts	32	CD10.AB	1.17322
other	Immature-like blasts	29	CD10.AB	0.49337
other	Immature-like blasts	21	CD10.AB	0.67128
other	Monocyte-like blasts	24	CD10.AB	1.06935
other	Dendritic-like blasts	32	CD10.AB	0.49337
other	Dendritic-like blasts	32	CD10.AB	0.67128
other	Immature-like blasts	30	CD10.AB	0.276808
other	Immature-like blasts	21	CD10.AB	0.276808
other	Monocyte-like blasts	9	CD10.AB	0.67128
other	Dendritic-like blasts	32	CD10.AB	0.822268
other	Non-classical monocytes	22	CD10.AB	0.49337
other	Immature-like blasts	29	CD10.AB	0.49337
other	Immature-like blasts	30	CD10.AB	0
other	Immature-like blasts	29	CD10.AB	0.49337
other	Immature-like blasts	21	CD10.AB	0.67128
other	Immature-like blasts	29	CD10.AB	0.67128
other	Dendritic-like blasts	32	CD10.AB	0.95342
other	Immature-like blasts	30	CD10.AB	0.276808
other	Immature-like blasts	21	CD10.AB	0
other	Dendritic-like blasts	32	CD10.AB	0.67128
other	Immature-like blasts	30	CD10.AB	0.276808
other	Immature-like blasts	21	CD10.AB	0.95342
other	Immature-like blasts	21	CD10.AB	0.276808
other	Immature-like blasts	21	CD10.AB	0
other	Immature-like blasts	29	CD10.AB	0
other	Immature-like blasts	30	CD10.AB	0.95342
other	Immature-like blasts	21	CD10.AB	0.276808
other	Dendritic-like blasts	32	CD10.AB	0.67128
other	Immature-like blasts	30	CD10.AB	0.276808
other	Immature-like blasts	21	CD10.AB	1.80872
other	Immature-like blasts	21	CD10.AB	0.276808
other	Immature-like blasts	30	CD10.AB	1.06935
other	Immature-like blasts	21	CD10.AB	0.49337
other	Dendritic-like blasts	32	CD10.AB	1.69833
other	Immature-like blasts	30	CD10.AB	1.06935
other	Immature-like blasts	21	CD10.AB	0.67128
other	Immature-like blasts	30	CD10.AB	0.67128
other	Immature-like blasts	17	CD10.AB	0
other	Dendritic-like blasts	32	CD10.AB	0.276808
other	Dendritic-like blasts	32	CD10.AB	1.26732
other	Immature-like blasts	29	CD10.AB	0.822268
other	Immature-like blasts	30	CD10.AB	0.49337
other	Dendritic-like blasts	32	CD10.AB	0.67128
other	Immature-like blasts	30	CD10.AB	0.276808
other	Immature-like blasts	21	CD10.AB	0.49337
other	Immature-like blasts	30	CD10.AB	0.822268
other	Immature-like blasts	21	CD10.AB	0.276808
other	Immature-like blasts	30	CD10.AB	0.67128
other	Non-classical monocytes	22	CD10.AB	0.49337
other	Immature-like blasts	30	CD10.AB	0.49337
other	Dendritic-like blasts	32	CD10.AB	2.04085
other	Immature-like blasts	21	CD10.AB	0.67128
other	Immature-like blasts	21	CD10.AB	0.276808
other	Immature-like blasts	21	CD10.AB	0.276808
other	Immature-like blasts	29	CD10.AB	0.276808
other	Immature-like blasts	21	CD10.AB	0.276808
other	Immature-like blasts	29	CD10.AB	0.822268
other	Monocyte-like blasts	24	CD10.AB	0.67128
other	Immature-like blasts	21	CD10.AB	1.85966
other	Dendritic-like blasts	32	CD10.AB	0.67128
other	Immature-like blasts	21	CD10.AB	0.276808
other	Immature-like blasts	21	CD10.AB	0
other	Immature-like blasts	21	CD10.AB	0.67128
other	Immature-like blasts	29	CD10.AB	0.67128
other	Immature-like blasts	21	CD10.AB	0.67128
other	Immature-like blasts	21	CD10.AB	0.49337
other	Immature-like blasts	21	CD10.AB	0.67128
other	Dendritic-like blasts	32	CD10.AB	0.49337
other	Immature-like blasts	21	CD10.AB	0.95342
other	Immature-like blasts	21	CD10.AB	0.95342
other	Dendritic-like blasts	32	CD10.AB	0.822268
other	Immature-like blasts	17	CD10.AB	2.04085
other	Immature-like blasts	30	CD10.AB	1.17322
other	Immature-like blasts	29	CD10.AB	0
other	Dendritic-like blasts	32	CD10.AB	0.822268
other	Dendritic-like blasts	32	CD10.AB	0.67128
other	Immature-like blasts	30	CD10.AB	0.49337
other	Monocyte-like blasts	2	CD10.AB	1.06935
other	Immature-like blasts	29	CD10.AB	0.276808
other	Immature-like blasts	21	CD10.AB	0.49337
other	Immature-like blasts	30	CD10.AB	0
other	Immature-like blasts	21	CD10.AB	0.822268
other	Dendritic-like blasts	32	CD10.AB	0.822268
other	Immature-like blasts	21	CD10.AB	0.276808
other	Immature-like blasts	21	CD10.AB	0
other	Dendritic-like blasts	32	CD10.AB	1.26732
other	Immature-like blasts	21	CD10.AB	1.06935
other	Immature-like blasts	21	CD10.AB	0
other	Immature-like blasts	29	CD10.AB	0.49337
other	Immature-like blasts	29	CD10.AB	1.06935
other	Dendritic-like blasts	32	CD10.AB	0.276808
other	Immature-like blasts	21	CD10.AB	0
other	Immature-like blasts	21	CD10.AB	0
other	Dendritic-like blasts	32	CD10.AB	0.276808
other	Dendritic-like blasts	32	CD10.AB	0.822268
other	Dendritic-like blasts	32	CD10.AB	0.276808
other	Immature-like blasts	21	CD10.AB	0.95342
other	Immature-like blasts	21	CD10.AB	0.822268
other	Immature-like blasts	21	CD10.AB	0.276808
other	Dendritic-like blasts	32	CD10.AB	1.26732
other	Immature-like blasts	30	CD10.AB	0
other	Immature-like blasts	21	CD10.AB	0.49337
other	Immature-like blasts	21	CD10.AB	0
other	Immature-like blasts	21	CD10.AB	0.67128
other	Immature-like blasts	30	CD10.AB	0.67128
other	Immature-like blasts	29	CD10.AB	0.49337
other	Immature-like blasts	29	CD10.AB	0.67128
other	Immature-like blasts	29	CD10.AB	0.276808
other	Immature-like blasts	29	CD10.AB	0.95342
other	Monocyte-like blasts	2	CD10.AB	1.06935
other	Immature-like blasts	30	CD10.AB	0.49337
other	Dendritic-like blasts	32	CD10.AB	1.06935
other	Dendritic-like blasts	32	CD10.AB	0.49337
other	Monocyte-like blasts	9	CD10.AB	0.95342
other	Dendritic-like blasts	32	CD10.AB	1.06935
other	Dendritic-like blasts	32	CD10.AB	0.822268
other	Dendritic-like blasts	32	CD10.AB	0.49337
other	Dendritic-like blasts	32	CD10.AB	0.276808
other	Immature-like blasts	21	CD10.AB	0.49337
other	Dendritic-like blasts	32	CD10.AB	0.95342
other	Immature-like blasts	30	CD10.AB	0.276808
other	Immature-like blasts	29	CD10.AB	0.49337
other	Immature-like blasts	29	CD10.AB	0.49337
other	Immature-like blasts	17	CD10.AB	0.67128
other	Monocyte-like blasts	9	CD10.AB	0.822268
other	Conventional dendritic cell 1	25	CD10.AB	0.49337
other	Immature-like blasts	21	CD10.AB	0.67128
other	Immature-like blasts	21	CD10.AB	3.16306
other	Immature-like blasts	21	CD10.AB	0.49337
other	Immature-like blasts	30	CD10.AB	0.67128
other	Immature-like blasts	21	CD10.AB	0.822268
other	Dendritic-like blasts	32	CD10.AB	0.67128
other	Immature-like blasts	30	CD10.AB	0
other	Immature-like blasts	21	CD10.AB	0.276808
other	Immature-like blasts	29	CD10.AB	0.276808
other	Immature-like blasts	21	CD10.AB	0.49337
other	Dendritic-like blasts	32	CD10.AB	0.49337
other	Immature-like blasts	21	CD10.AB	0.276808
other	Monocyte-like blasts	9	CD10.AB	0.95342
other	Non-classical monocytes	22	CD10.AB	0.276808
other	Immature-like blasts	17	CD10.AB	0.49337
other	Dendritic-like blasts	32	CD10.AB	0.822268
other	Immature-like blasts	21	CD10.AB	1.06935
other	Immature-like blasts	21	CD10.AB	0
other	Immature-like blasts	21	CD10.AB	0.49337
other	Immature-like blasts	29	CD10.AB	0.822268
other	Immature-like blasts	29	CD10.AB	0.49337
other	Dendritic-like blasts	32	CD10.AB	0.49337
other	Immature-like blasts	30	CD10.AB	0
other	Immature-like blasts	30	CD10.AB	0.67128
other	Dendritic-like blasts	32	CD10.AB	0.822268
other	Immature-like blasts	29	CD10.AB	1.26732
other	Immature-like blasts	30	CD10.AB	1.06935
other	Immature-like blasts	29	CD10.AB	1.06935
other	Dendritic-like blasts	32	CD10.AB	0.276808
other	Dendritic-like blasts	32	CD10.AB	0
other	Immature-like blasts	21	CD10.AB	0.67128
other	Dendritic-like blasts	32	CD10.AB	1.35331
other	Immature-like blasts	30	CD10.AB	0.49337
other	Immature-like blasts	29	CD10.AB	0.67128
other	Dendritic-like blasts	32	CD10.AB	0.49337
other	Immature-like blasts	21	CD10.AB	0.67128
other	Monocyte-like blasts	24	CD10.AB	1.43249
other	Dendritic-like blasts	32	CD10.AB	0.276808
other	Immature-like blasts	30	CD10.AB	0
other	Immature-like blasts	29	CD10.AB	0.49337
other	Non-classical monocytes	22	CD10.AB	0.822268
other	Dendritic-like blasts	32	CD10.AB	0.49337
other	Immature-like blasts	21	CD10.AB	0.49337
other	Immature-like blasts	30	CD10.AB	0.49337
other	Immature-like blasts	21	CD10.AB	0.822268
other	Immature-like blasts	21	CD10.AB	0.822268
other	Monocyte-like blasts	2	CD10.AB	0.95342
other	Dendritic-like blasts	32	CD10.AB	1.17322
other	Immature-like blasts	21	CD10.AB	0.49337
other	Dendritic-like blasts	32	CD10.AB	0.49337
other	Dendritic-like blasts	32	CD10.AB	0.67128
other	Immature-like blasts	21	CD10.AB	0.276808
other	Dendritic-like blasts	32	CD10.AB	0.49337
other	Immature-like blasts	29	CD10.AB	0.67128
other	Dendritic-like blasts	32	CD10.AB	0.67128
other	Immature-like blasts	30	CD10.AB	0.276808
other	Immature-like blasts	21	CD10.AB	0
other	Dendritic-like blasts	32	CD10.AB	0.95342
other	Dendritic-like blasts	32	CD10.AB	0.822268
other	Immature-like blasts	30	CD10.AB	0.67128
other	Immature-like blasts	21	CD10.AB	0.49337
other	Dendritic-like blasts	32	CD10.AB	0
other	Immature-like blasts	30	CD10.AB	0.67128
other	Immature-like blasts	29	CD10.AB	0.822268
other	Immature-like blasts	29	CD10.AB	0.822268
other	Aberrant erythroid	62	CD10.AB	0.822268
other	Monocyte-like blasts	24	CD10.AB	1.6382
other	Immature-like blasts	29	CD10.AB	0.276808
other	Immature-like blasts	29	CD10.AB	0.276808
other	Dendritic-like blasts	32	CD10.AB	0.67128
other	Immature-like blasts	21	CD10.AB	0.49337
other	Immature-like blasts	30	CD10.AB	0.67128
other	Immature-like blasts	21	CD10.AB	0
other	Monocyte-like blasts	2	CD10.AB	0.95342
other	Immature-like blasts	21	CD10.AB	0.49337
other	Immature-like blasts	21	CD10.AB	0.49337
other	Immature-like blasts	21	CD10.AB	0.822268
other	Immature-like blasts	30	CD10.AB	0.276808
other	Dendritic-like blasts	32	CD10.AB	0.67128
other	Monocyte-like blasts	2	CD10.AB	0.95342
other	Immature-like blasts	30	CD10.AB	0.276808
other	Immature-like blasts	21	CD10.AB	0.276808
other	Immature-like blasts	21	CD10.AB	0.276808
other	Immature-like blasts	29	CD10.AB	0.95342
other	Monocyte-like blasts	24	CD10.AB	0.49337
other	Immature-like blasts	29	CD10.AB	0.822268
other	Immature-like blasts	29	CD10.AB	0.95342
other	Dendritic-like blasts	32	CD10.AB	0.822268
other	Immature-like blasts	21	CD10.AB	0
other	Dendritic-like blasts	32	CD10.AB	1.17322
other	Dendritic-like blasts	32	CD10.AB	1.17322
other	Non-classical monocytes	22	CD10.AB	2.7719
other	Immature-like blasts	29	CD10.AB	0
other	Immature-like blasts	21	CD10.AB	0
other	Aberrant erythroid	62	CD10.AB	0
other	Immature-like blasts	30	CD10.AB	0
other	Immature-like blasts	29	CD10.AB	0.49337
other	Immature-like blasts	21	CD10.AB	0.67128
other	Dendritic-like blasts	32	CD10.AB	0.822268
other	Immature-like blasts	21	CD10.AB	0
other	Dendritic-like blasts	32	CD10.AB	0.49337
other	Immature-like blasts	29	CD10.AB	0.822268
other	Immature-like blasts	30	CD10.AB	0.822268
other	Immature-like blasts	30	CD10.AB	0.276808
other	Dendritic-like blasts	32	CD10.AB	1.17322
other	Immature-like blasts	21	CD10.AB	0.49337
other	Immature-like blasts	21	CD10.AB	0.822268
other	Dendritic-like blasts	32	CD10.AB	0.95342
other	Dendritic-like blasts	32	CD10.AB	1.06935
other	Immature-like blasts	21	CD10.AB	0.276808
other	Immature-like blasts	21	CD10.AB	0.49337
other	Monocyte-like blasts	24	CD10.AB	0.67128
other	Immature-like blasts	21	CD10.AB	0.49337
other	Immature-like blasts	21	CD10.AB	0.67128
other	Immature-like blasts	21	CD10.AB	0.276808
other	Immature-like blasts	29	CD10.AB	0.67128
other	Dendritic-like blasts	32	CD10.AB	0.822268
other	Non-classical monocytes	22	CD10.AB	0.67128
other	Dendritic-like blasts	32	CD10.AB	0.822268
other	Immature-like blasts	29	CD10.AB	0.49337
other	Immature-like blasts	21	CD10.AB	0.67128
other	Immature-like blasts	21	CD10.AB	0.49337
other	Dendritic-like blasts	32	CD10.AB	1.06935
other	Immature-like blasts	29	CD10.AB	0.95342
other	Immature-like blasts	21	CD10.AB	0.276808
other	Immature-like blasts	21	CD10.AB	0.276808
other	Immature-like blasts	21	CD10.AB	0.67128
other	Immature-like blasts	30	CD10.AB	0.95342
other	Immature-like blasts	29	CD10.AB	0.276808
other	Dendritic-like blasts	32	CD10.AB	1.17322
other	Dendritic-like blasts	32	CD10.AB	0.67128
other	Dendritic-like blasts	32	CD10.AB	0.67128
other	Immature-like blasts	30	CD10.AB	0.67128
other	Dendritic-like blasts	32	CD10.AB	0.276808
other	Immature-like blasts	21	CD10.AB	0.67128
other	Monocyte-like blasts	2	CD10.AB	0.67128
other	Immature-like blasts	21	CD10.AB	0.67128
other	Immature-like blasts	29	CD10.AB	0.276808
other	Immature-like blasts	21	CD10.AB	0.276808
other	Immature-like blasts	21	CD10.AB	0
other	Dendritic-like blasts	32	CD10.AB	0.67128
other	Dendritic-like blasts	32	CD10.AB	0.822268
other	Dendritic-like blasts	32	CD10.AB	0.822268
other	Dendritic-like blasts	32	CD10.AB	0
other	Immature-like blasts	29	CD10.AB	1.26732
other	Dendritic-like blasts	32	CD10.AB	0.276808
other	Immature-like blasts	30	CD10.AB	0.67128
other	Immature-like blasts	29	CD10.AB	0
other	Immature-like blasts	29	CD10.AB	0.822268
other	Dendritic-like blasts	32	CD10.AB	0
other	Immature-like blasts	29	CD10.AB	0.95342
other	Immature-like blasts	21	CD10.AB	0.49337
other	Dendritic-like blasts	32	CD10.AB	1.17322
other	Dendritic-like blasts	32	CD10.AB	0.49337
other	Immature-like blasts	29	CD10.AB	0.67128
other	Immature-like blasts	21	CD10.AB	0.276808
other	Dendritic-like blasts	32	CD10.AB	0.49337
other	Immature-like blasts	21	CD10.AB	0.822268
other	Immature-like blasts	21	CD10.AB	1.57422
other	Dendritic-like blasts	32	CD10.AB	0.49337
other	Dendritic-like blasts	32	CD10.AB	0.822268
other	Dendritic-like blasts	32	CD10.AB	0.95342
other	Immature-like blasts	17	CD10.AB	0
other	Immature-like blasts	30	CD10.AB	0.67128
other	Dendritic-like blasts	32	CD10.AB	0.67128
other	Dendritic-like blasts	32	CD10.AB	0.95342
other	Dendritic-like blasts	32	CD10.AB	0.276808
other	Immature-like blasts	21	CD10.AB	0.276808
other	Immature-like blasts	29	CD10.AB	0.822268
other	Immature-like blasts	21	CD10.AB	0.822268
other	Dendritic-like blasts	32	CD10.AB	0.49337
other	Immature-like blasts	29	CD10.AB	0.49337
other	Immature-like blasts	29	CD10.AB	0.822268
other	Immature-like blasts	30	CD10.AB	0.95342
other	Immature-like blasts	17	CD10.AB	0.49337
other	Immature-like blasts	30	CD10.AB	0.276808
other	Immature-like blasts	21	CD10.AB	0.67128
other	Immature-like blasts	30	CD10.AB	0.49337
other	Immature-like blasts	21	CD10.AB	1.17322
other	Dendritic-like blasts	32	CD10.AB	0.822268
other	Immature-like blasts	29	CD10.AB	0.276808
other	Immature-like blasts	21	CD10.AB	0.95342
other	Immature-like blasts	21	CD10.AB	0.67128
other	Immature-like blasts	29	CD10.AB	0.276808
other	Aberrant erythroid	62	CD10.AB	0.49337
other	Dendritic-like blasts	32	CD10.AB	0.276808
other	Immature-like blasts	29	CD10.AB	0
other	Immature-like blasts	21	CD10.AB	0.49337
other	Immature-like blasts	21	CD10.AB	0.276808
other	Immature-like blasts	21	CD10.AB	0.276808
other	Immature-like blasts	17	CD10.AB	0.276808
other	Immature-like blasts	21	CD10.AB	0.49337
other	Dendritic-like blasts	32	CD10.AB	1.43249
other	Immature-like blasts	21	CD10.AB	0.67128
other	Dendritic-like blasts	32	CD10.AB	0.67128
other	Immature-like blasts	21	CD10.AB	0.276808
other	Immature-like blasts	30	CD10.AB	0.49337
other	Dendritic-like blasts	32	CD10.AB	1.69833
other	Immature-like blasts	21	CD10.AB	0.276808
other	Immature-like blasts	21	CD10.AB	0.822268
other	Dendritic-like blasts	32	CD10.AB	0.67128
other	Dendritic-like blasts	32	CD10.AB	0.822268
other	Immature-like blasts	29	CD10.AB	0.67128
other	Dendritic-like blasts	32	CD10.AB	1.06935
other	Dendritic-like blasts	32	CD10.AB	0.822268
other	Immature-like blasts	29	CD10.AB	0.822268
other	Immature-like blasts	21	CD10.AB	0.49337
other	Immature-like blasts	21	CD10.AB	0.276808
other	Immature-like blasts	21	CD10.AB	0.276808
other	Immature-like blasts	21	CD10.AB	0.49337
other	Immature-like blasts	30	CD10.AB	0
other	Immature-like blasts	21	CD10.AB	0.49337
other	Monocyte-like blasts	9	CD10.AB	0.822268
other	Immature-like blasts	21	CD10.AB	0.49337
other	Dendritic-like blasts	32	CD10.AB	0.276808
other	Immature-like blasts	29	CD10.AB	0.822268
other	Immature-like blasts	21	CD10.AB	0
other	Immature-like blasts	21	CD10.AB	0.67128
other	Immature-like blasts	21	CD10.AB	0.49337
other	Dendritic-like blasts	32	CD10.AB	1.17322
other	Monocyte-like blasts	24	CD10.AB	0.49337
other	Immature-like blasts	29	CD10.AB	0
other	Dendritic-like blasts	32	CD10.AB	0.822268
other	Immature-like blasts	21	CD10.AB	0
other	Immature-like blasts	21	CD10.AB	0.67128
other	Dendritic-like blasts	32	CD10.AB	1.06935
other	Immature-like blasts	30	CD10.AB	0.276808
other	Dendritic-like blasts	32	CD10.AB	0.49337
other	Immature-like blasts	21	CD10.AB	0.67128
other	Non-classical monocytes	22	CD10.AB	0.49337
other	Dendritic-like blasts	32	CD10.AB	0
other	Dendritic-like blasts	32	CD10.AB	0.822268
other	Immature-like blasts	29	CD10.AB	1.17322
other	Dendritic-like blasts	32	CD10.AB	1.26732
other	Immature-like blasts	29	CD10.AB	0.67128
other	Monocyte-like blasts	24	CD10.AB	0.276808
other	Non-classical monocytes	22	CD10.AB	0.95342
other	Immature-like blasts	21	CD10.AB	0.67128
other	Immature-like blasts	21	CD10.AB	0.95342
other	Dendritic-like blasts	32	CD10.AB	0.822268
other	Dendritic-like blasts	32	CD10.AB	0.67128
other	Immature-like blasts	29	CD10.AB	0.49337
other	Dendritic-like blasts	32	CD10.AB	0.822268
other	Dendritic-like blasts	32	CD10.AB	0.276808
other	Immature-like blasts	21	CD10.AB	0.822268
other	Dendritic-like blasts	32	CD10.AB	0.276808
other	Dendritic-like blasts	32	CD10.AB	0
other	Immature-like blasts	21	CD10.AB	1.06935
other	Dendritic-like blasts	32	CD10.AB	1.50586
other	Dendritic-like blasts	32	CD10.AB	0.276808
other	Immature-like blasts	21	CD10.AB	0.49337
other	Immature-like blasts	29	CD10.AB	0.49337
other	Dendritic-like blasts	32	CD10.AB	0.95342
other	Immature-like blasts	30	CD10.AB	0.67128
other	Immature-like blasts	21	CD10.AB	0.95342
other	Immature-like blasts	21	CD10.AB	0.67128
other	Immature-like blasts	30	CD10.AB	1.06935
other	Immature-like blasts	29	CD10.AB	0.49337
other	Dendritic-like blasts	32	CD10.AB	0.822268
other	Dendritic-like blasts	32	CD10.AB	0.822268
other	Immature-like blasts	29	CD10.AB	0.276808
other	Dendritic-like blasts	32	CD10.AB	0.822268
other	Immature-like blasts	30	CD10.AB	0.67128
other	Aberrant erythroid	62	CD10.AB	0
other	Dendritic-like blasts	32	CD10.AB	0
other	Dendritic-like blasts	32	CD10.AB	0.276808
other	Monocyte-like blasts	9	CD10.AB	0.67128
other	Immature-like blasts	21	CD10.AB	0
other	Immature-like blasts	30	CD10.AB	0.95342
other	Immature-like blasts	29	CD10.AB	0.276808
other	Immature-like blasts	21	CD10.AB	0.49337
other	Dendritic-like blasts	32	CD10.AB	0.67128
other	Dendritic-like blasts	32	CD10.AB	1.17322
other	Immature-like blasts	21	CD10.AB	1.43249
other	Immature-like blasts	29	CD10.AB	0.822268
other	Immature-like blasts	29	CD10.AB	1.26732
other	Dendritic-like blasts	32	CD10.AB	0.95342
other	Immature-like blasts	21	CD10.AB	1.17322
other	Immature-like blasts	21	CD10.AB	1.17322
other	Immature-like blasts	21	CD10.AB	0
other	Immature-like blasts	30	CD10.AB	0.67128
other	Monocyte-like blasts	24	CD10.AB	0.49337
other	Dendritic-like blasts	32	CD10.AB	0.49337
other	Immature-like blasts	21	CD10.AB	0.67128
other	Immature-like blasts	30	CD10.AB	0.822268
other	Dendritic-like blasts	32	CD10.AB	0.276808
other	Immature-like blasts	30	CD10.AB	0
other	Immature-like blasts	21	CD10.AB	0.49337
other	Monocyte-like blasts	9	CD10.AB	1.06935
other	Immature-like blasts	21	CD10.AB	0.276808
other	Dendritic-like blasts	32	CD10.AB	1.06935
other	Immature-like blasts	21	CD10.AB	0.822268
other	Immature-like blasts	30	CD10.AB	0.49337
other	Immature-like blasts	21	CD10.AB	1.17322
other	Immature-like blasts	21	CD10.AB	0.49337
other	Immature-like blasts	29	CD10.AB	1.75504
other	Dendritic-like blasts	32	CD10.AB	0
other	Immature-like blasts	21	CD10.AB	0
other	Immature-like blasts	30	CD10.AB	0.67128
other	Immature-like blasts	30	CD10.AB	0.276808
other	Dendritic-like blasts	32	CD10.AB	0.67128
other	Immature-like blasts	29	CD10.AB	1.99854
other	Immature-like blasts	29	CD10.AB	0
other	Immature-like blasts	21	CD10.AB	0.49337
other	Immature-like blasts	29	CD10.AB	0.49337
other	Immature-like blasts	29	CD10.AB	0
other	Dendritic-like blasts	32	CD10.AB	0.276808
other	Dendritic-like blasts	32	CD10.AB	0.95342
other	Dendritic-like blasts	32	CD10.AB	0.67128
other	Immature-like blasts	21	CD10.AB	0.49337
other	Immature-like blasts	29	CD10.AB	0.67128
other	Immature-like blasts	29	CD10.AB	0.822268
other	Immature-like blasts	29	CD10.AB	0.276808
other	Immature-like blasts	21	CD10.AB	0.49337
other	Dendritic-like blasts	32	CD10.AB	0.49337
other	Monocyte-like blasts	2	CD10.AB	1.06935
other	Immature-like blasts	29	CD10.AB	0.49337
other	Immature-like blasts	21	CD10.AB	0.822268
other	Immature-like blasts	30	CD10.AB	0.49337
other	Immature-like blasts	29	CD10.AB	0.49337
other	Immature-like blasts	21	CD10.AB	0.67128
other	Dendritic-like blasts	32	CD10.AB	1.6382
other	Immature-like blasts	29	CD10.AB	0.67128
other	Immature-like blasts	30	CD10.AB	0.49337
other	Dendritic-like blasts	32	CD10.AB	3.09324
other	Dendritic-like blasts	32	CD10.AB	1.17322
other	Immature-like blasts	29	CD10.AB	0.67128
other	Monocyte-like blasts	24	CD10.AB	0.276808
other	Immature-like blasts	21	CD10.AB	0.49337
other	Immature-like blasts	29	CD10.AB	0.67128
other	Dendritic-like blasts	32	CD10.AB	0.276808
other	Dendritic-like blasts	32	CD10.AB	0.49337
other	Immature-like blasts	29	CD10.AB	0.276808
other	Aberrant erythroid	62	CD10.AB	0.49337
other	Immature-like blasts	30	CD10.AB	0.276808
other	Monocyte-like blasts	2	CD10.AB	0.49337
other	Dendritic-like blasts	32	CD10.AB	0.95342
other	Monocyte-like blasts	9	CD10.AB	0.67128
other	Immature-like blasts	29	CD10.AB	0.822268
other	Dendritic-like blasts	32	CD10.AB	0.95342
other	Immature-like blasts	29	CD10.AB	0.67128
other	Immature-like blasts	30	CD10.AB	0
other	Immature-like blasts	29	CD10.AB	0.67128
other	Immature-like blasts	29	CD10.AB	0.49337
other	Dendritic-like blasts	32	CD10.AB	0.95342
other	Dendritic-like blasts	32	CD10.AB	0
other	Immature-like blasts	21	CD10.AB	0.95342
other	Immature-like blasts	17	CD10.AB	0
other	Immature-like blasts	30	CD10.AB	1.26732
other	Dendritic-like blasts	32	CD10.AB	2.59806
other	Dendritic-like blasts	32	CD10.AB	0.276808
other	Immature-like blasts	30	CD10.AB	0.49337
other	Immature-like blasts	21	CD10.AB	0.67128
other	Immature-like blasts	29	CD10.AB	0.276808
other	Dendritic-like blasts	32	CD10.AB	0.67128
other	Dendritic-like blasts	32	CD10.AB	0.276808
other	Immature-like blasts	21	CD10.AB	0
other	Dendritic-like blasts	32	CD10.AB	0
other	Immature-like blasts	29	CD10.AB	0.49337
other	Immature-like blasts	21	CD10.AB	0.822268
other	Immature-like blasts	21	CD10.AB	0.276808
other	Immature-like blasts	29	CD10.AB	0.49337
other	Immature-like blasts	29	CD10.AB	0.49337
other	Dendritic-like blasts	32	CD10.AB	0.822268
other	Non-classical monocytes	22	CD10.AB	0.67128
other	Dendritic-like blasts	32	CD10.AB	0.67128
other	Immature-like blasts	21	CD10.AB	0.95342
other	Immature-like blasts	21	CD10.AB	0
other	Dendritic-like blasts	32	CD10.AB	0.95342
other	Dendritic-like blasts	32	CD10.AB	0.49337
other	Immature-like blasts	29	CD10.AB	0.67128
other	Dendritic-like blasts	32	CD10.AB	0
other	Immature-like blasts	21	CD10.AB	0.49337
other	Immature-like blasts	29	CD10.AB	0
other	Immature-like blasts	59	CD10.AB	0.67128
other	Non-classical monocytes	22	CD10.AB	1.26732
other	Dendritic-like blasts	32	CD10.AB	0.49337
other	Dendritic-like blasts	32	CD10.AB	0.67128
other	Immature-like blasts	29	CD10.AB	0.67128
other	Immature-like blasts	30	CD10.AB	0.67128
other	Immature-like blasts	21	CD10.AB	0.49337
other	Immature-like blasts	30	CD10.AB	0.276808
other	Immature-like blasts	30	CD10.AB	0.49337
other	Non-classical monocytes	22	CD10.AB	0.67128
other	Immature-like blasts	29	CD10.AB	2.35777
other	Immature-like blasts	21	CD10.AB	0.276808
other	Immature-like blasts	29	CD10.AB	0.67128
other	Dendritic-like blasts	32	CD10.AB	0.67128
other	Immature-like blasts	21	CD10.AB	0.67128
other	Aberrant erythroid	62	CD10.AB	0.49337
other	Immature-like blasts	21	CD10.AB	1.06935
other	Non-classical monocytes	22	CD10.AB	0.49337
other	Dendritic-like blasts	32	CD10.AB	0.95342
other	Immature-like blasts	29	CD10.AB	0.276808
other	Immature-like blasts	30	CD10.AB	0
other	Dendritic-like blasts	32	CD10.AB	1.50586
other	Dendritic-like blasts	32	CD10.AB	0.49337
other	Immature-like blasts	29	CD10.AB	0.276808
other	Immature-like blasts	17	CD10.AB	0
other	Immature-like blasts	30	CD10.AB	0.822268
other	Immature-like blasts	21	CD10.AB	0.49337
other	Immature-like blasts	29	CD10.AB	0
other	Immature-like blasts	29	CD10.AB	0.822268
other	Immature-like blasts	29	CD10.AB	0.67128
other	Immature-like blasts	21	CD10.AB	0.49337
other	Aberrant erythroid	62	CD10.AB	0.276808
other	Immature-like blasts	30	CD10.AB	0.49337
other	Immature-like blasts	29	CD10.AB	0
other	Dendritic-like blasts	32	CD10.AB	0.95342
other	Immature-like blasts	29	CD10.AB	0.95342
other	Dendritic-like blasts	32	CD10.AB	0.67128
other	Dendritic-like blasts	32	CD10.AB	0.95342
other	Immature-like blasts	21	CD10.AB	0.49337
other	Immature-like blasts	21	CD10.AB	0.49337
other	Immature-like blasts	21	CD10.AB	0.49337
other	Immature-like blasts	30	CD10.AB	0.49337
other	Megakaryocyte progenitors	40	CD10.AB	0
other	Dendritic-like blasts	32	CD10.AB	0.67128
other	Monocyte-like blasts	24	CD10.AB	0.822268
other	Immature-like blasts	21	CD10.AB	0
other	Immature-like blasts	30	CD10.AB	0.67128
other	Immature-like blasts	29	CD10.AB	0.49337
other	Dendritic-like blasts	32	CD10.AB	0.49337
other	Immature-like blasts	21	CD10.AB	0.276808
other	Dendritic-like blasts	32	CD10.AB	0.276808
other	Monocyte-like blasts	24	CD10.AB	0.67128
other	Dendritic-like blasts	32	CD10.AB	0.49337
other	Dendritic-like blasts	32	CD10.AB	0.276808
other	Immature-like blasts	29	CD10.AB	0.276808
other	Monocyte-like blasts	9	CD10.AB	0.822268
other	Immature-like blasts	21	CD10.AB	0.49337
other	Immature-like blasts	29	CD10.AB	0
other	Immature-like blasts	21	CD10.AB	0
other	Dendritic-like blasts	32	CD10.AB	0.49337
other	Dendritic-like blasts	32	CD10.AB	0.276808
other	Dendritic-like blasts	32	CD10.AB	0.49337
other	Immature-like blasts	29	CD10.AB	0
other	Immature-like blasts	21	CD10.AB	0.95342
other	Non-classical monocytes	22	CD10.AB	0.67128
other	Immature-like blasts	21	CD10.AB	0
other	Immature-like blasts	30	CD10.AB	0.95342
other	Immature-like blasts	29	CD10.AB	0.95342
other	Dendritic-like blasts	32	CD10.AB	0
other	Dendritic-like blasts	32	CD10.AB	0.276808
other	Immature-like blasts	29	CD10.AB	0.276808
other	Immature-like blasts	21	CD10.AB	0.276808
other	Immature-like blasts	29	CD10.AB	0.95342
other	Immature-like blasts	29	CD10.AB	0.276808
other	Dendritic-like blasts	32	CD10.AB	0.67128
other	Dendritic-like blasts	32	CD10.AB	0.822268
other	Immature-like blasts	29	CD10.AB	0.822268
other	Immature-like blasts	29	CD10.AB	0.95342
other	Immature-like blasts	29	CD10.AB	0.67128
other	Aberrant erythroid	62	CD10.AB	0.49337
other	Dendritic-like blasts	32	CD10.AB	0.95342
other	Immature-like blasts	21	CD10.AB	0.822268
other	Dendritic-like blasts	32	CD10.AB	1.06935
other	Dendritic-like blasts	32	CD10.AB	0.822268
other	Immature-like blasts	29	CD10.AB	0.95342
other	Immature-like blasts	21	CD10.AB	0.67128
other	Immature-like blasts	30	CD10.AB	0.95342
other	Immature-like blasts	21	CD10.AB	0.276808
other	Dendritic-like blasts	32	CD10.AB	0.49337
other	Dendritic-like blasts	32	CD10.AB	1.35331
other	Immature-like blasts	21	CD10.AB	0
other	Monocyte-like blasts	2	CD10.AB	1.26732
other	Dendritic-like blasts	32	CD10.AB	0.276808
other	Immature-like blasts	21	CD10.AB	0.276808
other	Non-classical monocytes	22	CD10.AB	0.49337
other	Immature-like blasts	21	CD10.AB	0.49337
other	Immature-like blasts	30	CD10.AB	0
other	Dendritic-like blasts	32	CD10.AB	0.49337
other	Dendritic-like blasts	32	CD10.AB	0.67128
other	Immature-like blasts	30	CD10.AB	0.49337
other	Immature-like blasts	21	CD10.AB	0.276808
other	Immature-like blasts	29	CD10.AB	0
other	Dendritic-like blasts	32	CD10.AB	0.822268
other	Immature-like blasts	29	CD10.AB	0.822268
other	Immature-like blasts	30	CD10.AB	0.49337
other	Immature-like blasts	30	CD10.AB	0.67128
other	Immature-like blasts	21	CD10.AB	1.26732
other	Dendritic-like blasts	32	CD10.AB	0.67128
other	Immature-like blasts	21	CD10.AB	0.822268
other	Immature-like blasts	29	CD10.AB	0.67128
other	Immature-like blasts	21	CD10.AB	0.276808
other	Immature-like blasts	30	CD10.AB	0.276808
other	Dendritic-like blasts	32	CD10.AB	0.822268
other	Immature-like blasts	21	CD10.AB	0.276808
other	Immature-like blasts	21	CD10.AB	0.822268
other	Dendritic-like blasts	32	CD10.AB	0.95342
other	Immature-like blasts	21	CD10.AB	0.95342
other	Immature-like blasts	21	CD10.AB	0.49337
other	Immature-like blasts	29	CD10.AB	0.276808
other	Dendritic-like blasts	32	CD10.AB	0.67128
other	Dendritic-like blasts	32	CD10.AB	0.822268
other	Immature-like blasts	29	CD10.AB	0
other	Aberrant erythroid	62	CD10.AB	0.49337
other	Immature-like blasts	29	CD10.AB	0.67128
other	Immature-like blasts	29	CD10.AB	0.67128
other	Immature-like blasts	29	CD10.AB	0.49337
other	Immature-like blasts	21	CD10.AB	0.49337
other	Immature-like blasts	21	CD10.AB	0.49337
other	Immature-like blasts	21	CD10.AB	0.49337
other	Immature-like blasts	30	CD10.AB	0.276808
other	Immature-like blasts	21	CD10.AB	0
other	Immature-like blasts	21	CD10.AB	0.95342
other	Dendritic-like blasts	32	CD10.AB	0.67128
other	Dendritic-like blasts	32	CD10.AB	0
other	Dendritic-like blasts	32	CD10.AB	1.06935
other	Monocyte-like blasts	2	CD10.AB	0.822268
other	Immature-like blasts	21	CD10.AB	0.67128
other	Immature-like blasts	59	CD10.AB	0.276808
other	Immature-like blasts	29	CD10.AB	0
other	Immature-like blasts	29	CD10.AB	0.276808
other	Immature-like blasts	21	CD10.AB	0.49337
other	Immature-like blasts	21	CD10.AB	0
other	Immature-like blasts	29	CD10.AB	0.95342
other	Dendritic-like blasts	32	CD10.AB	0.67128
other	Immature-like blasts	29	CD10.AB	0
other	Immature-like blasts	21	CD10.AB	0.95342
other	Monocyte-like blasts	9	CD10.AB	0.95342
other	Immature-like blasts	29	CD10.AB	0.49337
other	Immature-like blasts	30	CD10.AB	0.276808
other	Immature-like blasts	30	CD10.AB	0.67128
other	Immature-like blasts	29	CD10.AB	0.95342
other	Immature-like blasts	29	CD10.AB	0.822268
other	Immature-like blasts	21	CD10.AB	0.276808
other	Immature-like blasts	29	CD10.AB	0.276808
other	Immature-like blasts	21	CD10.AB	0.822268
other	Immature-like blasts	29	CD10.AB	0.276808
other	Dendritic-like blasts	32	CD10.AB	0.49337
other	Immature-like blasts	29	CD10.AB	0.95342
other	Immature-like blasts	29	CD10.AB	0
other	Dendritic-like blasts	32	CD10.AB	0.49337
other	Dendritic-like blasts	32	CD10.AB	0.95342
other	Immature-like blasts	21	CD10.AB	0.822268
other	Immature-like blasts	29	CD10.AB	0.49337
other	Dendritic-like blasts	32	CD10.AB	0.67128
other	Dendritic-like blasts	32	CD10.AB	0.822268
other	Dendritic-like blasts	32	CD10.AB	0.822268
other	Immature-like blasts	29	CD10.AB	0.67128
other	Immature-like blasts	21	CD10.AB	0
other	Immature-like blasts	21	CD10.AB	0.822268
other	Immature-like blasts	29	CD10.AB	0.276808
other	Immature-like blasts	29	CD10.AB	0.49337
other	Dendritic-like blasts	32	CD10.AB	0.822268
other	Immature-like blasts	29	CD10.AB	0.49337
other	Immature-like blasts	21	CD10.AB	0
other	Dendritic-like blasts	32	CD10.AB	0.67128
other	Non-classical monocytes	22	CD10.AB	0.49337
other	Immature-like blasts	21	CD10.AB	0
other	Dendritic-like blasts	32	CD10.AB	0
other	Dendritic-like blasts	32	CD10.AB	0.276808
other	Dendritic-like blasts	32	CD10.AB	0.276808
other	Dendritic-like blasts	32	CD10.AB	0.49337
other	Dendritic-like blasts	32	CD10.AB	2.62151
other	Immature-like blasts	17	CD10.AB	0.276808
other	Non-classical monocytes	22	CD10.AB	0.822268
other	Dendritic-like blasts	32	CD10.AB	1.17322
other	Immature-like blasts	21	CD10.AB	0.276808
other	Immature-like blasts	29	CD10.AB	0.49337
other	Immature-like blasts	30	CD10.AB	0.276808
other	Dendritic-like blasts	32	CD10.AB	1.06935
other	Immature-like blasts	30	CD10.AB	0
other	Immature-like blasts	29	CD10.AB	0.49337
other	Immature-like blasts	21	CD10.AB	0.276808
other	Immature-like blasts	21	CD10.AB	0.276808
other	Monocyte-like blasts	2	CD10.AB	0.49337
other	Immature-like blasts	29	CD10.AB	1.06935
other	Immature-like blasts	21	CD10.AB	0
other	Immature-like blasts	21	CD10.AB	0.276808
other	Immature-like blasts	30	CD10.AB	0.276808
other	Immature-like blasts	30	CD10.AB	0.67128
other	Immature-like blasts	29	CD10.AB	0.95342
other	Immature-like blasts	29	CD10.AB	0.276808
other	Immature-like blasts	21	CD10.AB	0.67128
other	Dendritic-like blasts	32	CD10.AB	0.67128
other	Immature-like blasts	21	CD10.AB	0.276808
other	Immature-like blasts	21	CD10.AB	0.67128
other	Dendritic-like blasts	32	CD10.AB	0
other	Dendritic-like blasts	32	CD10.AB	0.67128
other	Immature-like blasts	29	CD10.AB	0
other	Immature-like blasts	29	CD10.AB	0.67128
other	Immature-like blasts	30	CD10.AB	0.95342
other	Non-classical monocytes	22	CD10.AB	0.49337
other	Non-classical monocytes	22	CD10.AB	0.95342
other	Immature-like blasts	21	CD10.AB	0.95342
other	Immature-like blasts	21	CD10.AB	0.276808
other	Immature-like blasts	21	CD10.AB	0.95342
other	Immature-like blasts	30	CD10.AB	0.67128
other	Immature-like blasts	29	CD10.AB	0.822268
other	Immature-like blasts	29	CD10.AB	0.822268
other	Immature-like blasts	30	CD10.AB	0.67128
other	Immature-like blasts	29	CD10.AB	0.276808
other	Immature-like blasts	21	CD10.AB	1.26732
other	Dendritic-like blasts	32	CD10.AB	0.67128
other	Immature-like blasts	21	CD10.AB	0
other	Immature-like blasts	21	CD10.AB	1.69833
other	Dendritic-like blasts	32	CD10.AB	0.822268
other	Immature-like blasts	29	CD10.AB	0.822268
other	Immature-like blasts	29	CD10.AB	0.822268
other	Immature-like blasts	29	CD10.AB	0.276808
other	Monocyte-like blasts	24	CD10.AB	0.822268
other	Immature-like blasts	21	CD10.AB	0.276808
other	Dendritic-like blasts	32	CD10.AB	0.95342
other	Dendritic-like blasts	32	CD10.AB	0
other	Immature-like blasts	30	CD10.AB	0.822268
other	Immature-like blasts	29	CD10.AB	0.822268
other	Immature-like blasts	29	CD10.AB	0.49337
other	Dendritic-like blasts	32	CD10.AB	0.49337
other	Immature-like blasts	30	CD10.AB	0.276808
other	Dendritic-like blasts	32	CD10.AB	0.67128
other	Dendritic-like blasts	32	CD10.AB	0.276808
other	Immature-like blasts	30	CD10.AB	1.26732
other	Immature-like blasts	29	CD10.AB	0.49337
other	Immature-like blasts	30	CD10.AB	0.95342
other	Immature-like blasts	21	CD10.AB	0.276808
other	Dendritic-like blasts	32	CD10.AB	0.49337
other	Immature-like blasts	21	CD10.AB	1.06935
other	Immature-like blasts	29	CD10.AB	0
other	Monocyte-like blasts	18	CD10.AB	0.49337
other	Dendritic-like blasts	32	CD10.AB	0.49337
other	Immature-like blasts	29	CD10.AB	0.822268
other	Dendritic-like blasts	32	CD10.AB	0.95342
other	Immature-like blasts	21	CD10.AB	0.49337
other	Immature-like blasts	21	CD10.AB	0.49337
other	Immature-like blasts	21	CD10.AB	0.49337
other	Immature-like blasts	29	CD10.AB	0.276808
other	Immature-like blasts	21	CD10.AB	0.49337
other	Immature-like blasts	21	CD10.AB	0.95342
other	Early erythroid progenitor	15	CD10.AB	0.276808
other	Immature-like blasts	21	CD10.AB	0.49337
other	Dendritic-like blasts	32	CD10.AB	0.49337
other	Immature-like blasts	29	CD10.AB	0.49337
other	Immature-like blasts	21	CD10.AB	0.276808
other	Dendritic-like blasts	32	CD10.AB	0.49337
other	Monocyte-like blasts	24	CD10.AB	0.49337
other	Immature-like blasts	21	CD10.AB	1.17322
other	Immature-like blasts	21	CD10.AB	0.49337
other	Immature-like blasts	21	CD10.AB	0.822268
other	Immature-like blasts	29	CD10.AB	0.49337
other	Aberrant erythroid	62	CD10.AB	0.49337
other	Immature-like blasts	29	CD10.AB	0
other	Dendritic-like blasts	32	CD10.AB	0.95342
other	Immature-like blasts	29	CD10.AB	0.49337
other	Monocyte-like blasts	9	CD10.AB	1.06935
other	Immature-like blasts	29	CD10.AB	0.276808
other	Immature-like blasts	17	CD10.AB	0.276808
other	Monocyte-like blasts	2	CD10.AB	0
other	Dendritic-like blasts	32	CD10.AB	0.276808
other	Immature-like blasts	30	CD10.AB	0.276808
other	Immature-like blasts	21	CD10.AB	0.49337
other	Immature-like blasts	21	CD10.AB	0.49337
other	Dendritic-like blasts	32	CD10.AB	0.822268
other	Immature-like blasts	21	CD10.AB	0.49337
other	Immature-like blasts	21	CD10.AB	0.67128
other	Immature-like blasts	21	CD10.AB	0.67128
other	Immature-like blasts	21	CD10.AB	0.49337
other	Dendritic-like blasts	32	CD10.AB	0.822268
other	Immature-like blasts	21	CD10.AB	0.95342
other	Immature-like blasts	29	CD10.AB	0.95342
other	Dendritic-like blasts	32	CD10.AB	0
other	Dendritic-like blasts	32	CD10.AB	0.49337
other	Immature-like blasts	21	CD10.AB	0.822268
other	Dendritic-like blasts	32	CD10.AB	0.276808
other	Monocyte-like blasts	9	CD10.AB	0.822268
other	Immature-like blasts	29	CD10.AB	0
other	Dendritic-like blasts	32	CD10.AB	0.67128
other	Immature-like blasts	29	CD10.AB	0.276808
other	Immature-like blasts	21	CD10.AB	0.822268
other	Immature-like blasts	21	CD10.AB	0
other	Immature-like blasts	29	CD10.AB	1.06935
other	Immature-like blasts	21	CD10.AB	0.49337
other	Dendritic-like blasts	32	CD10.AB	0.49337
other	Immature-like blasts	29	CD10.AB	1.17322
other	Immature-like blasts	21	CD10.AB	0.276808
other	Dendritic-like blasts	32	CD10.AB	0
other	Dendritic-like blasts	32	CD10.AB	0.276808
other	Immature-like blasts	21	CD10.AB	0.49337
other	Non-classical monocytes	22	CD10.AB	0.49337
other	Immature-like blasts	29	CD10.AB	1.69833
other	Immature-like blasts	21	CD10.AB	0.276808
other	Dendritic-like blasts	32	CD10.AB	0.49337
other	Immature-like blasts	21	CD10.AB	1.06935
other	Immature-like blasts	29	CD10.AB	0.95342
other	Dendritic-like blasts	32	CD10.AB	0
other	Immature-like blasts	29	CD10.AB	0
other	Dendritic-like blasts	32	CD10.AB	0.49337
other	Monocyte-like blasts	2	CD10.AB	0.95342
other	Dendritic-like blasts	32	CD10.AB	0.49337
other	Immature-like blasts	30	CD10.AB	0.49337
other	Immature-like blasts	21	CD10.AB	0
other	Immature-like blasts	21	CD10.AB	0
other	Dendritic-like blasts	32	CD10.AB	0.95342
other	Immature-like blasts	17	CD10.AB	0.276808
other	Immature-like blasts	21	CD10.AB	0.49337
other	Dendritic-like blasts	32	CD10.AB	0.49337
other	Dendritic-like blasts	32	CD10.AB	0.67128
other	Immature-like blasts	29	CD10.AB	0.67128
other	Immature-like blasts	30	CD10.AB	0.276808
other	Dendritic-like blasts	32	CD10.AB	0.49337
other	Dendritic-like blasts	32	CD10.AB	0.822268
other	Immature-like blasts	21	CD10.AB	0.49337
other	Dendritic-like blasts	32	CD10.AB	0.95342
other	Immature-like blasts	29	CD10.AB	0
other	Dendritic-like blasts	32	CD10.AB	0.49337
other	Immature-like blasts	21	CD10.AB	0.276808
other	Immature-like blasts	17	CD10.AB	0
other	Immature-like blasts	21	CD10.AB	0
other	Immature-like blasts	21	CD10.AB	1.06935
other	Dendritic-like blasts	32	CD10.AB	0.49337
other	Immature-like blasts	30	CD10.AB	0.276808
other	Dendritic-like blasts	32	CD10.AB	0.49337
other	Monocyte-like blasts	9	CD10.AB	0.49337
other	Dendritic-like blasts	32	CD10.AB	0.67128
other	Immature-like blasts	29	CD10.AB	0.49337
other	Dendritic-like blasts	32	CD10.AB	0.49337
other	Immature-like blasts	21	CD10.AB	0.49337
other	Monocyte-like blasts	2	CD10.AB	1.26732
other	Immature-like blasts	21	CD10.AB	0.67128
[truncated: 488,122+ more rows]

## Sheet: MSC FACS 5j
this sheet shows expression (median fluorescence intensity of all cells within gate) of indicated antibodies on CD11a- CD13+ or cells outside this gate for which surface marker expression of respective protein was analyzed using flow cytometry
donor	gate	AB	expression
MM001	MSC	CD26	30868
MM008	MSC	CD26	14115
second pull	MSC	CD26	24263
MM001	noMSC	CD26	368
MM008	noMSC	CD26	332
second pull	noMSC	CD26	63.2
MM001	MSC	CD45	1378
MM008	MSC	CD45	3409
second pull	MSC	CD45	1167
MM001	noMSC	CD45	8804
MM008	noMSC	CD45	5826
second pull	noMSC	CD45	1350
MM001	MSC	CD90	12086
MM008	MSC	CD90	40834
second pull	MSC	CD90	59265
MM001	noMSC	CD90	82.7
MM008	noMSC	CD90	261
second pull	noMSC	CD90	45.9
MM001	MSC	CD11a	619
MM008	MSC	CD11a	714
second pull	MSC	CD11a	610
MM001	noMSC	CD11a	3586
MM008	noMSC	CD11a	877
second pull	noMSC	CD11a	319
MM001	MSC	CD10	16497
MM008	MSC	CD10	19668
second pull	MSC	CD10	35937
MM001	noMSC	CD10	306
MM008	noMSC	CD10	395
second pull	noMSC	CD10	229
MM001	MSC	CD49a	163194
MM008	MSC	CD49a	63901
second pull	MSC	CD49a	140336
MM001	noMSC	CD49a	262
MM008	noMSC	CD49a	313
second pull	noMSC	CD49a	79.2
MM001	MSC	CD13	188052
MM008	MSC	CD13	80434
second pull	MSC	CD13	219526
MM001	noMSC	CD13	466
MM008	noMSC	CD13	545
second pull	noMSC	CD13	126

## Sheet: qPCR MSC 5k
this sheet shows normalized gene expression values of indicated genes as determined by RT-qPCR in either CD11a- CD13+ cells outside this the gate
	MSC	MSC	MSC	no MSC	no MSC	no MSC
	donor1	donor2	donor3	donor1	donor2	donor3
PTPRC	0.147	-1.352	-1.038	0.334	1.218	0.692
VAV1	-0.705	-1.175	-0.148	-0.256	0.68	1.604
CXCL12	0.918	0.983	0.832	-0.863	-0.875	-0.994
LEPR	0.969	1.082	0.618	-1.06	-0.594	-1.015
ALPL	0.911	0.975	0.85	-0.962	-0.883	-0.891
KITLG	0.984	0.436	0.421	-0.741	-0.562	-0.457
PDGFRA	1.061	1.102	0.514	-0.946	-0.862	-0.87
PDGFRB	0.96	0.911	0.865	-0.969	-0.879	-0.888
SPARC	0.978	1.039	0.702	-0.957	-0.878	-0.885
