# Supplementary material for: Single-cell proteo-genomic reference maps of the hematopoietic system enable the purification and massive profiling of precisely defined cell states
Source: Nat Immunol. 2021 Nov 22;22(12):1577–89. doi: 10.1038/s41590-021-01059-0 (PMC8642243; doi:10.1038/s41590-021-01059-0)
Supplement: Source Data Extended Data Fig. 6 — Source data of Extended Data Fig. 6c,g,h. [file 41590_2021_1059_MOESM11_ESM.xlsx]

## Sheet: CD326 S6c
Source data for boxplots in Figure S6c, S6g, S6h. See individual sheets for data
CD326 expression	output culture				Two sided Wilcoxon Rank Sum test, p value adjustment using Holm Method
550	Erythroid only				.y.	group1	group2	n1	n2	statistic	p	p.adj	p.adj.signif
240	immature				CD326.x	Erythroid only	Myeloid only	78	66	4118.5	5.97e-10	1.79e-09	****
303	Myeloid only				CD326.x	Erythroid only	mixed	78	40	2261.5	6.73e-05	6.73e-05	****
260	immature				CD326.x	Erythroid only	immature	78	47	2733.5	4.48e-06	8.96e-06	****
221	immature
440	Erythroid only
247	Myeloid only
233	Myeloid only
212	immature
217	Myeloid only
665	Erythroid only
346	Erythroid only
400	Erythroid only
268	Myeloid only
259	immature
234	Myeloid only
241	Myeloid only
220	Myeloid only
257	Myeloid only
242	Myeloid only
208	Myeloid only
237	Myeloid only
241	Myeloid only
386	immature
228	Myeloid only
222	Erythroid only
223	Myeloid only
242	immature
254	mixed
233	immature
235	Erythroid only
245	Erythroid only
229	Myeloid only
229	Myeloid only
442	Erythroid only
349	Erythroid only
217	Myeloid only
264	immature
207	Myeloid only
248	Erythroid only
204	Myeloid only
229	Erythroid only
248	Myeloid only
243	Erythroid only
233	immature
234	Myeloid only
220	Erythroid only
260	immature
236	Myeloid only
390	Erythroid only
223	mixed
240	Erythroid only
225	immature
302	Erythroid only
238	mixed
235	immature
231	Myeloid only
558	mixed
240	mixed
231	immature
219	Erythroid only
308	Erythroid only
243	Myeloid only
249	mixed
270	mixed
442	mixed
252	immature
217	mixed
227	immature
291	Erythroid only
220	Erythroid only
260	immature
246	mixed
254	Myeloid only
231	immature
218	immature
233	immature
266	Erythroid only
235	immature
246	immature
225	mixed
257	mixed
260	Erythroid only
309	Erythroid only
230	Erythroid only
247	Myeloid only
233	mixed
272	mixed
319	Erythroid only
242	Myeloid only
233	Myeloid only
257	mixed
410	Erythroid only
237	immature
369	Erythroid only
250	Myeloid only
224	immature
265	Myeloid only
217	mixed
317	Erythroid only
266	Myeloid only
221	Myeloid only
256	Erythroid only
217	Myeloid only
223	mixed
257	Myeloid only
251	mixed
245	Myeloid only
619	Erythroid only
247	mixed
608	Myeloid only
253	immature
197	Myeloid only
217	immature
230	immature
237	Myeloid only
249	mixed
246	immature
236	Erythroid only
221	Myeloid only
248	mixed
223	mixed
236	mixed
289	Erythroid only
238	mixed
235	Myeloid only
217	Myeloid only
245	Myeloid only
285	mixed
227	immature
239	mixed
233	Myeloid only
659	Erythroid only
190	mixed
270	Myeloid only
238	mixed
233	immature
237	Erythroid only
222	immature
249	mixed
228	Erythroid only
260	mixed
227	immature
307	Myeloid only
243	Erythroid only
224	mixed
552	Erythroid only
331	Myeloid only
244	Myeloid only
264	Myeloid only
239	mixed
240	Myeloid only
234	mixed
246	immature
274	Erythroid only
230	Myeloid only
221	immature
252	Erythroid only
235	Myeloid only
231	Erythroid only
226	Erythroid only
213	mixed
230	mixed
235	mixed
223	mixed
235	Myeloid only
225	Erythroid only
247	Erythroid only
233	Erythroid only
237	immature
443	Erythroid only
320	immature
615	mixed
382	Erythroid only
368	Erythroid only
501	Erythroid only
485	Erythroid only
462	Erythroid only
468	immature
412	Erythroid only
474	mixed
552	immature
487	Erythroid only
457	Erythroid only
325	Erythroid only
352	Erythroid only
353	Erythroid only
390	Erythroid only
617	Erythroid only
356	immature
448	Erythroid only
460	Erythroid only
375	immature
365	Erythroid only
238	immature
319	Erythroid only
579	immature
525	Erythroid only
438	Erythroid only
430	Erythroid only
436	Erythroid only
429	Erythroid only
452	Erythroid only
438	Erythroid only
324	Erythroid only
366	Erythroid only
564	Erythroid only
249	Myeloid only
280	Erythroid only
229	Myeloid only
237	Myeloid only
236	immature
234	immature
219	immature
255	Myeloid only
245	Myeloid only
244	immature
224	Erythroid only
248	Myeloid only
221	Myeloid only
215	Myeloid only
277	Myeloid only
237	Myeloid only
550	Erythroid only
239	Myeloid only
336	immature
222	Erythroid only
260	Myeloid only
221	Myeloid only
527	Erythroid only
542	mixed

## Sheet: Tim3 CD11a S6c
CD11a expression	Tim3 expression	output culture
453	218	immature
351	230	immature
352	267	Erythroid only			Two sided Wilcoxon Rank Sum test, p value adjustment using Holm Method
363	292	Myeloid only			.y.	group1	group2	n1	n2	statistic	p	p.adj	p.adj.signif
619	400	Myeloid only			CD11a.x	Myeloid only	Erythroid only	90	48	4179.5	1.78e-19	1.07e-18	****
527	431	Erythroid only			CD11a.x	Myeloid only	mixed	90	14	869.5	0.023	0.046	*
401	269	immature			CD11a.x	Myeloid only	immature	90	62	4083.5	1.25e-06	5e-06	****
325	239	Erythroid only			CD11a.x	Erythroid only	mixed	48	14	138	0.000883	0.003	**
340	222	Erythroid only			CD11a.x	Erythroid only	immature	48	62	345.5	5.85e-12	2.92e-11	****
506	427	Myeloid only			CD11a.x	mixed	immature	14	62	452.5	0.809	0.809	ns
438	235	immature
508	225	immature
441	319	Myeloid only
613	334	Myeloid only
522	270	immature
411	248	immature			Two sided Wilcoxon Rank Sum test, p value adjustment using Holm Method
368	235	immature			.y.	group1	group2	n1	n2	statistic	p	p.adj	p.adj.signif
415	232	immature			Tim.3.x	Myeloid only	Erythroid only	90	48	3471	4.66e-09	1.4e-08	****
503	241	immature			Tim.3.x	Myeloid only	mixed	90	14	1019.5	0.000211	0.000242	***
452	217	immature			Tim.3.x	Myeloid only	immature	90	62	3816	0.000121	0.000242	***
557	260	mixed
426	229	Myeloid only
660	339	Myeloid only
531	232	mixed
598	472	Myeloid only
452	242	Myeloid only
608	343	Myeloid only
612	258	mixed
344	264	immature
512	246	immature
720	573	immature
599	399	Myeloid only
576	314	immature
525	250	Myeloid only
485	260	immature
465	279	immature
401	226	immature
543	296	mixed
367	301	immature
560	245	Myeloid only
403	239	Erythroid only
292	235	Erythroid only
421	235	immature
591	362	Myeloid only
441	294	Myeloid only
307	234	Erythroid only
513	248	Myeloid only
366	277	Erythroid only
355	248	Erythroid only
346	238	Erythroid only
373	291	immature
585	449	Myeloid only
606	307	Myeloid only
537	249	Myeloid only
314	230	Erythroid only
330	247	Erythroid only
566	389	Myeloid only
567	497	Myeloid only
584	383	Myeloid only
361	254	Erythroid only
506	245	mixed
455	308	immature
411	317	immature
477	360	Myeloid only
502	485	immature
550	273	Myeloid only
564	361	Myeloid only
361	268	Erythroid only
314	270	Erythroid only
575	410	Myeloid only
478	434	Myeloid only
268	255	Erythroid only
501	280	Myeloid only
365	268	Erythroid only
452	300	Myeloid only
508	243	Erythroid only
324	245	Erythroid only
534	369	immature
426	229	immature
620	426	Myeloid only
357	232	Erythroid only
491	257	Myeloid only
486	250	immature
607	381	Myeloid only
552	252	Myeloid only
493	378	Myeloid only
309	224	Erythroid only
442	322	immature
375	243	Erythroid only
501	191	Myeloid only
334	238	Erythroid only
550	376	Myeloid only
384	226	Myeloid only
526	289	Myeloid only
338	257	Erythroid only
433	274	Myeloid only
590	249	Myeloid only
316	241	Erythroid only
578	476	Myeloid only
477	361	immature
326	250	Erythroid only
607	395	Myeloid only
386	266	Erythroid only
433	243	immature
411	274	immature
528	457	Myeloid only
527	324	Myeloid only
492	328	Myeloid only
503	251	immature
362	272	immature
461	257	immature
502	261	Myeloid only
379	239	immature
479	215	Myeloid only
368	249	Erythroid only
483	310	Erythroid only
524	377	Myeloid only
464	234	Myeloid only
538	310	immature
455	253	Erythroid only
320	244	Erythroid only
311	248	Erythroid only
608	286	immature
602	311	Myeloid only
413	224	immature
481	240	Myeloid only
491	266	Myeloid only
346	236	Erythroid only
454	334	immature
598	295	Myeloid only
469	209	immature
527	195	Myeloid only
434	206	immature
383	248	immature
290	228	Erythroid only
532	295	immature
539	406	Myeloid only
447	395	immature
357	270	Erythroid only
575	259	immature
598	321	Myeloid only
525	258	Myeloid only
666	353	immature
328	256	Erythroid only
428	215	Myeloid only
320	253	Erythroid only
494	267	Myeloid only
420	253	immature
746	457	immature
521	267	mixed
481	269	mixed
422	231	mixed
572	298	Myeloid only
521	289	Myeloid only
303	234	mixed
318	247	immature
411	347	Myeloid only
520	348	Myeloid only
468	380	Myeloid only
324	245	mixed
377	237	mixed
405	293	immature
293	257	mixed
451	229	Myeloid only
546	230	Myeloid only
508	460	Myeloid only
393	347	Myeloid only
496	508	Myeloid only
444	235	mixed
526	241	Myeloid only
516	281	Myeloid only
402	249	Erythroid only
743	465	immature
456	232	mixed
542	288	Myeloid only
329	237	Erythroid only
500	358	Myeloid only
315	252	Erythroid only
315	229	Erythroid only
289	244	Erythroid only
676	358	Myeloid only
583	266	immature
584	338	Myeloid only
515	393	Myeloid only
310	291	Erythroid only
519	360	Myeloid only
432	207	Myeloid only
370	232	immature
412	241	immature
468	266	immature
512	284	Myeloid only
438	304	Myeloid only
293	217	Erythroid only
610	290	Myeloid only
482	362	Myeloid only
303	253	immature
431	238	immature
476	283	Myeloid only
567	257	Myeloid only
308	270	Erythroid only
423	280	immature
584	368	Myeloid only
530	353	Myeloid only
753	253	immature
584	366	Myeloid only
442	318	Myeloid only
496	227	immature
452	248	Myeloid only
446	297	Myeloid only
327	235	Erythroid only
500	383	immature
354	255	Erythroid only
282	224	immature
285	238	Erythroid only

## Sheet: CD98 CD38  S6g,h
gate	sample_id	AB	expression
MEP	RaffelBM	CD38.x	574
MEP	RaffelBM	CD38.x	516
GMP	RaffelBM	CD38.x	519
MPP	RaffelBM	CD38.x	368
CLP	RaffelBM	CD38.x	767
MEP	RaffelBM	CD38.x	422
MEP	RaffelBM	CD38.x	570
HSC	RaffelBM	CD38.x	396
MEP	RaffelBM	CD38.x	683
MEP	RaffelBM	CD38.x	643
MPP	RaffelBM	CD38.x	406
MEP	RaffelBM	CD38.x	467
MEP	RaffelBM	CD38.x	766
MEP	RaffelBM	CD38.x	524
MPP	RaffelBM	CD38.x	363
CLP	RaffelBM	CD38.x	1020
MEP	RaffelBM	CD38.x	689
MEP	RaffelBM	CD38.x	507
GMP	RaffelBM	CD38.x	644
CLP	RaffelBM	CD38.x	807
GMP	RaffelBM	CD38.x	723
MEP	RaffelBM	CD38.x	591
GMP	RaffelBM	CD38.x	607
MPP	RaffelBM	CD38.x	398
MEP	RaffelBM	CD38.x	531
MEP	RaffelBM	CD38.x	693
MEP	RaffelBM	CD38.x	673
MEP	RaffelBM	CD38.x	639
MEP	RaffelBM	CD38.x	449
MEP	RaffelBM	CD38.x	583
CLP	RaffelBM	CD38.x	768
MEP	RaffelBM	CD38.x	514
MEP	RaffelBM	CD38.x	425
GMP	RaffelBM	CD38.x	715
MEP	RaffelBM	CD38.x	435
MPP	RaffelBM	CD38.x	404
MEP	RaffelBM	CD38.x	890
GMP	RaffelBM	CD38.x	656
MEP	RaffelBM	CD38.x	591
CLP	RaffelBM	CD38.x	774
MEP	RaffelBM	CD38.x	629
MPP	RaffelBM	CD38.x	355
MPP	RaffelBM	CD38.x	279
CLP	RaffelBM	CD38.x	1020
MEP	RaffelBM	CD38.x	652
MEP	RaffelBM	CD38.x	684
GMP	RaffelBM	CD38.x	685
MPP	RaffelBM	CD38.x	418
MEP	RaffelBM	CD38.x	576
HSC	RaffelBM	CD38.x	254
MEP	RaffelBM	CD38.x	651
MEP	RaffelBM	CD38.x	447
MEP	RaffelBM	CD38.x	692
CLP	RaffelBM	CD38.x	748
GMP	RaffelBM	CD38.x	622
GMP	RaffelBM	CD38.x	768
MEP	RaffelBM	CD38.x	575
MEP	RaffelBM	CD38.x	532
MEP	RaffelBM	CD38.x	526
MEP	RaffelBM	CD38.x	521
MPP	RaffelBM	CD38.x	275
MEP	RaffelBM	CD38.x	513
MEP	RaffelBM	CD38.x	499
MEP	RaffelBM	CD38.x	574
GMP	RaffelBM	CD38.x	726
GMP	RaffelBM	CD38.x	510
GMP	RaffelBM	CD38.x	629
GMP	RaffelBM	CD38.x	528
MEP	RaffelBM	CD38.x	562
MEP	RaffelBM	CD38.x	614
MEP	RaffelBM	CD38.x	673
MEP	RaffelBM	CD38.x	508
MEP	RaffelBM	CD38.x	771
GMP	RaffelBM	CD38.x	719
CLP	RaffelBM	CD38.x	1017
GMP	RaffelBM	CD38.x	809
MEP	RaffelBM	CD38.x	552
MEP	RaffelBM	CD38.x	641
MEP	RaffelBM	CD38.x	431
MEP	RaffelBM	CD38.x	525
MEP	RaffelBM	CD38.x	663
MPP	RaffelBM	CD38.x	381
GMP	RaffelBM	CD38.x	553
MEP	RaffelBM	CD38.x	822
MEP	RaffelBM	CD38.x	598
MEP	RaffelBM	CD38.x	456
CLP	RaffelBM	CD38.x	986
MEP	RaffelBM	CD38.x	439
MEP	RaffelBM	CD38.x	425
MPP	RaffelBM	CD38.x	202
MEP	RaffelBM	CD38.x	504
MEP	RaffelBM	CD38.x	585
MEP	RaffelBM	CD38.x	532
CLP	RaffelBM	CD38.x	1016
MEP	RaffelBM	CD38.x	448
GMP	RaffelBM	CD38.x	956
CLP	RaffelBM	CD38.x	745
MEP	RaffelBM	CD38.x	715
GMP	RaffelBM	CD38.x	532
CLP	RaffelBM	CD38.x	995
GMP	RaffelBM	CD38.x	535
MEP	RaffelBM	CD38.x	635
GMP	RaffelBM	CD38.x	441
MEP	RaffelBM	CD38.x	675
CLP	RaffelBM	CD38.x	560
MEP	RaffelBM	CD38.x	702
MEP	RaffelBM	CD38.x	710
MEP	RaffelBM	CD38.x	471
GMP	RaffelBM	CD38.x	671
MEP	RaffelBM	CD38.x	719
GMP	RaffelBM	CD38.x	763
GMP	RaffelBM	CD38.x	546
CLP	RaffelBM	CD38.x	1016
MEP	RaffelBM	CD38.x	582
MEP	RaffelBM	CD38.x	450
MEP	RaffelBM	CD38.x	421
MEP	RaffelBM	CD38.x	658
GMP	RaffelBM	CD38.x	662
MEP	RaffelBM	CD38.x	585
GMP	RaffelBM	CD38.x	611
CLP	RaffelBM	CD38.x	717
GMP	RaffelBM	CD38.x	599
MLP	RaffelBM	CD38.x	314
MPP	RaffelBM	CD38.x	352
MEP	RaffelBM	CD38.x	534
MPP	RaffelBM	CD38.x	377
MEP	RaffelBM	CD38.x	622
GMP	RaffelBM	CD38.x	467
MLP	RaffelBM	CD38.x	415
MEP	RaffelBM	CD38.x	455
MEP	RaffelBM	CD38.x	753
MEP	RaffelBM	CD38.x	652
MEP	RaffelBM	CD38.x	487
MEP	RaffelBM	CD38.x	550
GMP	RaffelBM	CD38.x	699
CLP	RaffelBM	CD38.x	1021
MPP	RaffelBM	CD38.x	280
GMP	RaffelBM	CD38.x	675
MEP	RaffelBM	CD38.x	534
GMP	RaffelBM	CD38.x	841
MEP	RaffelBM	CD38.x	630
MLP	RaffelBM	CD38.x	305
CLP	RaffelBM	CD38.x	1017
GMP	RaffelBM	CD38.x	741
MEP	RaffelBM	CD38.x	669
GMP	RaffelBM	CD38.x	504
MEP	RaffelBM	CD38.x	450
GMP	RaffelBM	CD38.x	705
MEP	RaffelBM	CD38.x	503
CLP	RaffelBM	CD38.x	833
MEP	RaffelBM	CD38.x	711
MEP	RaffelBM	CD38.x	497
MPP	RaffelBM	CD38.x	301
HSC	RaffelBM	CD38.x	312
MLP	RaffelBM	CD38.x	306
GMP	RaffelBM	CD38.x	624
GMP	RaffelBM	CD38.x	618
MEP	RaffelBM	CD38.x	454
MEP	RaffelBM	CD38.x	614
CLP	RaffelBM	CD38.x	814
GMP	RaffelBM	CD38.x	519
MEP	RaffelBM	CD38.x	694
GMP	RaffelBM	CD38.x	738
MEP	RaffelBM	CD38.x	624
MEP	RaffelBM	CD38.x	439
MEP	RaffelBM	CD38.x	565
MLP	RaffelBM	CD38.x	368
MEP	RaffelBM	CD38.x	652
MPP	RaffelBM	CD38.x	386
MEP	RaffelBM	CD38.x	670
MEP	RaffelBM	CD38.x	476
GMP	RaffelBM	CD38.x	588
GMP	RaffelBM	CD38.x	657
GMP	RaffelBM	CD38.x	667
MEP	RaffelBM	CD38.x	646
HSC	RaffelBM	CD38.x	331
MEP	RaffelBM	CD38.x	604
MEP	RaffelBM	CD38.x	665
MEP	RaffelBM	CD38.x	602
MEP	RaffelBM	CD38.x	546
MEP	RaffelBM	CD38.x	677
MPP	RaffelBM	CD38.x	386
CLP	RaffelBM	CD38.x	829
GMP	RaffelBM	CD38.x	657
GMP	RaffelBM	CD38.x	714
MEP	RaffelBM	CD38.x	663
MEP	RaffelBM	CD38.x	421
GMP	RaffelBM	CD38.x	979
MEP	RaffelBM	CD38.x	656
MEP	RaffelBM	CD38.x	983
MEP	RaffelBM	CD38.x	587
MEP	RaffelBM	CD38.x	461
MLP	RaffelBM	CD38.x	251
MEP	RaffelBM	CD38.x	635
GMP	RaffelBM	CD38.x	778
CLP	RaffelBM	CD38.x	742
CLP	RaffelBM	CD38.x	1020
MEP	RaffelBM	CD38.x	557
MEP	RaffelBM	CD38.x	549
CLP	RaffelBM	CD38.x	1021
GMP	RaffelBM	CD38.x	826
MEP	RaffelBM	CD38.x	654
GMP	RaffelBM	CD38.x	692
MEP	RaffelBM	CD38.x	766
CLP	RaffelBM	CD38.x	439
MEP	RaffelBM	CD38.x	490
MEP	RaffelBM	CD38.x	631
HSC	RaffelBM	CD38.x	225
MEP	RaffelBM	CD38.x	726
HSC	RaffelBM	CD38.x	281
GMP	RaffelBM	CD38.x	676
GMP	RaffelBM	CD38.x	633
GMP	RaffelBM	CD38.x	883
MEP	RaffelBM	CD38.x	532
MEP	RaffelBM	CD38.x	615
MEP	RaffelBM	CD38.x	513
MEP	RaffelBM	CD38.x	425
GMP	RaffelBM	CD38.x	824
MEP	RaffelBM	CD38.x	509
MEP	RaffelBM	CD38.x	574
MEP	RaffelBM	CD38.x	660
CLP	RaffelBM	CD38.x	758
GMP	RaffelBM	CD38.x	572
MEP	RaffelBM	CD38.x	761
MEP	RaffelBM	CD38.x	514
GMP	RaffelBM	CD38.x	770
MEP	RaffelBM	CD38.x	627
GMP	RaffelBM	CD38.x	574
MEP	RaffelBM	CD38.x	703
CLP	RaffelBM	CD38.x	1018
GMP	RaffelBM	CD38.x	797
MPP	RaffelBM	CD38.x	354
CLP	RaffelBM	CD38.x	1017
MEP	RaffelBM	CD38.x	558
GMP	RaffelBM	CD38.x	691
MEP	RaffelBM	CD38.x	532
GMP	RaffelBM	CD38.x	526
MEP	RaffelBM	CD38.x	603
MLP	RaffelBM	CD38.x	296
MEP	RaffelBM	CD38.x	475
MEP	RaffelBM	CD38.x	568
MEP	RaffelBM	CD38.x	716
MPP	RaffelBM	CD38.x	407
CLP	RaffelBM	CD38.x	1021
GMP	RaffelBM	CD38.x	523
CLP	RaffelBM	CD38.x	1017
MEP	RaffelBM	CD38.x	707
GMP	RaffelBM	CD38.x	728
MEP	RaffelBM	CD38.x	581
CLP	RaffelBM	CD38.x	852
CLP	RaffelBM	CD38.x	832
MEP	RaffelBM	CD38.x	645
GMP	RaffelBM	CD38.x	505
CLP	RaffelBM	CD38.x	762
MEP	RaffelBM	CD38.x	709
MEP	RaffelBM	CD38.x	688
MEP	RaffelBM	CD38.x	580
MPP	RaffelBM	CD38.x	397
CLP	RaffelBM	CD38.x	804
CLP	RaffelBM	CD38.x	831
MLP	RaffelBM	CD38.x	267
MEP	RaffelBM	CD38.x	727
GMP	RaffelBM	CD38.x	1021
MPP	RaffelBM	CD38.x	345
GMP	RaffelBM	CD38.x	490
GMP	RaffelBM	CD38.x	642
CLP	RaffelBM	CD38.x	620
MEP	RaffelBM	CD38.x	668
MEP	RaffelBM	CD38.x	600
MEP	RaffelBM	CD38.x	639
CLP	RaffelBM	CD38.x	1019
MEP	RaffelBM	CD38.x	644
GMP	RaffelBM	CD38.x	740
MEP	RaffelBM	CD38.x	678
CLP	RaffelBM	CD38.x	676
MPP	RaffelBM	CD38.x	405
MEP	RaffelBM	CD38.x	635
MEP	RaffelBM	CD38.x	518
MEP	RaffelBM	CD38.x	660
GMP	RaffelBM	CD38.x	744
MEP	RaffelBM	CD38.x	594
GMP	RaffelBM	CD38.x	548
CLP	RaffelBM	CD38.x	771
MEP	RaffelBM	CD38.x	577
GMP	RaffelBM	CD38.x	662
MEP	RaffelBM	CD38.x	1016
CLP	RaffelBM	CD38.x	1020
MLP	RaffelBM	CD38.x	365
MEP	RaffelBM	CD38.x	649
HSC	RaffelBM	CD38.x	267
GMP	RaffelBM	CD38.x	491
MEP	RaffelBM	CD38.x	636
MEP	RaffelBM	CD38.x	557
MEP	RaffelBM	CD38.x	800
MEP	RaffelBM	CD38.x	651
GMP	RaffelBM	CD38.x	881
MEP	RaffelBM	CD38.x	602
MPP	RaffelBM	CD38.x	356
MEP	RaffelBM	CD38.x	643
CLP	RaffelBM	CD38.x	1021
MEP	RaffelBM	CD38.x	608
GMP	RaffelBM	CD38.x	600
MPP	RaffelBM	CD38.x	267
CLP	RaffelBM	CD38.x	761
MEP	RaffelBM	CD38.x	510
MEP	RaffelBM	CD38.x	651
MEP	RaffelBM	CD38.x	626
MEP	RaffelBM	CD38.x	493
HSC	RaffelBM	CD38.x	338
GMP	RaffelBM	CD38.x	912
MPP	RaffelBM	CD38.x	339
GMP	RaffelBM	CD38.x	642
MEP	RaffelBM	CD38.x	724
MEP	RaffelBM	CD38.x	586
GMP	RaffelBM	CD38.x	552
MEP	RaffelBM	CD38.x	516
CLP	RaffelBM	CD38.x	725
GMP	RaffelBM	CD38.x	672
MPP	RaffelBM	CD38.x	406
MEP	RaffelBM	CD38.x	487
GMP	RaffelBM	CD38.x	740
MEP	RaffelBM	CD38.x	651
CLP	RaffelBM	CD38.x	739
MEP	RaffelBM	CD38.x	503
MPP	RaffelBM	CD38.x	381
GMP	RaffelBM	CD38.x	686
MEP	RaffelBM	CD38.x	651
CLP	RaffelBM	CD38.x	809
MEP	RaffelBM	CD38.x	618
CLP	RaffelBM	CD38.x	759
MEP	RaffelBM	CD38.x	786
GMP	RaffelBM	CD38.x	793
MEP	RaffelBM	CD38.x	654
MPP	RaffelBM	CD38.x	274
GMP	RaffelBM	CD38.x	694
MEP	RaffelBM	CD38.x	532
MEP	RaffelBM	CD38.x	658
GMP	RaffelBM	CD38.x	609
MEP	RaffelBM	CD38.x	663
MEP	RaffelBM	CD38.x	762
MEP	RaffelBM	CD38.x	565
MEP	RaffelBM	CD38.x	688
GMP	RaffelBM	CD38.x	764
MEP	RaffelBM	CD38.x	589
MEP	RaffelBM	CD38.x	557
MEP	RaffelBM	CD38.x	428
MEP	RaffelBM	CD38.x	504
MEP	RaffelBM	CD38.x	452
MEP	RaffelBM	CD38.x	598
MEP	RaffelBM	CD38.x	558
MEP	RaffelBM	CD38.x	421
MPP	RaffelBM	CD38.x	360
MEP	RaffelBM	CD38.x	547
MEP	RaffelBM	CD38.x	559
MEP	RaffelBM	CD38.x	570
GMP	RaffelBM	CD38.x	1022
MEP	RaffelBM	CD38.x	652
MPP	RaffelBM	CD38.x	289
MEP	RaffelBM	CD38.x	554
GMP	RaffelBM	CD38.x	699
MEP	RaffelBM	CD38.x	534
MPP	RaffelBM	CD38.x	340
CLP	RaffelBM	CD38.x	879
MPP	RaffelBM	CD38.x	257
CLP	RaffelBM	CD38.x	643
GMP	RaffelBM	CD38.x	740
MEP	RaffelBM	CD38.x	657
MEP	RaffelBM	CD38.x	421
MEP	RaffelBM	CD38.x	520
MEP	RaffelBM	CD38.x	480
MEP	RaffelBM	CD38.x	476
CLP	RaffelBM	CD38.x	1021
CLP	RaffelBM	CD38.x	1019
MPP	RaffelBM	CD38.x	303
GMP	RaffelBM	CD38.x	561
GMP	RaffelBM	CD38.x	736
MEP	RaffelBM	CD38.x	627
GMP	RaffelBM	CD38.x	489
MEP	RaffelBM	CD38.x	660
GMP	RaffelBM	CD38.x	972
CLP	RaffelBM	CD38.x	1020
MEP	RaffelBM	CD38.x	548
MEP	RaffelBM	CD38.x	664
GMP	RaffelBM	CD38.x	728
MEP	RaffelBM	CD38.x	534
MEP	RaffelBM	CD38.x	637
MEP	RaffelBM	CD38.x	520
MEP	RaffelBM	CD38.x	742
CLP	RaffelBM	CD38.x	696
CLP	RaffelBM	CD38.x	1020
MEP	RaffelBM	CD38.x	604
GMP	RaffelBM	CD38.x	583
GMP	RaffelBM	CD38.x	543
MEP	RaffelBM	CD38.x	560
MPP	RaffelBM	CD38.x	326
MEP	RaffelBM	CD38.x	621
MEP	RaffelBM	CD38.x	497
MEP	RaffelBM	CD38.x	993
GMP	RaffelBM	CD38.x	1018
GMP	RaffelBM	CD38.x	570
MPP	RaffelBM	CD38.x	313
GMP	RaffelBM	CD38.x	539
MEP	RaffelBM	CD38.x	552
MEP	RaffelBM	CD38.x	496
MPP	RaffelBM	CD38.x	340
MEP	RaffelBM	CD38.x	544
GMP	RaffelBM	CD38.x	591
GMP	RaffelBM	CD38.x	422
CLP	RaffelBM	CD38.x	514
GMP	RaffelBM	CD38.x	664
GMP	RaffelBM	CD38.x	702
MEP	RaffelBM	CD38.x	463
GMP	RaffelBM	CD38.x	453
HSC	RaffelBM	CD38.x	201
MEP	RaffelBM	CD38.x	615
MEP	RaffelBM	CD38.x	673
MEP	RaffelBM	CD38.x	495
GMP	RaffelBM	CD38.x	617
MEP	RaffelBM	CD38.x	447
MEP	RaffelBM	CD38.x	682
GMP	RaffelBM	CD38.x	683
GMP	RaffelBM	CD38.x	526
MEP	RaffelBM	CD38.x	693
CLP	RaffelBM	CD38.x	806
CLP	RaffelBM	CD38.x	579
MEP	RaffelBM	CD38.x	653
MEP	RaffelBM	CD38.x	750
CLP	RaffelBM	CD38.x	550
GMP	RaffelBM	CD38.x	616
MEP	RaffelBM	CD38.x	588
MEP	RaffelBM	CD38.x	587
GMP	RaffelBM	CD38.x	587
GMP	RaffelBM	CD38.x	637
MEP	RaffelBM	CD38.x	704
CLP	RaffelBM	CD38.x	1016
GMP	RaffelBM	CD38.x	585
GMP	RaffelBM	CD38.x	1022
MPP	RaffelBM	CD38.x	375
GMP	RaffelBM	CD38.x	702
CLP	RaffelBM	CD38.x	800
MEP	RaffelBM	CD38.x	670
MEP	RaffelBM	CD38.x	641
MEP	RaffelBM	CD38.x	569
MEP	RaffelBM	CD38.x	528
MPP	RaffelBM	CD38.x	393
MLP	RaffelBM	CD38.x	341
MEP	RaffelBM	CD38.x	685
MEP	RaffelBM	CD38.x	697
HSC	RaffelBM	CD38.x	372
MEP	RaffelBM	CD38.x	965
MEP	RaffelBM	CD38.x	647
MEP	RaffelBM	CD38.x	772
MEP	RaffelBM	CD38.x	477
MEP	RaffelBM	CD38.x	689
CLP	RaffelBM	CD38.x	786
MEP	RaffelBM	CD38.x	647
GMP	RaffelBM	CD38.x	651
MEP	RaffelBM	CD38.x	741
GMP	RaffelBM	CD38.x	616
GMP	RaffelBM	CD38.x	1016
MEP	RaffelBM	CD38.x	472
MEP	RaffelBM	CD38.x	688
GMP	RaffelBM	CD38.x	815
MEP	RaffelBM	CD38.x	482
MEP	RaffelBM	CD38.x	493
CLP	RaffelBM	CD38.x	729
CLP	RaffelBM	CD38.x	837
MEP	RaffelBM	CD38.x	631
MEP	RaffelBM	CD38.x	609
MEP	RaffelBM	CD38.x	693
GMP	RaffelBM	CD38.x	612
MEP	RaffelBM	CD38.x	620
MEP	RaffelBM	CD38.x	504
GMP	RaffelBM	CD38.x	464
MEP	RaffelBM	CD38.x	434
MEP	RaffelBM	CD38.x	496
MEP	RaffelBM	CD38.x	714
GMP	RaffelBM	CD38.x	711
MEP	RaffelBM	CD38.x	485
GMP	RaffelBM	CD38.x	641
GMP	RaffelBM	CD38.x	750
CLP	RaffelBM	CD38.x	825
MEP	RaffelBM	CD38.x	594
MEP	RaffelBM	CD38.x	592
MEP	RaffelBM	CD38.x	514
MEP	RaffelBM	CD38.x	673
MPP	RaffelBM	CD38.x	231
MEP	RaffelBM	CD38.x	488
GMP	RaffelBM	CD38.x	859
CLP	RaffelBM	CD38.x	806
MEP	RaffelBM	CD38.x	464
MEP	RaffelBM	CD38.x	561
MEP	RaffelBM	CD38.x	481
MEP	RaffelBM	CD38.x	529
GMP	RaffelBM	CD38.x	593
GMP	RaffelBM	CD38.x	880
MLP	RaffelBM	CD38.x	341
GMP	RaffelBM	CD38.x	720
MEP	RaffelBM	CD38.x	599
MEP	RaffelBM	CD38.x	668
MEP	RaffelBM	CD38.x	656
GMP	RaffelBM	CD38.x	440
GMP	RaffelBM	CD38.x	743
MLP	RaffelBM	CD38.x	379
MEP	RaffelBM	CD38.x	539
MEP	RaffelBM	CD38.x	741
MPP	RaffelBM	CD38.x	310
GMP	RaffelBM	CD38.x	814
MEP	RaffelBM	CD38.x	696
MPP	RaffelBM	CD38.x	261
MEP	RaffelBM	CD38.x	631
CLP	RaffelBM	CD38.x	1017
MEP	RaffelBM	CD38.x	566
MEP	RaffelBM	CD38.x	627
MEP	RaffelBM	CD38.x	645
GMP	RaffelBM	CD38.x	661
MEP	RaffelBM	CD38.x	589
MEP	RaffelBM	CD38.x	613
MEP	RaffelBM	CD38.x	438
MEP	RaffelBM	CD38.x	661
MEP	RaffelBM	CD38.x	607
GMP	RaffelBM	CD38.x	699
MEP	RaffelBM	CD38.x	480
MLP	RaffelBM	CD38.x	399
MEP	RaffelBM	CD38.x	1021
MEP	RaffelBM	CD38.x	555
MEP	RaffelBM	CD38.x	537
GMP	RaffelBM	CD38.x	635
MEP	RaffelBM	CD38.x	637
GMP	RaffelBM	CD38.x	479
MEP	RaffelBM	CD38.x	444
MEP	RaffelBM	CD38.x	460
GMP	RaffelBM	CD38.x	703
MEP	RaffelBM	CD38.x	538
GMP	RaffelBM	CD38.x	660
GMP	RaffelBM	CD38.x	662
GMP	RaffelBM	CD38.x	580
MEP	RaffelBM	CD38.x	677
GMP	RaffelBM	CD38.x	674
MEP	RaffelBM	CD38.x	663
MEP	RaffelBM	CD38.x	763
MEP	RaffelBM	CD38.x	509
MPP	RaffelBM	CD38.x	362
MEP	RaffelBM	CD38.x	495
MLP	RaffelBM	CD38.x	254
MEP	RaffelBM	CD38.x	618
GMP	RaffelBM	CD38.x	665
MEP	RaffelBM	CD38.x	486
GMP	RaffelBM	CD38.x	675
MEP	RaffelBM	CD38.x	668
MEP	RaffelBM	CD38.x	585
MEP	RaffelBM	CD38.x	634
MEP	RaffelBM	CD38.x	664
CLP	RaffelBM	CD38.x	754
GMP	RaffelBM	CD38.x	750
MPP	RaffelBM	CD38.x	380
MEP	RaffelBM	CD38.x	721
CLP	RaffelBM	CD38.x	523
GMP	RaffelBM	CD38.x	1007
MEP	RaffelBM	CD38.x	610
GMP	RaffelBM	CD38.x	424
MEP	RaffelBM	CD38.x	464
MEP	RaffelBM	CD38.x	594
MPP	RaffelBM	CD38.x	249
MEP	RaffelBM	CD38.x	611
MEP	RaffelBM	CD38.x	605
MEP	RaffelBM	CD38.x	553
GMP	RaffelBM	CD38.x	1021
MEP	RaffelBM	CD38.x	453
MEP	RaffelBM	CD38.x	542
MEP	RaffelBM	CD38.x	530
CLP	RaffelBM	CD38.x	1016
MEP	RaffelBM	CD38.x	644
GMP	RaffelBM	CD38.x	677
MEP	RaffelBM	CD38.x	620
MEP	RaffelBM	CD38.x	672
MEP	RaffelBM	CD38.x	688
CLP	RaffelBM	CD38.x	852
GMP	RaffelBM	CD38.x	745
GMP	RaffelBM	CD38.x	554
MEP	RaffelBM	CD38.x	541
MEP	RaffelBM	CD38.x	563
CLP	RaffelBM	CD38.x	774
MEP	RaffelBM	CD38.x	509
MEP	RaffelBM	CD38.x	544
MEP	RaffelBM	CD38.x	559
GMP	RaffelBM	CD38.x	575
GMP	RaffelBM	CD38.x	991
MEP	RaffelBM	CD38.x	541
MEP	RaffelBM	CD38.x	618
MEP	RaffelBM	CD38.x	457
CLP	RaffelBM	CD38.x	1019
CLP	RaffelBM	CD38.x	819
GMP	RaffelBM	CD38.x	594
MEP	RaffelBM	CD38.x	598
MEP	RaffelBM	CD38.x	566
MPP	RaffelBM	CD38.x	308
CLP	RaffelBM	CD38.x	662
GMP	RaffelBM	CD38.x	657
MEP	RaffelBM	CD38.x	481
MEP	RaffelBM	CD38.x	737
MEP	RaffelBM	CD38.x	554
MEP	RaffelBM	CD38.x	575
GMP	RaffelBM	CD38.x	508
GMP	RaffelBM	CD38.x	528
MEP	RaffelBM	CD38.x	438
GMP	RaffelBM	CD38.x	708
CLP	RaffelBM	CD38.x	842
GMP	RaffelBM	CD38.x	575
GMP	RaffelBM	CD38.x	589
MEP	RaffelBM	CD38.x	660
MEP	RaffelBM	CD38.x	433
MEP	RaffelBM	CD38.x	442
MPP	RaffelBM	CD38.x	402
MLP	RaffelBM	CD38.x	353
GMP	RaffelBM	CD38.x	573
MEP	RaffelBM	CD38.x	569
MEP	RaffelBM	CD38.x	500
MEP	RaffelBM	CD38.x	511
MEP	RaffelBM	CD38.x	597
MPP	RaffelBM	CD38.x	342
MLP	RaffelBM	CD38.x	340
MEP	RaffelBM	CD38.x	468
MEP	RaffelBM	CD38.x	575
MPP	RaffelBM	CD38.x	324
MPP	RaffelBM	CD38.x	294
MPP	RaffelBM	CD38.x	374
MEP	RaffelBM	CD38.x	701
MEP	RaffelBM	CD38.x	606
CLP	RaffelBM	CD38.x	733
MEP	RaffelBM	CD38.x	667
MPP	RaffelBM	CD38.x	258
HSC	RaffelBM	CD38.x	399
MEP	RaffelBM	CD38.x	612
CLP	RaffelBM	CD38.x	695
MEP	RaffelBM	CD38.x	640
MEP	RaffelBM	CD38.x	480
MEP	RaffelBM	CD38.x	705
CLP	RaffelBM	CD38.x	778
MEP	RaffelBM	CD38.x	649
CLP	RaffelBM	CD38.x	1021
MEP	RaffelBM	CD38.x	568
MEP	RaffelBM	CD38.x	743
GMP	RaffelBM	CD38.x	596
MEP	RaffelBM	CD38.x	685
GMP	RaffelBM	CD38.x	654
GMP	RaffelBM	CD38.x	614
MEP	RaffelBM	CD38.x	457
MEP	RaffelBM	CD38.x	505
MEP	RaffelBM	CD38.x	596
MEP	RaffelBM	CD38.x	687
CLP	RaffelBM	CD38.x	765
MLP	RaffelBM	CD38.x	297
MPP	RaffelBM	CD38.x	155
MEP	RaffelBM	CD38.x	782
MEP	RaffelBM	CD38.x	622
MEP	RaffelBM	CD38.x	697
GMP	RaffelBM	CD38.x	423
HSC	RaffelBM	CD38.x	332
GMP	RaffelBM	CD38.x	612
CLP	RaffelBM	CD38.x	756
MEP	RaffelBM	CD38.x	627
CLP	RaffelBM	CD38.x	719
MEP	RaffelBM	CD38.x	609
GMP	RaffelBM	CD38.x	666
MPP	RaffelBM	CD38.x	412
MEP	RaffelBM	CD38.x	628
MEP	RaffelBM	CD38.x	578
CLP	RaffelBM	CD38.x	1021
MPP	RaffelBM	CD38.x	360
MLP	RaffelBM	CD38.x	395
MPP	RaffelBM	CD38.x	369
MEP	RaffelBM	CD38.x	571
GMP	RaffelBM	CD38.x	694
CLP	RaffelBM	CD38.x	807
MEP	RaffelBM	CD38.x	574
MEP	RaffelBM	CD38.x	560
MEP	RaffelBM	CD38.x	487
GMP	RaffelBM	CD38.x	575
MEP	RaffelBM	CD38.x	556
CLP	RaffelBM	CD38.x	1021
MEP	RaffelBM	CD38.x	641
MPP	RaffelBM	CD38.x	369
CLP	RaffelBM	CD38.x	782
CLP	RaffelBM	CD38.x	1019
GMP	RaffelBM	CD38.x	721
GMP	RaffelBM	CD38.x	936
MEP	RaffelBM	CD38.x	550
GMP	RaffelBM	CD38.x	715
MPP	RaffelBM	CD38.x	389
GMP	RaffelBM	CD38.x	490
HSC	RaffelBM	CD38.x	337
MEP	RaffelBM	CD38.x	475
GMP	RaffelBM	CD38.x	583
MEP	RaffelBM	CD38.x	588
GMP	RaffelBM	CD38.x	544
GMP	RaffelBM	CD38.x	840
MPP	RaffelBM	CD38.x	264
CLP	RaffelBM	CD38.x	823
CLP	RaffelBM	CD38.x	797
CLP	RaffelBM	CD38.x	1020
MEP	RaffelBM	CD38.x	647
GMP	RaffelBM	CD38.x	708
MEP	RaffelBM	CD38.x	599
MPP	RaffelBM	CD38.x	265
GMP	RaffelBM	CD38.x	587
MEP	RaffelBM	CD38.x	496
CLP	RaffelBM	CD38.x	1022
CLP	RaffelBM	CD38.x	1020
CLP	RaffelBM	CD38.x	1020
MEP	RaffelBM	CD38.x	657
MEP	RaffelBM	CD38.x	598
MEP	RaffelBM	CD38.x	626
MLP	RaffelBM	CD38.x	369
MEP	RaffelBM	CD38.x	492
MEP	RaffelBM	CD38.x	497
MEP	RaffelBM	CD38.x	532
MEP	RaffelBM	CD38.x	654
MEP	RaffelBM	CD38.x	596
GMP	RaffelBM	CD38.x	659
MEP	RaffelBM	CD38.x	556
MEP	RaffelBM	CD38.x	709
MEP	RaffelBM	CD38.x	504
CLP	RaffelBM	CD38.x	720
CLP	RaffelBM	CD38.x	808
MPP	RaffelBM	CD38.x	291
GMP	RaffelBM	CD38.x	727
MEP	RaffelBM	CD38.x	439
GMP	RaffelBM	CD38.x	476
CLP	RaffelBM	CD38.x	816
MEP	RaffelBM	CD38.x	936
MEP	RaffelBM	CD38.x	770
MEP	RaffelBM	CD38.x	699
MPP	RaffelBM	CD38.x	300
MEP	RaffelBM	CD38.x	496
MEP	RaffelBM	CD38.x	596
MEP	RaffelBM	CD38.x	563
GMP	RaffelBM	CD38.x	469
MEP	RaffelBM	CD38.x	625
CLP	RaffelBM	CD38.x	791
GMP	RaffelBM	CD38.x	754
MEP	RaffelBM	CD38.x	482
GMP	RaffelBM	CD38.x	542
MEP	RaffelBM	CD38.x	504
MPP	RaffelBM	CD38.x	305
MEP	RaffelBM	CD38.x	955
CLP	RaffelBM	CD38.x	1019
MEP	RaffelBM	CD38.x	953
GMP	RaffelBM	CD38.x	844
MEP	RaffelBM	CD38.x	633
MEP	RaffelBM	CD38.x	547
MPP	RaffelBM	CD38.x	378
CLP	RaffelBM	CD38.x	826
MEP	RaffelBM	CD38.x	628
CLP	RaffelBM	CD38.x	814
GMP	RaffelBM	CD38.x	604
GMP	RaffelBM	CD38.x	444
CLP	RaffelBM	CD38.x	835
CLP	RaffelBM	CD38.x	790
MEP	RaffelBM	CD38.x	694
CLP	RaffelBM	CD38.x	468
CLP	RaffelBM	CD38.x	782
MEP	RaffelBM	CD38.x	718
MEP	RaffelBM	CD38.x	439
CLP	RaffelBM	CD38.x	775
MEP	RaffelBM	CD38.x	604
MPP	RaffelBM	CD38.x	262
MEP	RaffelBM	CD38.x	610
MEP	RaffelBM	CD38.x	435
CLP	RaffelBM	CD38.x	1020
GMP	RaffelBM	CD38.x	753
MEP	RaffelBM	CD38.x	565
MEP	RaffelBM	CD38.x	530
MEP	RaffelBM	CD38.x	499
MLP	RaffelBM	CD38.x	225
GMP	RaffelBM	CD38.x	641
MEP	RaffelBM	CD38.x	695
MEP	RaffelBM	CD38.x	671
CLP	RaffelBM	CD38.x	1020
MEP	RaffelBM	CD38.x	637
MEP	RaffelBM	CD38.x	718
HSC	RaffelBM	CD38.x	318
GMP	RaffelBM	CD38.x	706
GMP	RaffelBM	CD38.x	903
GMP	RaffelBM	CD38.x	618
MEP	RaffelBM	CD38.x	718
GMP	RaffelBM	CD38.x	818
MEP	RaffelBM	CD38.x	448
MEP	RaffelBM	CD38.x	471
MPP	RaffelBM	CD38.x	365
MEP	RaffelBM	CD38.x	496
MEP	RaffelBM	CD38.x	635
MEP	RaffelBM	CD38.x	701
MEP	RaffelBM	CD38.x	1007
GMP	RaffelBM	CD38.x	538
MEP	RaffelBM	CD38.x	457
GMP	RaffelBM	CD38.x	777
MEP	RaffelBM	CD38.x	741
GMP	RaffelBM	CD38.x	691
GMP	RaffelBM	CD38.x	1022
CLP	RaffelBM	CD38.x	1020
MEP	RaffelBM	CD38.x	786
MEP	RaffelBM	CD38.x	604
MEP	RaffelBM	CD38.x	564
MEP	RaffelBM	CD38.x	485
MEP	RaffelBM	CD38.x	455
HSC	RaffelBM	CD38.x	397
GMP	RaffelBM	CD38.x	685
CLP	RaffelBM	CD38.x	795
GMP	RaffelBM	CD38.x	517
MEP	RaffelBM	CD38.x	676
MEP	RaffelBM	CD38.x	431
HSC	RaffelBM	CD38.x	313
MEP	RaffelBM	CD38.x	647
MEP	RaffelBM	CD38.x	490
MPP	RaffelBM	CD38.x	397
MEP	RaffelBM	CD38.x	602
MEP	RaffelBM	CD38.x	568
CLP	RaffelBM	CD38.x	768
MEP	RaffelBM	CD38.x	696
MEP	RaffelBM	CD38.x	496
MEP	RaffelBM	CD38.x	600
GMP	RaffelBM	CD38.x	801
CLP	RaffelBM	CD38.x	1016
CLP	RaffelBM	CD38.x	1020
CLP	RaffelBM	CD38.x	799
MEP	RaffelBM	CD38.x	578
MEP	RaffelBM	CD38.x	579
MEP	RaffelBM	CD38.x	448
MEP	RaffelBM	CD38.x	493
MEP	RaffelBM	CD38.x	563
CLP	RaffelBM	CD38.x	498
MEP	RaffelBM	CD38.x	651
MLP	RaffelBM	CD38.x	404
CLP	RaffelBM	CD38.x	1021
MEP	RaffelBM	CD38.x	557
MEP	RaffelBM	CD38.x	558
CLP	RaffelBM	CD38.x	806
MEP	RaffelBM	CD38.x	644
MEP	RaffelBM	CD38.x	642
MEP	RaffelBM	CD38.x	630
GMP	RaffelBM	CD38.x	534
MEP	RaffelBM	CD38.x	684
GMP	RaffelBM	CD38.x	1019
other	RaffelBM	CD38.x	715
CLP	RaffelBM	CD38.x	798
MPP	RaffelBM	CD38.x	401
MPP	RaffelBM	CD38.x	398
MPP	RaffelBM	CD38.x	413
GMP	RaffelBM	CD38.x	731
HSC	RaffelBM	CD38.x	342
MEP	RaffelBM	CD38.x	647
CLP	RaffelBM	CD38.x	785
GMP	RaffelBM	CD38.x	1008
GMP	RaffelBM	CD38.x	593
MEP	RaffelBM	CD38.x	513
MPP	RaffelBM	CD38.x	292
MPP	RaffelBM	CD38.x	400
GMP	RaffelBM	CD38.x	612
MEP	RaffelBM	CD38.x	629
CLP	RaffelBM	CD38.x	821
MEP	RaffelBM	CD38.x	737
MPP	RaffelBM	CD38.x	385
MEP	RaffelBM	CD38.x	609
MPP	RaffelBM	CD38.x	356
MEP	RaffelBM	CD38.x	501
MEP	RaffelBM	CD38.x	437
GMP	RaffelBM	CD38.x	648
MPP	RaffelBM	CD38.x	315
MEP	RaffelBM	CD38.x	608
MEP	RaffelBM	CD38.x	702
MPP	RaffelBM	CD38.x	263
HSC	RaffelBM	CD38.x	364
MEP	RaffelBM	CD38.x	459
MEP	RaffelBM	CD38.x	645
GMP	RaffelBM	CD38.x	561
MEP	RaffelBM	CD38.x	563
MEP	RaffelBM	CD38.x	567
MEP	RaffelBM	CD38.x	476
MEP	RaffelBM	CD38.x	491
MEP	RaffelBM	CD38.x	1022
CLP	RaffelBM	CD38.x	1020
MEP	RaffelBM	CD38.x	462
MPP	RaffelBM	CD38.x	398
GMP	RaffelBM	CD38.x	637
GMP	RaffelBM	CD38.x	736
MEP	RaffelBM	CD38.x	519
MEP	RaffelBM	CD38.x	675
GMP	RaffelBM	CD38.x	703
MEP	RaffelBM	CD38.x	716
MEP	RaffelBM	CD38.x	738
MEP	RaffelBM	CD38.x	419
GMP	RaffelBM	CD38.x	666
MEP	RaffelBM	CD38.x	626
MEP	RaffelBM	CD38.x	467
MEP	RaffelBM	CD38.x	677
MEP	RaffelBM	CD38.x	694
MPP	RaffelBM	CD38.x	327
CLP	RaffelBM	CD38.x	660
GMP	RaffelBM	CD38.x	651
MEP	RaffelBM	CD38.x	717
MLP	RaffelBM	CD38.x	361
MEP	RaffelBM	CD38.x	648
MEP	RaffelBM	CD38.x	438
MEP	RaffelBM	CD38.x	664
MEP	RaffelBM	CD38.x	601
GMP	RaffelBM	CD38.x	668
MEP	RaffelBM	CD38.x	517
CLP	RaffelBM	CD38.x	851
CLP	RaffelBM	CD38.x	1020
MEP	RaffelBM	CD38.x	541
GMP	RaffelBM	CD38.x	731
CLP	RaffelBM	CD38.x	785
MPP	RaffelBM	CD38.x	300
GMP	RaffelBM	CD38.x	467
CLP	RaffelBM	CD38.x	842
MEP	RaffelBM	CD38.x	557
MEP	RaffelBM	CD38.x	660
MEP	RaffelBM	CD38.x	589
CLP	RaffelBM	CD38.x	1020
MEP	RaffelBM	CD38.x	669
MEP	RaffelBM	CD38.x	469
GMP	RaffelBM	CD38.x	695
MEP	RaffelBM	CD38.x	688
CLP	RaffelBM	CD38.x	1019
MEP	RaffelBM	CD38.x	725
GMP	RaffelBM	CD38.x	674
MEP	RaffelBM	CD38.x	705
MEP	RaffelBM	CD38.x	606
MEP	RaffelBM	CD38.x	509
MEP	RaffelBM	CD38.x	627
GMP	RaffelBM	CD38.x	798
other	RaffelBM	CD38.x	459
MEP	RaffelBM	CD38.x	488
CLP	RaffelBM	CD38.x	756
MEP	RaffelBM	CD38.x	581
CLP	RaffelBM	CD38.x	660
MEP	RaffelBM	CD38.x	510
GMP	RaffelBM	CD38.x	691
GMP	RaffelBM	CD38.x	569
GMP	RaffelBM	CD38.x	718
MPP	RaffelBM	CD38.x	246
MEP	RaffelBM	CD38.x	717
MEP	RaffelBM	CD38.x	627
GMP	RaffelBM	CD38.x	542
MPP	RaffelBM	CD38.x	401
MEP	RaffelBM	CD38.x	702
GMP	RaffelBM	CD38.x	540
CLP	RaffelBM	CD38.x	789
MPP	RaffelBM	CD38.x	301
MEP	RaffelBM	CD38.x	746
GMP	RaffelBM	CD38.x	730
CLP	RaffelBM	CD38.x	1020
CLP	RaffelBM	CD38.x	806
MEP	RaffelBM	CD38.x	704
MLP	RaffelBM	CD38.x	419
HSC	RaffelBM	CD38.x	297
MEP	RaffelBM	CD38.x	451
MEP	RaffelBM	CD38.x	662
MEP	RaffelBM	CD38.x	551
MEP	RaffelBM	CD38.x	467
HSC	RaffelBM	CD38.x	220
GMP	RaffelBM	CD38.x	611
GMP	RaffelBM	CD38.x	978
MEP	RaffelBM	CD38.x	681
CLP	RaffelBM	CD38.x	809
CLP	RaffelBM	CD38.x	742
CLP	RaffelBM	CD38.x	742
CLP	RaffelBM	CD38.x	1020
CLP	RaffelBM	CD38.x	1019
MEP	RaffelBM	CD38.x	454
MEP	RaffelBM	CD38.x	726
CLP	RaffelBM	CD38.x	798
MEP	RaffelBM	CD38.x	474
MEP	RaffelBM	CD38.x	705
MPP	RaffelBM	CD38.x	251
MEP	RaffelBM	CD38.x	697
MEP	RaffelBM	CD38.x	650
CLP	RaffelBM	CD38.x	1017
MEP	RaffelBM	CD38.x	987
MEP	RaffelBM	CD38.x	549
MPP	RaffelBM	CD38.x	354
CLP	RaffelBM	CD38.x	759
MEP	RaffelBM	CD38.x	439
MEP	RaffelBM	CD38.x	1022
MEP	RaffelBM	CD38.x	485
MEP	RaffelBM	CD38.x	571
CLP	RaffelBM	CD38.x	817
MEP	RaffelBM	CD38.x	550
GMP	RaffelBM	CD38.x	622
CLP	RaffelBM	CD38.x	760
CLP	RaffelBM	CD38.x	794
GMP	RaffelBM	CD38.x	448
MEP	RaffelBM	CD38.x	683
MEP	RaffelBM	CD38.x	503
MPP	RaffelBM	CD38.x	220
CLP	RaffelBM	CD38.x	782
MEP	RaffelBM	CD38.x	698
CLP	RaffelBM	CD38.x	747
MEP	RaffelBM	CD38.x	635
CLP	RaffelBM	CD38.x	775
MEP	RaffelBM	CD38.x	682
GMP	RaffelBM	CD38.x	720
GMP	RaffelBM	CD38.x	758
CLP	RaffelBM	CD38.x	775
MEP	RaffelBM	CD38.x	510
MLP	RaffelBM	CD38.x	246
CLP	RaffelBM	CD38.x	1016
MEP	RaffelBM	CD38.x	664
GMP	RaffelBM	CD38.x	692
MPP	RaffelBM	CD38.x	202
GMP	RaffelBM	CD38.x	745
CLP	RaffelBM	CD38.x	1019
MEP	RaffelBM	CD38.x	641
CLP	RaffelBM	CD38.x	794
MEP	RaffelBM	CD38.x	673
MEP	RaffelBM	CD38.x	673
MEP	RaffelBM	CD38.x	650
CLP	RaffelBM	CD38.x	731
CLP	RaffelBM	CD38.x	804
MPP	RaffelBM	CD38.x	216
MEP	RaffelBM	CD38.x	685
CLP	RaffelBM	CD38.x	695
MEP	RaffelBM	CD38.x	618
GMP	RaffelBM	CD38.x	754
MEP	RaffelBM	CD38.x	668
MEP	RaffelBM	CD38.x	555
MEP	RaffelBM	CD38.x	426
MEP	RaffelBM	CD38.x	670
GMP	RaffelBM	CD38.x	731
MEP	RaffelBM	CD38.x	705
GMP	RaffelBM	CD38.x	995
MEP	RaffelBM	CD38.x	636
GMP	RaffelBM	CD38.x	598
MEP	RaffelBM	CD38.x	554
MEP	RaffelBM	CD38.x	562
MEP	RaffelBM	CD38.x	575
MEP	RaffelBM	CD38.x	746
MEP	RaffelBM	CD38.x	664
GMP	RaffelBM	CD38.x	643
CLP	RaffelBM	CD38.x	1018
CLP	RaffelBM	CD38.x	776
CLP	RaffelBM	CD38.x	876
GMP	RaffelBM	CD38.x	777
GMP	RaffelBM	CD38.x	731
CLP	RaffelBM	CD38.x	748
MEP	RaffelBM	CD38.x	649
CLP	RaffelBM	CD38.x	810
CLP	RaffelBM	CD38.x	1022
CLP	RaffelBM	CD38.x	745
MEP	RaffelBM	CD38.x	480
GMP	RaffelBM	CD38.x	699
MEP	RaffelBM	CD38.x	444
MPP	RaffelBM	CD38.x	258
GMP	RaffelBM	CD38.x	697
CLP	RaffelBM	CD38.x	773
MEP	RaffelBM	CD38.x	465
HSC	RaffelBM	CD38.x	380
CLP	RaffelBM	CD38.x	1019
MEP	RaffelBM	CD38.x	475
MPP	RaffelBM	CD38.x	410
MEP	RaffelBM	CD38.x	467
MEP	RaffelBM	CD38.x	587
MEP	RaffelBM	CD38.x	635
MPP	RaffelBM	CD38.x	313
CLP	RaffelBM	CD38.x	650
MPP	RaffelBM	CD38.x	393
MEP	RaffelBM	CD38.x	586
CLP	RaffelBM	CD38.x	796
MEP	RaffelBM	CD38.x	605
GMP	RaffelBM	CD38.x	638
MEP	RaffelBM	CD38.x	527
GMP	RaffelBM	CD38.x	859
HSC	RaffelBM	CD38.x	375
MEP	RaffelBM	CD38.x	850
CLP	RaffelBM	CD38.x	1021
MPP	RaffelBM	CD38.x	331
MEP	RaffelBM	CD38.x	571
MEP	RaffelBM	CD38.x	644
CLP	RaffelBM	CD38.x	624
MEP	RaffelBM	CD38.x	581
MEP	RaffelBM	CD38.x	697
MEP	RaffelBM	CD38.x	495
MEP	RaffelBM	CD38.x	450
MEP	RaffelBM	CD38.x	779
GMP	RaffelBM	CD38.x	445
MLP	RaffelBM	CD38.x	295
MEP	RaffelBM	CD38.x	542
CLP	RaffelBM	CD38.x	793
GMP	RaffelBM	CD38.x	555
GMP	RaffelBM	CD38.x	737
MEP	RaffelBM	CD38.x	691
MEP	RaffelBM	CD38.x	525
MEP	RaffelBM	CD38.x	769
MEP	RaffelBM	CD38.x	563
GMP	RaffelBM	CD38.x	552
MEP	RaffelBM	CD38.x	493
MEP	RaffelBM	CD38.x	663
MEP	RaffelBM	CD38.x	476
MEP	RaffelBM	CD38.x	506
HSC	RaffelBM	CD38.x	401
MEP	RaffelBM	CD38.x	722
MLP	RaffelBM	CD38.x	363
MEP	RaffelBM	CD38.x	533
MEP	RaffelBM	CD38.x	499
MEP	RaffelBM	CD38.x	718
MEP	RaffelBM	CD38.x	549
MEP	RaffelBM	CD38.x	442
CLP	RaffelBM	CD38.x	820
GMP	RaffelBM	CD38.x	577
MLP	RaffelBM	CD38.x	326
CLP	RaffelBM	CD38.x	1021
MEP	RaffelBM	CD38.x	652
MEP	RaffelBM	CD38.x	666
MEP	RaffelBM	CD38.x	1022
MEP	RaffelBM	CD38.x	477
MEP	RaffelBM	CD38.x	961
MEP	RaffelBM	CD38.x	630
MEP	RaffelBM	CD38.x	559
MEP	RaffelBM	CD38.x	624
MEP	RaffelBM	CD38.x	635
MEP	RaffelBM	CD38.x	645
GMP	RaffelBM	CD38.x	702
GMP	RaffelBM	CD38.x	650
MEP	RaffelBM	CD38.x	685
MEP	RaffelBM	CD38.x	647
CLP	RaffelBM	CD38.x	836
MEP	RaffelBM	CD38.x	523
MEP	RaffelBM	CD38.x	685
MEP	RaffelBM	CD38.x	551
MEP	RaffelBM	CD38.x	553
MPP	RaffelBM	CD38.x	383
MEP	RaffelBM	CD38.x	713
GMP	RaffelBM	CD38.x	479
CLP	RaffelBM	CD38.x	1019
CLP	RaffelBM	CD38.x	1020
MEP	RaffelBM	CD38.x	481
MEP	RaffelBM	CD38.x	725
MPP	RaffelBM	CD38.x	361
GMP	RaffelBM	CD38.x	492
MEP	RaffelBM	CD38.x	420
MEP	RaffelBM	CD38.x	735
MEP	RaffelBM	CD38.x	518
MEP	RaffelBM	CD38.x	713
MEP	RaffelBM	CD38.x	487
MLP	RaffelBM	CD38.x	292
MLP	RaffelBM	CD38.x	405
MEP	RaffelBM	CD38.x	522
GMP	RaffelBM	CD38.x	1008
GMP	RaffelBM	CD38.x	725
MEP	RaffelBM	CD38.x	606
MEP	RaffelBM	CD38.x	752
GMP	RaffelBM	CD38.x	668
MEP	RaffelBM	CD38.x	545
MEP	RaffelBM	CD38.x	623
MPP	RaffelBM	CD38.x	351
MEP	RaffelBM	CD38.x	685
MPP	RaffelBM	CD38.x	297
GMP	RaffelBM	CD38.x	657
MEP	RaffelBM	CD38.x	719
CLP	RaffelBM	CD38.x	800
MPP	RaffelBM	CD38.x	391
MEP	RaffelBM	CD38.x	539
MEP	RaffelBM	CD38.x	704
CLP	RaffelBM	CD38.x	457
GMP	RaffelBM	CD38.x	555
MEP	RaffelBM	CD38.x	622
MEP	RaffelBM	CD38.x	533
MEP	RaffelBM	CD38.x	553
MEP	RaffelBM	CD38.x	694
MEP	RaffelBM	CD38.x	553
CLP	RaffelBM	CD38.x	827
MLP	RaffelBM	CD38.x	415
MEP	RaffelBM	CD38.x	544
CLP	RaffelBM	CD38.x	1021
HSC	RaffelBM	CD38.x	403
MEP	RaffelBM	CD38.x	722
MEP	RaffelBM	CD38.x	425
MEP	RaffelBM	CD38.x	442
MEP	RaffelBM	CD38.x	531
MPP	RaffelBM	CD38.x	358
GMP	RaffelBM	CD38.x	581
MEP	RaffelBM	CD38.x	626
MEP	RaffelBM	CD38.x	441
MEP	RaffelBM	CD38.x	571
GMP	RaffelBM	CD38.x	723
GMP	RaffelBM	CD38.x	445
CLP	RaffelBM	CD38.x	772
CLP	RaffelBM	CD38.x	722
CLP	RaffelBM	CD38.x	695
GMP	RaffelBM	CD38.x	620
MEP	RaffelBM	CD38.x	645
MEP	RaffelBM	CD38.x	694
MEP	RaffelBM	CD38.x	584
GMP	RaffelBM	CD38.x	449
MLP	RaffelBM	CD38.x	248
MEP	RaffelBM	CD38.x	450
GMP	RaffelBM	CD38.x	506
MLP	RaffelBM	CD38.x	288
GMP	RaffelBM	CD38.x	674
CLP	RaffelBM	CD38.x	760
GMP	RaffelBM	CD38.x	830
MEP	RaffelBM	CD38.x	450
GMP	RaffelBM	CD38.x	677
MPP	RaffelBM	CD38.x	282
MEP	RaffelBM	CD38.x	642
GMP	RaffelBM	CD38.x	672
MEP	RaffelBM	CD38.x	680
MEP	RaffelBM	CD38.x	687
CLP	RaffelBM	CD38.x	1019
MEP	RaffelBM	CD38.x	602
MEP	RaffelBM	CD38.x	615
MEP	RaffelBM	CD38.x	699
MEP	RaffelBM	CD38.x	632
MEP	RaffelBM	CD38.x	607
CLP	RaffelBM	CD38.x	760
MEP	RaffelBM	CD38.x	634
CLP	RaffelBM	CD38.x	748
MEP	RaffelBM	CD38.x	757
MPP	RaffelBM	CD38.x	289
MEP	RaffelBM	CD38.x	618
GMP	RaffelBM	CD38.x	707
MEP	RaffelBM	CD38.x	678
MEP	RaffelBM	CD38.x	542
CLP	RaffelBM	CD38.x	790
MPP	RaffelBM	CD38.x	328
HSC	RaffelBM	CD38.x	325
MEP	RaffelBM	CD38.x	565
MEP	RaffelBM	CD38.x	450
MEP	RaffelBM	CD38.x	618
GMP	RaffelBM	CD38.x	566
GMP	RaffelBM	CD38.x	524
CLP	RaffelBM	CD38.x	1020
MEP	RaffelBM	CD38.x	548
MEP	RaffelBM	CD38.x	518
GMP	RaffelBM	CD38.x	650
MEP	RaffelBM	CD38.x	763
GMP	RaffelBM	CD38.x	652
GMP	RaffelBM	CD38.x	569
MEP	RaffelBM	CD38.x	695
CLP	RaffelBM	CD38.x	807
MEP	RaffelBM	CD38.x	440
MEP	RaffelBM	CD38.x	671
MEP	RaffelBM	CD38.x	791
MEP	RaffelBM	CD38.x	632
GMP	RaffelBM	CD38.x	749
CLP	RaffelBM	CD38.x	696
CLP	RaffelBM	CD38.x	1017
HSC	RaffelBM	CD38.x	384
CLP	RaffelBM	CD38.x	825
MEP	RaffelBM	CD38.x	605
MEP	RaffelBM	CD38.x	635
CLP	RaffelBM	CD38.x	842
GMP	RaffelBM	CD38.x	709
MEP	RaffelBM	CD38.x	793
MEP	RaffelBM	CD38.x	592
MEP	RaffelBM	CD38.x	664
MEP	RaffelBM	CD38.x	499
MPP	RaffelBM	CD38.x	371
MLP	RaffelBM	CD38.x	416
MEP	RaffelBM	CD38.x	577
MEP	RaffelBM	CD38.x	828
MEP	RaffelBM	CD38.x	523
MPP	RaffelBM	CD38.x	358
CLP	RaffelBM	CD38.x	1021
GMP	RaffelBM	CD38.x	850
MEP	RaffelBM	CD38.x	513
MEP	RaffelBM	CD38.x	472
CLP	RaffelBM	CD38.x	769
MEP	RaffelBM	CD38.x	675
MEP	RaffelBM	CD38.x	466
GMP	RaffelBM	CD38.x	551
MEP	RaffelBM	CD38.x	688
CLP	RaffelBM	CD38.x	710
GMP	RaffelBM	CD38.x	664
MPP	RaffelBM	CD38.x	380
MEP	RaffelBM	CD38.x	625
MEP	RaffelBM	CD38.x	527
CLP	RaffelBM	CD38.x	823
MPP	RaffelBM	CD38.x	407
MEP	RaffelBM	CD38.x	698
MPP	RaffelBM	CD38.x	349
MEP	RaffelBM	CD38.x	718
MPP	RaffelBM	CD38.x	349
MEP	RaffelBM	CD38.x	623
CLP	RaffelBM	CD38.x	780
MPP	RaffelBM	CD38.x	389
GMP	RaffelBM	CD38.x	655
MEP	RaffelBM	CD38.x	488
MEP	RaffelBM	CD38.x	564
GMP	RaffelBM	CD38.x	668
GMP	RaffelBM	CD38.x	663
CLP	RaffelBM	CD38.x	750
CLP	RaffelBM	CD38.x	772
GMP	RaffelBM	CD38.x	502
MEP	RaffelBM	CD38.x	564
CLP	RaffelBM	CD38.x	1021
GMP	RaffelBM	CD38.x	707
GMP	RaffelBM	CD38.x	530
CLP	RaffelBM	CD38.x	888
GMP	RaffelBM	CD38.x	696
MEP	RaffelBM	CD38.x	540
CLP	RaffelBM	CD38.x	817
CLP	RaffelBM	CD38.x	783
MEP	RaffelBM	CD38.x	508
CLP	RaffelBM	CD38.x	998
GMP	RaffelBM	CD38.x	752
MEP	RaffelBM	CD38.x	464
MEP	RaffelBM	CD38.x	560
MEP	RaffelBM	CD38.x	462
GMP	RaffelBM	CD38.x	690
CLP	RaffelBM	CD38.x	806
MEP	RaffelBM	CD38.x	670
MPP	RaffelBM	CD38.x	306
GMP	RaffelBM	CD38.x	627
GMP	RaffelBM	CD38.x	659
CLP	RaffelBM	CD38.x	719
MEP	RaffelBM	CD38.x	598
MEP	RaffelBM	CD38.x	613
MEP	RaffelBM	CD38.x	583
HSC	RaffelBM	CD38.x	418
MEP	RaffelBM	CD38.x	995
MPP	RaffelBM	CD38.x	332
GMP	RaffelBM	CD38.x	615
MEP	RaffelBM	CD38.x	554
MEP	RaffelBM	CD38.x	629
GMP	RaffelBM	CD38.x	666
HSC	RaffelBM	CD38.x	388
MPP	RaffelBM	CD38.x	340
MEP	RaffelBM	CD38.x	692
MEP	RaffelBM	CD38.x	718
GMP	RaffelBM	CD38.x	742
MPP	RaffelBM	CD38.x	400
MEP	RaffelBM	CD38.x	665
GMP	RaffelBM	CD38.x	639
MEP	RaffelBM	CD38.x	538
MPP	RaffelBM	CD38.x	411
MEP	RaffelBM	CD38.x	440
GMP	RaffelBM	CD38.x	757
MEP	RaffelBM	CD38.x	607
MEP	RaffelBM	CD38.x	424
MEP	RaffelBM	CD38.x	703
MEP	RaffelBM	CD38.x	690
MEP	RaffelBM	CD38.x	632
GMP	RaffelBM	CD38.x	795
CLP	RaffelBM	CD38.x	1019
MEP	RaffelBM	CD38.x	678
GMP	RaffelBM	CD38.x	549
HSC	RaffelBM	CD38.x	273
CLP	RaffelBM	CD38.x	807
MEP	RaffelBM	CD38.x	473
CLP	RaffelBM	CD38.x	845
MEP	RaffelBM	CD38.x	737
CLP	RaffelBM	CD38.x	726
GMP	RaffelBM	CD38.x	618
GMP	RaffelBM	CD38.x	549
MEP	RaffelBM	CD38.x	742
CLP	RaffelBM	CD38.x	713
GMP	RaffelBM	CD38.x	598
MEP	RaffelBM	CD38.x	583
MPP	RaffelBM	CD38.x	288
MPP	RaffelBM	CD38.x	371
MEP	RaffelBM	CD38.x	682
MEP	RaffelBM	CD38.x	639
MEP	RaffelBM	CD38.x	577
MEP	RaffelBM	CD38.x	470
MEP	RaffelBM	CD38.x	456
CLP	RaffelBM	CD38.x	1020
MPP	RaffelBM	CD38.x	260
MLP	RaffelBM	CD38.x	372
MEP	RaffelBM	CD38.x	597
GMP	RaffelBM	CD38.x	672
MEP	RaffelBM	CD38.x	682
GMP	RaffelBM	CD38.x	940
MEP	RaffelBM	CD38.x	646
GMP	RaffelBM	CD38.x	653
GMP	RaffelBM	CD38.x	660
GMP	RaffelBM	CD38.x	551
MEP	RaffelBM	CD38.x	449
GMP	RaffelBM	CD38.x	723
MEP	RaffelBM	CD38.x	520
MEP	RaffelBM	CD38.x	875
MPP	RaffelBM	CD38.x	291
GMP	RaffelBM	CD38.x	656
CLP	RaffelBM	CD38.x	737
MEP	RaffelBM	CD38.x	611
MEP	RaffelBM	CD38.x	624
MEP	RaffelBM	CD38.x	521
MEP	RaffelBM	CD38.x	692
MEP	RaffelBM	CD38.x	540
MEP	RaffelBM	CD38.x	532
MEP	RaffelBM	CD38.x	746
MPP	RaffelBM	CD38.x	216
MPP	RaffelBM	CD38.x	284
MEP	RaffelBM	CD38.x	682
MEP	RaffelBM	CD38.x	633
GMP	RaffelBM	CD38.x	642
MEP	RaffelBM	CD38.x	660
MEP	RaffelBM	CD38.x	558
MEP	RaffelBM	CD38.x	595
MEP	RaffelBM	CD38.x	676
MEP	RaffelBM	CD38.x	551
MEP	RaffelBM	CD38.x	745
GMP	RaffelBM	CD38.x	557
MEP	RaffelBM	CD38.x	603
MPP	RaffelBM	CD38.x	287
MEP	RaffelBM	CD38.x	584
GMP	RaffelBM	CD38.x	690
GMP	RaffelBM	CD38.x	487
CLP	RaffelBM	CD38.x	1020
MEP	RaffelBM	CD38.x	702
MEP	RaffelBM	CD38.x	711
GMP	RaffelBM	CD38.x	683
MEP	RaffelBM	CD38.x	504
CLP	RaffelBM	CD38.x	1017
MPP	RaffelBM	CD38.x	386
MEP	RaffelBM	CD38.x	641
MEP	RaffelBM	CD38.x	677
GMP	RaffelBM	CD38.x	600
CLP	RaffelBM	CD38.x	1020
GMP	RaffelBM	CD38.x	754
MEP	RaffelBM	CD38.x	698
GMP	RaffelBM	CD38.x	734
MEP	RaffelBM	CD38.x	706
MEP	RaffelBM	CD38.x	554
CLP	RaffelBM	CD38.x	1020
MEP	RaffelBM	CD38.x	636
MEP	RaffelBM	CD38.x	592
MEP	RaffelBM	CD38.x	698
GMP	RaffelBM	CD38.x	773
MEP	RaffelBM	CD38.x	661
GMP	RaffelBM	CD38.x	532
MEP	RaffelBM	CD38.x	546
MEP	RaffelBM	CD38.x	560
GMP	RaffelBM	CD38.x	772
CLP	RaffelBM	CD38.x	688
GMP	RaffelBM	CD38.x	644
GMP	RaffelBM	CD38.x	678
MLP	RaffelBM	CD38.x	345
GMP	RaffelBM	CD38.x	612
MEP	RaffelBM	CD38.x	535
MEP	RaffelBM	CD38.x	546
MEP	RaffelBM	CD38.x	457
MPP	RaffelBM	CD38.x	247
GMP	RaffelBM	CD38.x	698
GMP	RaffelBM	CD38.x	979
MEP	RaffelBM	CD38.x	634
GMP	RaffelBM	CD38.x	740
MEP	RaffelBM	CD38.x	1022
MEP	RaffelBM	CD38.x	651
MEP	RaffelBM	CD38.x	432
CLP	RaffelBM	CD38.x	736
MPP	RaffelBM	CD38.x	277
MLP	RaffelBM	CD38.x	345
HSC	RaffelBM	CD38.x	327
CLP	RaffelBM	CD38.x	823
MPP	RaffelBM	CD38.x	277
MEP	RaffelBM	CD38.x	657
MPP	RaffelBM	CD38.x	237
MPP	RaffelBM	CD38.x	248
CLP	RaffelBM	CD38.x	820
GMP	RaffelBM	CD38.x	712
MEP	RaffelBM	CD38.x	631
MEP	RaffelBM	CD38.x	460
MPP	RaffelBM	CD38.x	306
GMP	RaffelBM	CD38.x	667
MEP	RaffelBM	CD38.x	466
MEP	RaffelBM	CD38.x	674
MEP	RaffelBM	CD38.x	986
MEP	RaffelBM	CD38.x	541
MEP	RaffelBM	CD38.x	593
MEP	RaffelBM	CD38.x	482
CLP	RaffelBM	CD38.x	1021
MEP	RaffelBM	CD38.x	428
GMP	RaffelBM	CD38.x	500
CLP	RaffelBM	CD38.x	553
MEP	RaffelBM	CD38.x	648
GMP	RaffelBM	CD38.x	592
GMP	RaffelBM	CD38.x	631
MEP	RaffelBM	CD38.x	566
CLP	RaffelBM	CD38.x	1021
MPP	RaffelBM	CD38.x	339
MLP	RaffelBM	CD38.x	405
MPP	RaffelBM	CD38.x	337
MEP	RaffelBM	CD38.x	670
MEP	RaffelBM	CD38.x	679
MPP	RaffelBM	CD38.x	304
MEP	RaffelBM	CD38.x	493
MEP	RaffelBM	CD38.x	462
MEP	RaffelBM	CD38.x	604
MEP	RaffelBM	CD38.x	629
HSC	RaffelBM	CD38.x	391
MPP	RaffelBM	CD38.x	261
MEP	RaffelBM	CD38.x	633
CLP	RaffelBM	CD38.x	949
CLP	RaffelBM	CD38.x	632
GMP	RaffelBM	CD38.x	554
GMP	RaffelBM	CD38.x	453
CLP	RaffelBM	CD38.x	1021
MEP	RaffelBM	CD38.x	566
GMP	RaffelBM	CD38.x	485
MPP	RaffelBM	CD38.x	329
MEP	RaffelBM	CD38.x	608
MEP	RaffelBM	CD38.x	571
MEP	RaffelBM	CD38.x	546
MEP	RaffelBM	CD38.x	605
GMP	RaffelBM	CD38.x	762
HSC	RaffelBM	CD38.x	346
MEP	RaffelBM	CD38.x	543
MPP	RaffelBM	CD38.x	341
MEP	RaffelBM	CD38.x	508
MPP	RaffelBM	CD38.x	382
MEP	RaffelBM	CD38.x	699
MEP	RaffelBM	CD38.x	636
MEP	RaffelBM	CD38.x	682
GMP	RaffelBM	CD38.x	738
MPP	RaffelBM	CD38.x	198
MEP	RaffelBM	CD38.x	470
MEP	RaffelBM	CD38.x	531
GMP	RaffelBM	CD38.x	559
MEP	RaffelBM	CD38.x	606
CLP	RaffelBM	CD38.x	804
MLP	RaffelBM	CD38.x	384
GMP	RaffelBM	CD38.x	596
MEP	RaffelBM	CD38.x	494
CLP	RaffelBM	CD38.x	709
CLP	RaffelBM	CD38.x	419
CLP	RaffelBM	CD38.x	567
MEP	RaffelBM	CD38.x	492
CLP	RaffelBM	CD38.x	1017
MEP	RaffelBM	CD38.x	979
MEP	RaffelBM	CD38.x	615
CLP	RaffelBM	CD38.x	763
MEP	RaffelBM	CD38.x	696
MEP	RaffelBM	CD38.x	493
MEP	RaffelBM	CD38.x	521
MEP	RaffelBM	CD38.x	530
MEP	RaffelBM	CD38.x	750
MEP	RaffelBM	CD38.x	555
GMP	RaffelBM	CD38.x	470
MPP	RaffelBM	CD38.x	384
GMP	RaffelBM	CD38.x	739
MEP	RaffelBM	CD38.x	637
MEP	RaffelBM	CD38.x	693
GMP	RaffelBM	CD38.x	611
CLP	RaffelBM	CD38.x	658
CLP	RaffelBM	CD38.x	1021
CLP	RaffelBM	CD38.x	775
MEP	RaffelBM	CD38.x	483
MEP	RaffelBM	CD38.x	518
CLP	RaffelBM	CD38.x	503
MPP	RaffelBM	CD38.x	410
GMP	RaffelBM	CD38.x	590
GMP	RaffelBM	CD38.x	624
MEP	RaffelBM	CD38.x	678
MEP	RaffelBM	CD38.x	482
GMP	RaffelBM	CD38.x	799
GMP	RaffelBM	CD38.x	506
MEP	RaffelBM	CD38.x	653
MEP	RaffelBM	CD38.x	698
MEP	RaffelBM	CD38.x	476
MPP	RaffelBM	CD38.x	368
MEP	RaffelBM	CD38.x	511
MEP	RaffelBM	CD38.x	503
CLP	RaffelBM	CD38.x	746
MPP	RaffelBM	CD38.x	372
MEP	RaffelBM	CD38.x	577
GMP	RaffelBM	CD38.x	814
HSC	RaffelBM	CD38.x	230
HSC	RaffelBM	CD38.x	283
MEP	RaffelBM	CD38.x	643
HSC	RaffelBM	CD38.x	343
MEP	RaffelBM	CD38.x	579
MEP	RaffelBM	CD38.x	494
GMP	RaffelBM	CD38.x	610
MEP	RaffelBM	CD38.x	533
MEP	RaffelBM	CD38.x	437
GMP	RaffelBM	CD38.x	612
MPP	RaffelBM	CD38.x	347
CLP	RaffelBM	CD38.x	1017
MEP	RaffelBM	CD38.x	514
CLP	RaffelBM	CD38.x	667
MEP	RaffelBM	CD38.x	672
MPP	RaffelBM	CD38.x	399
MEP	RaffelBM	CD38.x	691
MLP	RaffelBM	CD38.x	384
MEP	RaffelBM	CD38.x	534
MEP	RaffelBM	CD38.x	455
MEP	RaffelBM	CD38.x	523
MEP	RaffelBM	CD38.x	468
CLP	RaffelBM	CD38.x	769
MEP	RaffelBM	CD38.x	513
MEP	RaffelBM	CD38.x	733
GMP	RaffelBM	CD38.x	453
MEP	RaffelBM	CD38.x	673
MPP	RaffelBM	CD38.x	413
GMP	RaffelBM	CD38.x	624
MEP	RaffelBM	CD38.x	559
MPP	RaffelBM	CD38.x	253
MEP	RaffelBM	CD38.x	529
GMP	RaffelBM	CD38.x	1004
MEP	RaffelBM	CD38.x	514
MPP	RaffelBM	CD38.x	352
CLP	RaffelBM	CD38.x	647
GMP	RaffelBM	CD38.x	820
GMP	RaffelBM	CD38.x	492
MEP	RaffelBM	CD38.x	427
CLP	RaffelBM	CD38.x	830
GMP	RaffelBM	CD38.x	727
GMP	RaffelBM	CD38.x	743
MEP	RaffelBM	CD38.x	546
CLP	RaffelBM	CD38.x	675
CLP	RaffelBM	CD38.x	813
CLP	RaffelBM	CD38.x	1022
MPP	RaffelBM	CD38.x	404
MEP	RaffelBM	CD38.x	693
MEP	RaffelBM	CD38.x	548
MEP	RaffelBM	CD38.x	475
CLP	RaffelBM	CD38.x	807
MEP	RaffelBM	CD38.x	431
MEP	RaffelBM	CD38.x	630
MLP	RaffelBM	CD38.x	410
other	RaffelBM	CD38.x	635
MPP	RaffelBM	CD38.x	413
MEP	RaffelBM	CD38.x	518
GMP	RaffelBM	CD38.x	442
MEP	RaffelBM	CD38.x	649
GMP	RaffelBM	CD38.x	856
GMP	RaffelBM	CD38.x	1005
GMP	RaffelBM	CD38.x	643
MEP	RaffelBM	CD38.x	554
MEP	RaffelBM	CD38.x	657
MEP	RaffelBM	CD38.x	674
GMP	RaffelBM	CD38.x	1001
MEP	RaffelBM	CD38.x	656
GMP	RaffelBM	CD38.x	826
CLP	RaffelBM	CD38.x	1022
MEP	RaffelBM	CD38.x	537
CLP	RaffelBM	CD38.x	1017
MEP	RaffelBM	CD38.x	460
MEP	RaffelBM	CD38.x	607
GMP	RaffelBM	CD38.x	775
MEP	RaffelBM	CD38.x	672
CLP	RaffelBM	CD38.x	779
MEP	RaffelBM	CD38.x	959
MEP	RaffelBM	CD38.x	715
MEP	RaffelBM	CD38.x	628
MPP	RaffelBM	CD38.x	267
MEP	RaffelBM	CD38.x	575
MEP	RaffelBM	CD38.x	569
GMP	RaffelBM	CD38.x	762
MEP	RaffelBM	CD38.x	694
GMP	RaffelBM	CD38.x	655
MEP	RaffelBM	CD38.x	479
CLP	RaffelBM	CD38.x	1022
MEP	RaffelBM	CD38.x	501
MLP	RaffelBM	CD38.x	409
GMP	RaffelBM	CD38.x	683
MEP	RaffelBM	CD38.x	583
GMP	RaffelBM	CD38.x	638
GMP	RaffelBM	CD38.x	698
CLP	RaffelBM	CD38.x	679
MEP	RaffelBM	CD38.x	466
MPP	RaffelBM	CD38.x	370
MEP	RaffelBM	CD38.x	576
MEP	RaffelBM	CD38.x	756
GMP	RaffelBM	CD38.x	613
MPP	RaffelBM	CD38.x	358
CLP	RaffelBM	CD38.x	807
MEP	RaffelBM	CD38.x	466
GMP	RaffelBM	CD38.x	695
CLP	RaffelBM	CD38.x	794
MPP	RaffelBM	CD38.x	251
GMP	RaffelBM	CD38.x	687
GMP	RaffelBM	CD38.x	641
MEP	RaffelBM	CD38.x	657
MEP	RaffelBM	CD38.x	668
MEP	RaffelBM	CD38.x	590
MEP	RaffelBM	CD38.x	755
CLP	RaffelBM	CD38.x	731
CLP	RaffelBM	CD38.x	754
MEP	RaffelBM	CD38.x	541
MEP	RaffelBM	CD38.x	674
GMP	RaffelBM	CD38.x	815
HSC	RaffelBM	CD38.x	334
MEP	RaffelBM	CD38.x	568
CLP	RaffelBM	CD38.x	1020
MEP	RaffelBM	CD38.x	642
MEP	RaffelBM	CD38.x	456
GMP	RaffelBM	CD38.x	952
MEP	RaffelBM	CD38.x	457
MEP	RaffelBM	CD38.x	650
MEP	RaffelBM	CD38.x	491
CLP	RaffelBM	CD38.x	716
GMP	RaffelBM	CD38.x	578
MEP	RaffelBM	CD38.x	468
MEP	RaffelBM	CD38.x	607
GMP	RaffelBM	CD38.x	730
MEP	RaffelBM	CD38.x	511
GMP	RaffelBM	CD38.x	647
GMP	RaffelBM	CD38.x	643
MEP	RaffelBM	CD38.x	499
GMP	RaffelBM	CD38.x	615
CLP	RaffelBM	CD38.x	793
CLP	RaffelBM	CD38.x	757
GMP	RaffelBM	CD38.x	490
CLP	RaffelBM	CD38.x	777
GMP	RaffelBM	CD38.x	894
MEP	RaffelBM	CD38.x	736
MEP	RaffelBM	CD38.x	677
MPP	RaffelBM	CD38.x	414
MEP	RaffelBM	CD38.x	661
MEP	RaffelBM	CD38.x	609
MEP	RaffelBM	CD38.x	511
MEP	RaffelBM	CD38.x	542
CLP	RaffelBM	CD38.x	1020
GMP	RaffelBM	CD38.x	488
MEP	RaffelBM	CD38.x	646
CLP	RaffelBM	CD38.x	719
MEP	RaffelBM	CD38.x	692
GMP	RaffelBM	CD38.x	569
MPP	RaffelBM	CD38.x	209
GMP	RaffelBM	CD38.x	618
MEP	RaffelBM	CD38.x	553
MPP	RaffelBM	CD38.x	412
GMP	RaffelBM	CD38.x	565
GMP	RaffelBM	CD38.x	560
GMP	RaffelBM	CD38.x	519
MEP	RaffelBM	CD38.x	649
GMP	RaffelBM	CD38.x	817
MEP	RaffelBM	CD38.x	684
MEP	RaffelBM	CD38.x	575
MEP	RaffelBM	CD38.x	656
CLP	RaffelBM	CD38.x	771
GMP	RaffelBM	CD38.x	657
MEP	RaffelBM	CD38.x	543
CLP	RaffelBM	CD38.x	1018
MPP	RaffelBM	CD38.x	379
GMP	RaffelBM	CD38.x	545
GMP	RaffelBM	CD38.x	540
MEP	RaffelBM	CD38.x	546
MEP	RaffelBM	CD38.x	519
MPP	RaffelBM	CD38.x	408
MEP	RaffelBM	CD38.x	499
CLP	RaffelBM	CD38.x	1020
MPP	RaffelBM	CD38.x	212
CLP	RaffelBM	CD38.x	797
GMP	RaffelBM	CD38.x	588
MLP	RaffelBM	CD38.x	356
HSC	RaffelBM	CD38.x	324
GMP	RaffelBM	CD38.x	713
MEP	RaffelBM	CD38.x	451
MPP	RaffelBM	CD38.x	243
MEP	RaffelBM	CD38.x	686
GMP	RaffelBM	CD38.x	669
CLP	RaffelBM	CD38.x	1019
MEP	RaffelBM	CD38.x	454
GMP	RaffelBM	CD38.x	1021
MEP	RaffelBM	CD38.x	679
MEP	RaffelBM	CD38.x	614
MEP	RaffelBM	CD38.x	580
MPP	RaffelBM	CD38.x	407
MEP	RaffelBM	CD38.x	565
GMP	RaffelBM	CD38.x	540
MEP	RaffelBM	CD38.x	689
GMP	RaffelBM	CD38.x	950
MEP	RaffelBM	CD38.x	671
MPP	RaffelBM	CD38.x	363
MEP	RaffelBM	CD38.x	658
CLP	RaffelBM	CD38.x	759
GMP	RaffelBM	CD38.x	718
MPP	RaffelBM	CD38.x	345
other	RaffelBM	CD38.x	439
CLP	RaffelBM	CD38.x	777
MPP	RaffelBM	CD38.x	267
CLP	RaffelBM	CD38.x	970
GMP	RaffelBM	CD38.x	692
MEP	RaffelBM	CD38.x	518
MEP	RaffelBM	CD38.x	646
GMP	RaffelBM	CD38.x	704
MPP	RaffelBM	CD38.x	338
GMP	RaffelBM	CD38.x	749
GMP	RaffelBM	CD38.x	727
MEP	RaffelBM	CD38.x	487
GMP	RaffelBM	CD38.x	645
CLP	RaffelBM	CD38.x	1021
GMP	RaffelBM	CD38.x	674
CLP	RaffelBM	CD38.x	717
GMP	RaffelBM	CD38.x	701
CLP	RaffelBM	CD38.x	837
CLP	RaffelBM	CD38.x	810
MEP	RaffelBM	CD38.x	461
HSC	RaffelBM	CD38.x	306
MEP	RaffelBM	CD38.x	688
MEP	RaffelBM	CD38.x	723
MEP	RaffelBM	CD38.x	562
MEP	RaffelBM	CD38.x	570
GMP	RaffelBM	CD38.x	720
MEP	RaffelBM	CD38.x	591
GMP	RaffelBM	CD38.x	707
MEP	RaffelBM	CD38.x	427
MEP	RaffelBM	CD38.x	643
GMP	RaffelBM	CD38.x	618
HSC	RaffelBM	CD38.x	326
HSC	RaffelBM	CD38.x	307
MEP	RaffelBM	CD38.x	673
GMP	RaffelBM	CD38.x	538
CLP	RaffelBM	CD38.x	765
MEP	RaffelBM	CD38.x	587
MEP	RaffelBM	CD38.x	486
MPP	RaffelBM	CD38.x	333
CLP	RaffelBM	CD38.x	744
GMP	RaffelBM	CD38.x	669
MEP	RaffelBM	CD38.x	521
GMP	RaffelBM	CD38.x	671
HSC	RaffelBM	CD38.x	354
MEP	RaffelBM	CD38.x	609
GMP	RaffelBM	CD38.x	743
MPP	RaffelBM	CD38.x	277
MEP	RaffelBM	CD38.x	545
CLP	RaffelBM	CD38.x	1019
MEP	RaffelBM	CD38.x	569
MEP	RaffelBM	CD38.x	524
MEP	RaffelBM	CD38.x	596
MEP	RaffelBM	CD38.x	1022
MEP	RaffelBM	CD38.x	531
GMP	RaffelBM	CD38.x	670
CLP	RaffelBM	CD38.x	762
CLP	RaffelBM	CD38.x	1018
GMP	RaffelBM	CD38.x	557
CLP	RaffelBM	CD38.x	683
GMP	RaffelBM	CD38.x	766
CLP	RaffelBM	CD38.x	806
MEP	RaffelBM	CD38.x	470
MEP	RaffelBM	CD38.x	423
MEP	RaffelBM	CD38.x	733
MEP	RaffelBM	CD38.x	659
CLP	RaffelBM	CD38.x	1017
MEP	RaffelBM	CD38.x	664
GMP	RaffelBM	CD38.x	609
CLP	RaffelBM	CD38.x	822
MEP	RaffelBM	CD38.x	425
MEP	RaffelBM	CD38.x	681
MEP	RaffelBM	CD38.x	454
MEP	RaffelBM	CD38.x	557
GMP	RaffelBM	CD38.x	696
MEP	RaffelBM	CD38.x	655
MEP	RaffelBM	CD38.x	688
MEP	RaffelBM	CD38.x	622
GMP	RaffelBM	CD38.x	529
GMP	RaffelBM	CD38.x	574
MEP	RaffelBM	CD38.x	747
MEP	RaffelBM	CD38.x	643
MEP	RaffelBM	CD38.x	547
GMP	RaffelBM	CD38.x	826
GMP	RaffelBM	CD38.x	640
HSC	RaffelBM	CD38.x	411
MEP	RaffelBM	CD38.x	630
MEP	RaffelBM	CD38.x	551
GMP	RaffelBM	CD38.x	907
MEP	RaffelBM	CD38.x	631
CLP	RaffelBM	CD38.x	746
MEP	RaffelBM	CD38.x	675
MEP	RaffelBM	CD38.x	692
CLP	RaffelBM	CD38.x	1020
MEP	RaffelBM	CD38.x	660
MEP	RaffelBM	CD38.x	480
GMP	RaffelBM	CD38.x	749
MEP	RaffelBM	CD38.x	981
GMP	RaffelBM	CD38.x	569
MEP	RaffelBM	CD38.x	532
GMP	RaffelBM	CD38.x	559
GMP	RaffelBM	CD38.x	671
MEP	RaffelBM	CD38.x	600
MEP	RaffelBM	CD38.x	445
GMP	RaffelBM	CD38.x	756
CLP	RaffelBM	CD38.x	751
GMP	RaffelBM	CD38.x	669
GMP	RaffelBM	CD38.x	572
MEP	RaffelBM	CD38.x	806
GMP	RaffelBM	CD38.x	808
MPP	RaffelBM	CD38.x	323
CLP	RaffelBM	CD38.x	1017
MEP	RaffelBM	CD38.x	534
GMP	RaffelBM	CD38.x	535
CLP	RaffelBM	CD38.x	1020
MEP	RaffelBM	CD38.x	595
MEP	RaffelBM	CD38.x	487
MPP	RaffelBM	CD38.x	370
GMP	RaffelBM	CD38.x	619
MEP	RaffelBM	CD38.x	441
GMP	RaffelBM	CD38.x	589
GMP	RaffelBM	CD38.x	726
MEP	RaffelBM	CD38.x	732
MEP	RaffelBM	CD38.x	658
CLP	RaffelBM	CD38.x	1018
MEP	RaffelBM	CD38.x	495
MEP	RaffelBM	CD38.x	680
MEP	RaffelBM	CD38.x	645
MEP	RaffelBM	CD38.x	537
MEP	RaffelBM	CD38.x	597
MEP	RaffelBM	CD38.x	592
MEP	RaffelBM	CD38.x	1005
MEP	RaffelBM	CD38.x	619
MEP	RaffelBM	CD38.x	612
MPP	RaffelBM	CD38.x	401
CLP	RaffelBM	CD38.x	701
MEP	RaffelBM	CD38.x	647
GMP	RaffelBM	CD38.x	646
MEP	RaffelBM	CD38.x	647
MEP	RaffelBM	CD38.x	442
MPP	RaffelBM	CD38.x	258
MEP	RaffelBM	CD38.x	526
MEP	RaffelBM	CD38.x	456
GMP	RaffelBM	CD38.x	572
MEP	RaffelBM	CD38.x	450
MEP	RaffelBM	CD38.x	789
CLP	RaffelBM	CD38.x	1020
GMP	RaffelBM	CD38.x	648
MEP	RaffelBM	CD38.x	508
MEP	RaffelBM	CD38.x	632
CLP	RaffelBM	CD38.x	781
GMP	RaffelBM	CD38.x	479
GMP	RaffelBM	CD38.x	755
MPP	RaffelBM	CD38.x	353
MEP	RaffelBM	CD38.x	581
MEP	RaffelBM	CD38.x	679
MEP	RaffelBM	CD38.x	684
MEP	RaffelBM	CD38.x	637
HSC	RaffelBM	CD38.x	370
MEP	RaffelBM	CD38.x	732
MPP	RaffelBM	CD38.x	347
MPP	RaffelBM	CD38.x	355
MEP	RaffelBM	CD38.x	560
MPP	RaffelBM	CD38.x	386
CLP	RaffelBM	CD38.x	736
GMP	RaffelBM	CD38.x	574
CLP	RaffelBM	CD38.x	722
MPP	RaffelBM	CD38.x	211
MPP	RaffelBM	CD38.x	332
GMP	RaffelBM	CD38.x	552
GMP	RaffelBM	CD38.x	738
MLP	RaffelBM	CD38.x	236
CLP	RaffelBM	CD38.x	794
GMP	RaffelBM	CD38.x	436
MPP	RaffelBM	CD38.x	382
MEP	RaffelBM	CD38.x	679
MEP	RaffelBM	CD38.x	661
CLP	RaffelBM	CD38.x	810
MEP	RaffelBM	CD38.x	662
MLP	RaffelBM	CD38.x	356
MEP	RaffelBM	CD38.x	617
MEP	RaffelBM	CD38.x	541
CLP	RaffelBM	CD38.x	1018
MEP	RaffelBM	CD38.x	684
MEP	RaffelBM	CD38.x	622
GMP	RaffelBM	CD38.x	528
MPP	RaffelBM	CD38.x	337
MEP	RaffelBM	CD38.x	429
MEP	RaffelBM	CD38.x	441
GMP	RaffelBM	CD38.x	640
MEP	RaffelBM	CD38.x	460
GMP	RaffelBM	CD38.x	653
GMP	RaffelBM	CD38.x	691
MEP	RaffelBM	CD38.x	552
MPP	RaffelBM	CD38.x	298
GMP	RaffelBM	CD38.x	572
MEP	RaffelBM	CD38.x	672
GMP	RaffelBM	CD38.x	687
MPP	RaffelBM	CD38.x	362
MEP	RaffelBM	CD38.x	522
GMP	RaffelBM	CD38.x	643
MEP	RaffelBM	CD38.x	484
MEP	RaffelBM	CD38.x	621
GMP	RaffelBM	CD38.x	773
GMP	RaffelBM	CD38.x	840
MEP	RaffelBM	CD38.x	512
GMP	RaffelBM	CD38.x	476
MEP	RaffelBM	CD38.x	469
MEP	RaffelBM	CD38.x	637
CLP	RaffelBM	CD38.x	713
MEP	RaffelBM	CD38.x	610
MEP	RaffelBM	CD38.x	518
MEP	RaffelBM	CD38.x	570
GMP	RaffelBM	CD38.x	903
MPP	RaffelBM	CD38.x	363
CLP	RaffelBM	CD38.x	1019
MEP	RaffelBM	CD38.x	547
MEP	RaffelBM	CD38.x	615
GMP	RaffelBM	CD38.x	564
MEP	RaffelBM	CD38.x	841
MEP	RaffelBM	CD38.x	652
MEP	RaffelBM	CD38.x	697
GMP	RaffelBM	CD38.x	787
CLP	RaffelBM	CD38.x	785
MEP	RaffelBM	CD38.x	1005
GMP	RaffelBM	CD38.x	699
MEP	RaffelBM	CD38.x	580
GMP	RaffelBM	CD38.x	747
[truncated: 47,649 more rows]
