# Supplementary material for: Single-cell proteo-genomic reference maps of the hematopoietic system enable the purification and massive profiling of precisely defined cell states
Source: Nat Immunol. 2021 Nov 22;22(12):1577–89. doi: 10.1038/s41590-021-01059-0 (PMC8642243; doi:10.1038/s41590-021-01059-0)
Supplement: Source Data Extended Data Fig. 7 — Sample sizes for the boxplots in panel f, and links to remaining source data for the figure. [file 41590_2021_1059_MOESM12_ESM.xlsx]

## Sheet: Sheet1
Source data figure S7. Sample sizes for trhe box plots in panel e,f. For remaining source data:
Panel a: https://doi.org/10.6084/m9.figshare.13397651
Panel b, d, e, f: https://doi.org/10.6084/m9.figshare.14780127
Panel c: Supplementary Data 6
Panel f
	HSCs & MPPs	Lympho-myeloid progenitors	Early promyelocytes	Late promyelocytes	Myelocytes	Classical Monocytes	Non-classical monocytes
Aged1	0	0	0	0	0	0	0
Aged2	0	0	0	0	0	0	0
Aged3	0	0	0	0	0	0	0
BM1	0	0	0	0	0	0	0
BM2	0	0	0	0	0	0	0
BM3	0	0	0	0	0	0	0
AML Q1	0	0	0	0	63	310	0
AML Q2	0	0	0	0	146	1030	0
AML Q3	0	0	0	0	229	1030	0
AML3	0	0	61	0	1744	6927	155
AML Q4	0	0	0	0	0	85	0
AML Q5	0	0	0	104	141	290	0
AML1	398	356	1739	53	72	210	202
AML Q6	252	173	628	99	0	0	0
AML2	649	293	1580	0	51	0	0
APL Q1	0	0	194	155	0	0	0
APL Q2	0	0	167	97	0	0	0
APL Q3	0	0	68	0	0	0	0
APL Q4	0	0	508	104	0	0	0
APL Q5	0	0	0	0	0	0	0
APL Q6	0	0	0	203	144	0	0
