# Supplementary material for: Single-cell proteo-genomic reference maps of the hematopoietic system enable the purification and massive profiling of precisely defined cell states
Source: Nat Immunol. 2021 Nov 22;22(12):1577–89. doi: 10.1038/s41590-021-01059-0 (PMC8642243; doi:10.1038/s41590-021-01059-0)
Supplement: Source Data Extended Data Fig. 8 — Source data of Extended Data Fig. 8e,f. [file 41590_2021_1059_MOESM13_ESM.xlsx]

## Sheet: S8_FACS
Source data for Figure S8e showing the differences in median fluorescence intensity between CD4+CD28- and CD4+CD28+ T cells in different hematopoietic malignancies and healthy patients
data	group	marker			CD127: paired two tailed T test, p value adjustment using Bonferroni Method
0.86	healthy CD28neg	CD127			.y.	group1	group2	n1	n2	statistic	df	p	p.adj	p.adj.signif
1.16	healthy CD28neg	CD127			data	AML CD28neg	AML CD28pos	6	6	-8.01175	5	0.00049	0.001	**
1.49	healthy CD28neg	CD127			data	healthy CD28neg	healthy CD28pos	6	6	-6.91327	5	0.000971	0.003	**
1.12	healthy CD28neg	CD127			data	MDS CD28neg	MDS CD28pos	9	9	-7.0336	8	0.000109	0.000327	***
0.28	healthy CD28neg	CD127
1.1	healthy CD28neg	CD127
1.91	healthy CD28pos	CD127			CD7: paired two tailed T test, p value adjustment using Bonferroni Method
3.04	healthy CD28pos	CD127			.y.	group1	group2	n1	n2	statistic	df	p	p.adj	p.adj.signif
3.23	healthy CD28pos	CD127			data	AML CD28neg	AML CD28pos	6	6	-7.57842	5	0.000635	0.002	**
2.09	healthy CD28pos	CD127			data	healthy CD28neg	healthy CD28pos	6	6	-4.00984	5	0.01	0.031	*
1.78	healthy CD28pos	CD127			data	MDS CD28neg	MDS CD28pos	9	9	-7.97256	8	4.48e-05	0.000134	***
1.82	healthy CD28pos	CD127
1.44	AML CD28neg	CD127
0.77	AML CD28neg	CD127
0.87	AML CD28neg	CD127
1.83	AML CD28neg	CD127
0.29	AML CD28neg	CD127
0.8	AML CD28neg	CD127
2.88	AML CD28pos	CD127
3.51	AML CD28pos	CD127
2.74	AML CD28pos	CD127
2.97	AML CD28pos	CD127
1.98	AML CD28pos	CD127
2.95	AML CD28pos	CD127
1.16	MDS CD28neg	CD127
1.36	MDS CD28neg	CD127
1.31	MDS CD28neg	CD127
0.84	MDS CD28neg	CD127
0.97	MDS CD28neg	CD127
0.53	MDS CD28neg	CD127
0.8	MDS CD28neg	CD127
1.22	MDS CD28neg	CD127
0.79	MDS CD28neg	CD127
2.3	MDS CD28pos	CD127
1.95	MDS CD28pos	CD127
1.54	MDS CD28pos	CD127
1.54	MDS CD28pos	CD127
1.85	MDS CD28pos	CD127
2.08	MDS CD28pos	CD127
1.98	MDS CD28pos	CD127
2.02	MDS CD28pos	CD127
1.74	MDS CD28pos	CD127
1.29	healthy CD28neg	CD7
0.69	healthy CD28neg	CD7
0.49	healthy CD28neg	CD7
1.66	healthy CD28neg	CD7
0.55	healthy CD28neg	CD7
1.32	healthy CD28neg	CD7
1.75	healthy CD28pos	CD7
1.66	healthy CD28pos	CD7
2.29	healthy CD28pos	CD7
2.45	healthy CD28pos	CD7
1.59	healthy CD28pos	CD7
1.57	healthy CD28pos	CD7
1.68	AML CD28neg	CD7
0.56	AML CD28neg	CD7
0.72	AML CD28neg	CD7
0.71	AML CD28neg	CD7
1.37	AML CD28neg	CD7
0.95	AML CD28neg	CD7
2.41	AML CD28pos	CD7
1	AML CD28pos	CD7
2	AML CD28pos	CD7
1.56	AML CD28pos	CD7
2.32	AML CD28pos	CD7
1.8	AML CD28pos	CD7
1.18	MDS CD28neg	CD7
1.15	MDS CD28neg	CD7
1.71	MDS CD28neg	CD7
0.63	MDS CD28neg	CD7
0.9	MDS CD28neg	CD7
0.27	MDS CD28neg	CD7
0.94	MDS CD28neg	CD7
0.41	MDS CD28neg	CD7
1.82	MDS CD28neg	CD7
1.91	MDS CD28pos	CD7
1.47	MDS CD28pos	CD7
2	MDS CD28pos	CD7
1.59	MDS CD28pos	CD7
1.55	MDS CD28pos	CD7
1.33	MDS CD28pos	CD7
1.77	MDS CD28pos	CD7
1.39	MDS CD28pos	CD7
2.74	MDS CD28pos	CD7
